# Supplementary material for: Bacterial communities in the rhizosphere, phyllosphere and endosphere of tomato plants
Source: PLoS One. 2019 Nov 8;14(11):e0223847. doi: 10.1371/journal.pone.0223847 (PMC6839845; doi:10.1371/journal.pone.0223847)
Supplement: S1 File — (ZIP) [file pone.0223847.s001.zip]

Archive with 4 entries (3 files):
- Supplemental Material S1/OTU_taxa.txt
- Supplemental Material S1/otu_reps.fasta
- Supplemental Material S1/otu_seqids.txt
- Supplemental Material S1/
