# Supplementary material for: Bacterial communities in the rhizosphere, phyllosphere and endosphere of tomato plants
Source: PLoS One. 2019 Nov 8;14(11):e0223847. doi: 10.1371/journal.pone.0223847 (PMC6839845; doi:10.1371/journal.pone.0223847)
Supplement: S1 File — (ZIP) [file pone.0223847.s001.zip › Supplemental Material S1/OTU_taxa.txt]

OTU ID	RootZone_R1	RootZone_R2	RootZone_R3	Rhizosphere_R1	Rhizosphere_R2	Rhizosphere_R3	Ep_Stem_R1	Ep_Stem_R2	Ep_Stem_R3	Ep_Leaf_R1	Ep_Leaf_R2	Ep_Leaf_R3	En_Root_R1	En_Root_R2	En_Root_R3	En_Stem_R1	En_Stem_R2	En_Stem_R3	En_Leaf_R1	En_Leaf_R2	En_Leaf_R3	En_Placenta_R1	En_Placenta_R2	En_Placenta_R3	En_Pericarp_R1	En_Pericarp_R2	En_Pericarp_R3	En_Jelly_R1	En_Jelly_R2	En_Jelly_R3	En_Seed_R1	En_Seed_R2	En_Seed_R3	taxonomy
OTU1	4	13	6	0	2	3	0	0	0	0	0	0	0	0	0	0	0	0	0	0	0	0	0	0	0	0	0	0	0	0	0	0	0	d__Bacteria; p__Chloroflexi; c__Chloroflexia; o__Chloroflexales; f__FFCH7168; g__norank; s__uncultured_bacterium
OTU2	0	0	1	1	0	0	0	0	0	0	0	0	0	0	0	0	0	0	0	0	0	0	0	0	0	0	0	0	0	0	0	0	0	d__Bacteria; p__SHA-109; c__norank; o__norank; f__norank; g__norank; s__uncultured_bacterium
OTU3	4	5	6	0	0	0	0	0	0	0	0	0	0	0	0	0	0	0	0	0	0	0	0	0	0	0	0	0	0	0	0	0	0	d__Bacteria; p__Proteobacteria; c__Gammaproteobacteria; o__Xanthomonadales; f__Xanthomonadales_Incertae_Sedis; g__Steroidobacter; s__uncultured_gamma_proteobacterium
OTU4	1	1	2	0	0	0	0	0	0	0	0	0	0	0	0	0	0	0	0	0	0	0	0	0	0	0	0	0	0	0	0	0	0	d__Bacteria; p__Proteobacteria; c__Deltaproteobacteria; o__Myxococcales; f__Eel-36e1D6; g__norank; s__uncultured_bacterium
OTU5	2	1	2	0	0	0	0	0	0	0	0	0	0	0	0	0	0	0	0	0	0	0	0	0	0	0	0	0	0	0	0	0	0	d__Bacteria; p__Bacteroidetes; c__Cytophagia; o__Cytophagales; f__Cytophagaceae; g__Pontibacter
OTU6	4	19	2	0	0	0	0	0	0	0	0	0	0	0	0	0	0	0	0	0	0	0	0	0	0	0	0	0	0	0	0	0	0	d__Bacteria; p__Proteobacteria; c__Deltaproteobacteria; o__Myxococcales; f__BIrii41; g__norank
OTU7	27	60	41	0	0	0	0	0	0	0	0	0	0	0	0	0	0	0	0	0	0	0	0	0	0	0	0	0	0	0	0	0	0	d__Bacteria; p__Gemmatimonadetes; c__Gemmatimonadetes; o__norank; f__S0134_terrestrial_group; g__norank
OTU8	2	7	14	0	3	1	0	0	0	0	0	0	0	0	0	0	0	0	0	0	0	0	0	0	0	0	0	0	0	0	0	0	0	d__Bacteria; p__Acidobacteria; c__Acidobacteria; o__Subgroup_6; f__norank; g__norank; s__Acidobacteria_bacterium_WX90
OTU9	6	3	4	3	2	5	0	0	0	0	0	0	0	1	1	0	0	0	0	0	0	0	0	0	0	0	0	0	0	0	0	0	0	d__Bacteria; p__Firmicutes; c__Bacilli; o__Bacillales
OTU10	5	10	5	0	2	1	0	0	0	0	0	0	0	0	0	0	0	0	0	0	0	0	0	0	0	0	0	0	0	0	0	0	0	d__Bacteria; p__Actinobacteria; c__Actinobacteria; o__Gaiellales; f__uncultured; g__uncultured
OTU11	5	16	27	0	0	0	0	0	0	0	0	0	0	0	0	0	0	0	0	0	0	0	0	0	0	0	0	0	0	0	0	0	0	d__Bacteria; p__Acidobacteria; c__Acidobacteria; o__Subgroup_6; f__norank; g__norank; s__uncultured_prokaryote
OTU12	0	0	3	0	0	0	0	0	0	0	0	0	0	0	0	0	0	0	0	0	0	0	0	0	0	0	0	0	0	0	0	0	0	d__Bacteria; p__Chloroflexi; c__Anaerolineae; o__Anaerolineales; f__Anaerolineaceae; g__uncultured
OTU13	17	13	10	5	8	11	0	0	0	0	0	0	0	0	0	0	0	0	0	0	0	0	0	0	0	0	0	0	0	0	0	0	0	d__Bacteria; p__Proteobacteria; c__Alphaproteobacteria; o__Rhodobacterales; f__Rhodobacteraceae; g__Amaricoccus; s__uncultured_bacterium
OTU14	4	3	1	0	0	0	0	0	0	0	0	0	0	0	0	0	0	0	0	0	0	0	0	0	0	0	0	0	0	0	0	0	0	d__Bacteria; p__Chloroflexi; c__Chloroflexia; o__Chloroflexales; f__Roseiflexaceae; g__Roseiflexus; s__uncultured_bacterium
OTU15	11	7	12	2	0	1	0	0	0	0	0	0	0	0	0	0	0	0	0	0	0	0	0	0	0	0	0	0	0	0	0	0	0	d__Bacteria; p__Proteobacteria; c__Alphaproteobacteria; o__Rhodospirillales; f__MSB-1E8; g__norank; s__uncultured_bacterium
OTU16	0	0	0	0	0	0	0	0	0	0	0	2	0	0	0	0	0	1	0	0	0	0	0	1	0	0	0	2	0	2	0	0	1	d__Bacteria; p__Firmicutes; c__Clostridia; o__Clostridiales; f__Ruminococcaceae; g__Oscillibacter; s__[Clostridium]_leptum
OTU17	1	2	6	0	0	0	0	0	0	0	0	0	0	0	0	0	0	0	0	0	0	0	0	0	0	0	0	0	0	0	0	0	0	d__Bacteria; p__Bacteroidetes; c__Cytophagia; o__Order_II; f__Rhodothermaceae; g__norank; s__uncultured_bacterium
OTU18	8	10	7	1	0	0	0	0	0	0	0	0	0	0	0	0	0	0	0	0	0	0	0	0	0	0	0	0	0	0	0	0	0	d__Bacteria; p__Bacteroidetes; c__Sphingobacteriia; o__Sphingobacteriales; f__Chitinophagaceae; g__Parafilimonas; s__uncultured_Bacteroidetes_bacterium
OTU19	30	58	78	0	0	0	0	0	0	0	0	0	0	0	0	0	0	0	0	0	0	0	0	0	0	0	0	0	0	0	0	0	0	d__Bacteria; p__Chloroflexi; c__Anaerolineae; o__Anaerolineales; f__Anaerolineaceae; g__uncultured
OTU20	12	40	87	3	6	1	0	0	0	0	0	0	0	0	0	0	0	0	0	0	0	0	0	0	0	0	0	0	0	0	0	0	0	d__Bacteria; p__Acidobacteria; c__Acidobacteria; o__Subgroup_6; f__norank; g__norank
OTU21	0	1	1	0	0	0	0	0	0	0	0	0	0	0	0	0	0	0	0	0	0	0	0	0	0	0	0	0	0	0	0	0	0	d__Bacteria; p__Proteobacteria; c__Deltaproteobacteria; o__Bdellovibrionales; f__Bdellovibrionaceae; g__Bdellovibrio; s__uncultured_bacterium
OTU22	3	4	6	1	3	0	0	0	0	0	0	0	0	0	0	0	0	0	0	0	0	0	0	0	0	0	0	0	0	0	0	0	0	d__Bacteria; p__Actinobacteria; c__Actinobacteria; o__Rubrobacterales; f__Rubrobacteriaceae; g__Rubrobacter; s__uncultured_bacterium
OTU23	3	1	0	0	0	0	0	0	0	0	0	0	0	0	0	0	0	0	0	0	0	0	0	0	0	0	0	0	0	0	0	0	0	d__Bacteria; p__Chloroflexi; c__Anaerolineae; o__Anaerolineales; f__Anaerolineaceae; g__uncultured
OTU24	1	3	1	3	1	0	0	0	0	0	0	0	0	0	0	0	0	0	0	0	0	0	0	0	0	0	0	0	0	0	0	0	0	d__Bacteria; p__Firmicutes; c__Clostridia; o__Clostridiales
OTU25	28	41	33	2	1	2	0	0	0	0	0	0	0	0	0	0	0	0	0	0	0	0	0	0	0	0	0	0	0	0	0	0	0	d__Bacteria; p__Nitrospirae; c__Nitrospira; o__norank; f__norank; g__Nitrospira; s__bacterium_WX65
OTU26	0	3	2	0	0	1	0	0	0	0	1	1	0	0	0	0	0	0	0	0	0	0	0	0	0	0	0	0	0	0	0	0	0	d__Bacteria; p__Chloroflexi; c__Thermomicrobia; o__JG30-KF-CM45; f__norank; g__norank; s__uncultured_bacterium
OTU27	6	13	31	0	0	0	0	0	0	0	0	0	0	0	0	0	0	0	0	0	0	0	0	0	0	0	0	0	0	0	0	0	0	d__Bacteria; p__Acidobacteria; c__Acidobacteria; o__Subgroup_6; f__norank; g__norank; s__uncultured_Acidobacteriales_bacterium
OTU28	0	0	0	0	0	3	0	0	0	0	0	0	0	0	0	0	0	0	0	0	0	0	0	0	0	0	5	0	0	0	0	0	0	d__Bacteria; p__Bacteroidetes; c__Bacteroidia; o__Bacteroidales; f__Bacteroidales_S24-7_group; g__norank; s__uncultured_bacterium
OTU29	0	5	6	0	1	1	0	0	0	1	0	0	0	0	0	0	0	0	0	0	0	0	0	0	0	0	0	0	0	0	0	0	0	d__Bacteria; p__Actinobacteria; c__Actinobacteria; o__Frankiales; f__uncultured; g__uncultured; s__uncultured_bacterium
OTU30	20	15	9	0	0	1	0	0	0	0	0	0	0	0	0	0	0	0	0	0	0	0	0	0	0	0	0	0	0	0	0	0	0	d__Bacteria; p__Proteobacteria; c__Alphaproteobacteria; o__Rhizobiales; f__KF-JG30-B3; g__norank; s__uncultured_bacterium
OTU31	5	2	2	0	0	0	0	0	0	0	0	0	0	0	0	0	0	0	0	0	0	0	0	0	0	0	0	0	0	0	0	0	0	d__Bacteria; p__Actinobacteria; c__Actinobacteria; o__Euzebyales; f__Euzebyaceae; g__Euzebya; s__uncultured_Actinomycetales_bacterium
OTU32	4	2	2	0	0	0	0	0	0	0	0	0	0	0	0	0	0	0	0	0	0	0	0	0	0	0	0	0	0	0	0	0	0	d__Bacteria; p__Bacteroidetes; c__Cytophagia; o__Order_II; f__Rhodothermaceae; g__uncultured; s__uncultured_bacterium
OTU33	0	0	0	0	0	0	0	0	0	0	1	0	0	0	0	0	0	0	1	0	0	2	2	2	1	37	15	1	1	1	0	0	0	d__Bacteria; p__Firmicutes; c__Bacilli; o__Lactobacillales; f__Leuconostocaceae; g__Leuconostoc; s__Leuconostoc_citreum
OTU34	3	3	4	1	0	0	0	0	0	0	0	0	0	0	0	0	0	0	0	0	0	0	0	0	0	0	0	0	0	0	0	0	0	d__Bacteria; p__Proteobacteria; c__Gammaproteobacteria; o__Xanthomonadales; f__Xanthomonadaceae; g__uncultured; s__uncultured_bacterium
OTU35	1	4	4	0	1	1	0	0	0	0	0	0	0	0	0	0	0	0	0	0	0	0	0	0	0	0	0	0	0	0	0	0	0	d__Bacteria; p__Chloroflexi; c__Caldilineae; o__Caldilineales; f__Caldilineaceae; g__uncultured; s__uncultured_bacterium
OTU36	0	0	0	0	0	2	0	0	0	1	0	4	0	0	0	1	0	1	0	0	0	0	0	0	0	0	0	1	0	0	2	0	0	d__Bacteria; p__Firmicutes; c__Clostridia; o__Clostridiales; f__Ruminococcaceae; g__uncultured; s__uncultured_bacterium
OTU37	1	0	1	0	0	0	0	0	0	0	0	0	0	0	0	0	0	0	0	0	0	0	0	0	0	0	0	0	0	0	0	0	0	d__Bacteria; p__Saccharibacteria; c__norank; o__norank; f__norank; g__norank
OTU38	96	56	60	9	4	8	0	0	0	1	0	0	0	0	0	0	0	0	0	0	0	0	0	0	0	0	0	0	0	0	0	1	0	d__Bacteria; p__Actinobacteria; c__Actinobacteria; o__Solirubrobacterales; f__288-2; g__norank; s__uncultured_bacterium
OTU39	2	1	3	0	1	0	0	0	0	0	0	0	0	0	0	0	0	0	0	0	0	0	0	0	0	0	0	0	0	0	0	0	0	d__Bacteria; p__Proteobacteria; c__Deltaproteobacteria; o__GR-WP33-30; f__norank; g__norank; s__uncultured_prokaryote
OTU40	0	0	0	0	0	0	6	17	8	7	6	6	0	0	0	0	0	0	0	0	0	0	0	0	0	0	0	0	0	0	0	0	0	d__Bacteria; p__Proteobacteria; c__Gammaproteobacteria; o__Pseudomonadales; f__Pseudomonadaceae; g__Pseudomonas; s__Pseudomonas_psychrotolerans
OTU41	0	1	7	0	0	0	0	0	0	0	0	0	0	0	0	0	0	0	0	0	0	0	0	0	0	0	0	0	0	0	0	0	0	d__Bacteria
OTU42	0	2	1	0	1	3	0	0	0	0	0	0	0	0	0	0	0	0	0	0	0	0	0	0	0	0	0	0	0	0	0	0	0	d__Bacteria; p__Saccharibacteria; c__norank; o__norank; f__norank; g__norank; s__uncultured_bacterium
OTU43	4	11	16	3	1	0	0	0	0	0	0	0	0	0	0	0	0	0	0	0	0	0	0	0	0	0	0	0	0	0	0	0	0	d__Bacteria; p__Chloroflexi; c__JG30-KF-CM66; o__norank; f__norank; g__norank; s__uncultured_Chloroflexi_bacterium
OTU44	3	1	0	1	0	0	0	0	0	0	0	0	0	0	0	0	0	0	0	0	0	0	0	0	0	0	0	0	0	0	0	0	0	d__Bacteria; p__Actinobacteria; c__Actinobacteria; o__Micromonosporales; f__Micromonosporaceae
OTU45	14	11	5	6	1	4	0	0	0	0	0	0	0	0	0	0	0	0	0	0	0	0	0	0	0	0	0	0	0	0	0	0	0	d__Bacteria; p__Chloroflexi; c__Ardenticatenia; o__Ardenticatenales; f__norank; g__norank
OTU46	0	1	1	0	0	0	0	0	0	0	0	0	0	0	0	0	0	0	0	0	0	0	0	0	0	0	0	0	0	0	0	0	0	d__Bacteria; p__Parcubacteria; c__norank; o__norank; f__norank; g__norank; s__uncultured_candidate_division_WWE3_bacterium
OTU47	13	16	15	0	1	0	0	0	0	0	0	0	0	0	0	0	0	0	0	0	0	0	0	0	0	0	0	0	0	0	0	0	0	d__Bacteria; p__Proteobacteria; c__Deltaproteobacteria; o__Myxococcales; f__Elev-16S-1158; g__norank; s__uncultured_bacterium
OTU48	1	3	1	0	0	0	0	0	0	0	0	0	0	0	0	0	0	0	0	0	0	0	0	0	0	0	0	0	0	0	0	0	0	d__Bacteria; p__Proteobacteria; c__Deltaproteobacteria; o__Desulfurellales; f__Desulfurellaceae; g__uncultured
OTU49	13	4	2	0	0	0	0	0	0	0	0	0	0	0	0	0	0	0	0	0	0	0	0	0	0	0	0	0	0	0	0	0	0	d__Bacteria; p__Proteobacteria; c__Alphaproteobacteria; o__Rhizobiales; f__Xanthobacteraceae; g__Labrys; s__uncultured_alpha_proteobacterium
OTU50	4	2	8	3	0	0	0	0	0	0	0	0	0	0	0	0	0	0	0	0	0	0	0	0	0	0	0	0	0	0	0	0	0	d__Bacteria; p__Chloroflexi; c__Thermomicrobia; o__JG30-KF-CM45; f__norank; g__norank
OTU51	8	6	12	0	0	0	0	0	0	0	0	0	0	0	0	0	0	0	0	0	0	0	0	0	0	0	0	0	0	0	0	0	0	d__Bacteria; p__Chloroflexi; c__Anaerolineae; o__Anaerolineales; f__Anaerolineaceae; g__uncultured; s__uncultured_Chloroflexi_bacterium
OTU52	5	4	3	1	0	0	0	0	0	0	0	0	0	0	0	0	0	0	0	0	0	0	0	0	0	0	0	0	0	0	0	0	0	d__Bacteria; p__Chloroflexi; c__JG30-KF-CM66; o__norank; f__norank; g__norank
OTU53	15	10	9	1	2	2	0	0	0	0	0	0	0	0	0	0	0	0	0	0	0	0	0	0	0	0	0	0	0	0	0	0	0	d__Bacteria; p__Actinobacteria; c__Actinobacteria; o__Gaiellales; f__Gaiellaceae; g__Gaiella; s__uncultured_actinobacterium
OTU54	6	4	9	2	0	2	0	0	0	0	0	0	0	0	0	0	0	0	0	0	0	0	0	0	0	0	0	0	0	0	0	0	0	d__Bacteria; p__Actinobacteria; c__Actinobacteria; o__Acidimicrobiales; f__Acidimicrobiales_Incertae_Sedis; g__Aciditerrimonas; s__Aciditerrimonas_ferrireducens
OTU55	1	1	1	2	2	1	0	0	0	0	0	0	0	0	0	0	0	0	0	0	0	0	0	0	0	0	0	0	0	0	0	0	0	d__Bacteria; p__Saccharibacteria; c__norank; o__norank; f__norank; g__norank
OTU56	4	8	13	0	0	0	0	0	0	0	0	0	0	0	0	0	0	0	0	0	0	0	0	0	0	0	0	0	0	0	0	0	0	d__Bacteria; p__Chloroflexi; c__Anaerolineae; o__Anaerolineales; f__Anaerolineaceae; g__uncultured
OTU57	1	5	10	0	0	0	0	0	0	0	0	0	0	0	0	0	0	0	0	0	0	0	0	0	0	0	0	0	0	0	0	0	0	d__Bacteria; p__Acidobacteria; c__Acidobacteria; o__Subgroup_6; f__norank; g__norank
OTU58	7	1	2	13	17	26	0	0	0	0	0	0	0	1	0	0	0	0	0	0	0	0	0	0	0	0	0	0	0	0	0	0	0	d__Bacteria; p__Proteobacteria; c__Gammaproteobacteria; o__Xanthomonadales; f__Xanthomonadaceae; g__Lysobacter
OTU59	5	4	5	0	0	0	0	0	0	0	0	0	0	0	0	0	0	0	0	0	0	0	0	0	0	0	0	0	0	0	0	0	0	d__Bacteria; p__Nitrospirae; c__Nitrospira; o__norank; f__norank; g__Nitrospira
OTU60	1	5	2	1	0	2	0	0	0	0	1	0	0	0	0	0	0	2	0	0	0	0	0	0	0	0	0	0	0	0	0	0	1	d__Bacteria; p__Firmicutes; c__Clostridia; o__Clostridiales; f__Clostridiaceae_1; g__Clostridium_sensu_stricto_1
OTU61	2	4	1	0	0	0	0	0	0	0	0	0	0	0	0	0	0	0	0	0	0	0	0	0	0	0	0	0	0	0	0	0	0	d__Bacteria; p__Proteobacteria; c__Deltaproteobacteria; o__Myxococcales; f__BIrii41; g__norank; s__uncultured_Sorangiineae_bacterium
OTU62	0	0	0	0	0	0	0	0	0	0	0	0	0	0	0	0	0	0	0	0	0	0	0	0	0	0	0	0	0	0	0	25	0	d__Bacteria; p__Cloacimonetes
OTU63	0	6	0	0	0	0	0	0	2	0	0	0	0	0	0	0	0	0	0	0	0	0	0	0	0	0	0	0	0	0	0	0	0	d__Bacteria; p__Firmicutes; c__Bacilli; o__Lactobacillales; f__Enterococcaceae; g__Enterococcus
OTU64	3	1	2	1	1	0	0	0	0	0	0	0	0	0	0	0	0	0	0	0	0	0	0	0	0	0	0	0	0	0	0	0	0	d__Bacteria; p__Proteobacteria; c__Deltaproteobacteria; o__Bdellovibrionales; f__Bdellovibrionaceae; g__OM27_clade; s__uncultured_bacterium
OTU65	2	7	2	0	0	0	0	0	0	0	0	0	0	0	0	0	0	0	0	0	0	0	0	0	0	0	0	0	0	0	0	0	0	d__Bacteria; p__Proteobacteria; c__Deltaproteobacteria; o__GR-WP33-30; f__norank; g__norank; s__uncultured_proteobacterium
OTU66	4	0	1	0	0	0	0	0	0	0	0	0	0	0	0	0	0	0	0	0	0	0	0	0	0	0	0	0	0	0	0	0	0	d__Bacteria; p__Chloroflexi; c__Caldilineae; o__Caldilineales; f__Caldilineaceae; g__Litorilinea; s__uncultured_soil_bacterium
OTU67	21	15	22	2	1	1	0	0	0	0	0	0	0	0	0	0	0	0	0	0	0	0	0	0	0	0	0	0	0	0	0	0	0	d__Bacteria; p__Chloroflexi; c__Caldilineae; o__Caldilineales; f__Caldilineaceae; g__uncultured; s__uncultured_bacterium
OTU68	5	84	5	108	118	135	0	0	0	0	0	0	0	2	0	0	0	0	0	0	0	0	0	0	0	0	0	0	0	0	0	0	0	d__Bacteria; p__Proteobacteria; c__Gammaproteobacteria; o__Xanthomonadales; f__Xanthomonadaceae; g__Pseudoxanthomonas; s__Pseudoxanthomonas_mexicana
OTU69	0	0	0	1	0	0	0	0	0	1	0	0	0	0	0	0	0	1	0	0	0	0	0	0	0	0	0	0	0	0	0	0	3	d__Bacteria; p__Firmicutes; c__Clostridia; o__Clostridiales; f__Lachnospiraceae; g__Incertae_Sedis; s__uncultured_bacterium
OTU70	29	126	211	11	40	6	0	0	0	0	0	0	0	1	0	0	0	0	0	0	0	0	0	0	0	0	0	0	0	0	0	0	0	d__Bacteria; p__Chloroflexi; c__KD4-96; o__norank; f__norank; g__norank; s__uncultured_bacterium
OTU71	2	4	4	0	0	0	0	0	0	0	0	0	0	0	0	0	0	0	0	0	0	0	0	0	0	0	0	0	0	0	0	0	0	d__Bacteria; p__Proteobacteria; c__Alphaproteobacteria; o__Rhodospirillales; f__Rhodospirillaceae; g__uncultured
OTU72	3	5	6	0	0	0	0	0	0	0	0	0	0	0	0	0	0	0	0	0	0	0	0	0	0	0	0	0	0	0	0	0	0	d__Bacteria; p__Chloroflexi; c__Anaerolineae; o__Anaerolineales; f__Anaerolineaceae; g__uncultured
OTU73	10	6	2	0	1	2	0	0	0	0	0	0	0	0	0	0	0	0	0	0	0	0	0	0	0	0	0	0	0	0	0	0	0	d__Bacteria; p__Gemmatimonadetes; c__Gemmatimonadetes; o__norank; f__S0134_terrestrial_group; g__norank; s__uncultured_bacterium
OTU74	0	7	6	0	0	0	0	0	0	0	0	0	0	0	0	0	0	0	0	0	0	0	0	0	0	0	0	0	0	0	0	0	0	d__Bacteria; p__Chloroflexi; c__Anaerolineae; o__Anaerolineales; f__Anaerolineaceae; g__uncultured
OTU75	27	18	14	10	7	8	0	0	0	0	0	0	0	0	0	0	0	0	0	0	0	0	0	0	0	0	0	0	0	0	0	0	0	d__Bacteria; p__Proteobacteria; c__Betaproteobacteria; o__Methylophilales; f__Methylophilaceae; g__uncultured
OTU76	4	6	14	0	0	0	0	0	0	0	0	0	0	0	0	0	0	0	0	0	0	0	0	0	0	0	0	0	0	0	0	0	0	d__Bacteria; p__Acidobacteria; c__Acidobacteria; o__Subgroup_7; f__norank; g__norank
OTU77	13	32	83	3	2	0	0	0	0	0	0	0	0	0	0	0	0	0	0	0	0	0	0	0	0	0	0	0	0	0	0	0	0	d__Bacteria; p__Acidobacteria; c__Acidobacteria; o__Subgroup_6; f__norank; g__norank
OTU78	17	6	6	0	1	4	0	0	0	0	0	0	0	0	0	0	0	0	0	0	0	0	0	0	0	0	0	0	0	0	0	0	0	d__Bacteria; p__Chloroflexi; c__Chloroflexia; o__Chloroflexales; f__Roseiflexaceae; g__Roseiflexus; s__uncultured_bacterium
OTU79	22	29	14	0	0	0	0	0	0	0	0	0	0	0	0	0	0	0	0	0	0	0	0	0	0	0	0	0	0	0	0	0	0	d__Bacteria; p__Gemmatimonadetes; c__Gemmatimonadetes; o__Gemmatimonadales; f__Gemmatimonadaceae; g__uncultured; s__uncultured_Gemmatimonadetes_bacterium
OTU80	2	0	2	0	0	1	0	0	0	0	0	0	0	0	0	0	0	0	0	0	0	0	0	0	0	0	0	0	0	0	0	0	0	d__Bacteria; p__Bacteroidetes; c__Cytophagia; o__Cytophagales; f__Cytophagaceae; g__Ohtaekwangia; s__uncultured_bacterium
OTU81	0	0	0	3	2	1	0	0	0	0	0	0	0	0	0	0	0	0	0	0	0	0	0	0	0	0	0	0	0	0	0	0	0	d__Bacteria; p__Saccharibacteria; c__norank; o__norank; f__norank; g__norank
OTU82	0	5	2	0	2	1	0	0	0	0	0	0	0	0	0	0	0	0	0	0	0	0	0	0	0	0	0	0	0	0	0	0	0	d__Bacteria; p__Cyanobacteria; c__Cyanobacteria; o__norank; f__norank; g__norank; s__Azospirillum_sp._enrichment_culture_clone_yan50
OTU83	1	1	3	0	0	0	0	0	0	0	0	0	0	0	0	0	0	0	0	0	0	0	0	0	0	0	0	0	0	0	0	0	0	d__Bacteria
OTU84	22	23	17	3	4	8	0	0	0	0	0	0	0	0	1	0	0	0	0	0	0	0	0	0	0	0	0	0	0	0	0	0	0	d__Bacteria; p__Actinobacteria; c__Actinobacteria; o__Acidimicrobiales; f__uncultured; g__uncultured
OTU85	3	8	5	0	0	0	0	0	0	0	0	0	0	0	0	0	0	0	0	0	0	0	0	0	0	0	0	0	0	0	0	0	0	d__Bacteria; p__Gemmatimonadetes; c__Gemmatimonadetes; o__Gemmatimonadales; f__Gemmatimonadaceae; g__uncultured; s__Gemmatimonadetes_bacterium_LX87
OTU86	0	0	0	4	2	6	0	0	0	0	0	0	0	0	0	0	0	0	0	0	0	0	0	0	0	0	0	0	0	0	0	0	0	d__Bacteria; p__Proteobacteria; c__Gammaproteobacteria; o__Xanthomonadales; f__Xanthomonadaceae
OTU87	7	6	4	0	0	0	0	0	0	0	0	0	0	0	0	0	0	0	0	0	0	0	0	0	0	0	0	0	0	0	0	0	0	d__Bacteria; p__Bacteroidetes; c__Sphingobacteriia; o__Sphingobacteriales; f__Chitinophagaceae; g__uncultured; s__uncultured_soil_bacterium
OTU88	4	4	3	1	2	3	0	0	0	0	0	1	0	0	0	0	0	0	0	0	0	0	0	0	0	0	0	0	0	0	0	0	0	d__Bacteria; p__Firmicutes; c__Bacilli; o__Bacillales; f__Paenibacillaceae; g__Paenibacillus
OTU89	11	10	7	4	5	2	0	0	0	0	0	0	0	0	0	0	0	0	0	0	0	0	0	0	0	0	0	0	0	0	0	0	0	d__Bacteria; p__Actinobacteria; c__Actinobacteria; o__Propionibacteriales; f__Propionibacteriaceae; g__Haloactinopolyspora; s__uncultured_bacterium
OTU90	41	23	38	14	14	26	0	0	0	0	0	0	0	0	0	0	0	0	0	0	0	0	0	0	0	0	0	0	0	0	0	0	0	d__Bacteria; p__Proteobacteria; c__Alphaproteobacteria; o__Sphingomonadales; f__Sphingomonadaceae; g__Sphingomonas
OTU91	2	7	3	1	2	0	0	0	0	0	0	0	0	0	0	0	0	0	0	0	0	0	0	0	0	0	0	0	0	0	0	0	0	d__Bacteria; p__Actinobacteria; c__Actinobacteria; o__Rubrobacterales; f__Rubrobacteriaceae; g__Rubrobacter; s__uncultured_Rubrobacter_sp.
OTU92	2	2	2	0	0	0	0	0	0	0	0	0	0	0	0	0	0	0	0	0	0	0	0	0	0	0	0	0	0	0	0	0	0	d__Bacteria; p__Chlorobi; c__Chlorobia; o__Chlorobiales; f__OPB56; g__norank
OTU93	0	3	0	1	0	0	0	0	0	0	0	0	0	0	0	0	0	0	0	0	0	0	0	0	0	0	0	0	0	0	0	0	0	d__Bacteria; p__Proteobacteria; c__Gammaproteobacteria; o__Legionellales; f__Coxiellaceae; g__Aquicella
OTU94	6	19	9	0	0	0	0	0	0	0	0	0	0	0	0	0	0	0	0	0	0	0	0	0	0	0	0	0	0	0	0	0	0	d__Bacteria; p__Proteobacteria; c__Gammaproteobacteria
OTU95	1	8	6	0	2	0	0	0	0	0	0	0	0	0	0	0	0	0	0	0	0	0	0	0	0	0	0	0	0	0	0	0	0	d__Bacteria; p__Chloroflexi; c__Ktedonobacteria; o__Ktedonobacterales
OTU96	1	4	3	3	0	2	0	0	0	0	0	0	0	0	0	0	0	0	0	0	0	0	0	0	0	0	0	0	0	0	0	0	0	d__Bacteria; p__Firmicutes; c__Bacilli; o__Bacillales; f__Thermoactinomycetaceae; g__uncultured; s__uncultured_bacterium
OTU97	1	1	0	0	1	0	0	0	0	0	0	0	0	0	0	0	0	0	0	0	0	0	0	0	0	0	0	0	0	0	0	0	0	d__Bacteria; p__Bacteroidetes; c__Flavobacteriia; o__Flavobacteriales; f__Flavobacteriaceae; g__Flavobacterium; s__Flavobacterium_sp._EC11
OTU98	4	7	8	0	1	0	0	0	0	0	0	0	0	0	0	0	0	0	0	0	0	0	0	0	0	0	0	0	0	0	0	0	0	d__Bacteria; p__Actinobacteria; c__Actinobacteria; o__norank; f__norank; g__norank; s__uncultured_bacterium
OTU99	2	3	4	0	0	0	0	0	0	0	0	0	0	0	0	0	0	0	0	0	0	0	0	0	0	0	0	0	0	0	0	0	0	d__Bacteria; p__Chloroflexi; c__Anaerolineae; o__Anaerolineales; f__Anaerolineaceae; g__uncultured; s__uncultured_Gemmatimonadetes_bacterium
OTU100	16	7	10	0	0	0	0	0	0	1	0	0	0	0	0	0	0	0	0	0	0	0	0	0	0	0	0	0	0	0	0	0	0	d__Bacteria; p__Bacteroidetes; c__Cytophagia; o__Cytophagales; f__Cytophagaceae; g__Pontibacter
OTU101	1	2	12	1	7	0	0	0	0	0	0	0	1	0	0	0	0	0	0	0	0	0	0	0	0	0	0	0	0	0	0	0	0	d__Bacteria; p__Firmicutes; c__OPB54; o__norank; f__norank; g__norank
OTU102	2	1	5	1	2	2	0	0	0	0	0	0	0	0	1	0	0	0	0	0	0	0	0	0	0	0	0	0	0	0	0	0	0	d__Bacteria; p__Proteobacteria; c__Alphaproteobacteria; o__Rhodospirillales; f__Rhodospirillaceae; g__Ferrovibrio; s__uncultured_bacterium
OTU103	12	7	12	0	0	2	0	0	0	0	0	0	0	0	0	0	0	0	0	0	0	0	0	0	0	0	0	0	0	0	0	0	0	d__Bacteria; p__Proteobacteria; c__Deltaproteobacteria; o__Myxococcales; f__uncultured; g__uncultured; s__uncultured_bacterium
OTU104	15	8	11	1	3	0	0	0	0	3	6	0	0	0	0	0	0	0	0	0	0	1	0	0	0	0	0	0	0	0	0	0	0	d__Bacteria; p__Actinobacteria; c__Actinobacteria; o__Frankiales; f__Geodermatophilaceae; g__Geodermatophilus; s__uncultured_bacterium
OTU105	0	1	1	0	0	0	0	0	0	0	0	0	0	0	0	0	0	0	0	0	0	0	0	0	0	0	0	0	0	0	0	0	0	d__Bacteria; p__WCHB1-60; c__norank; o__norank; f__norank; g__norank
OTU106	20	16	16	0	0	0	0	0	0	0	0	0	0	0	0	0	0	0	0	0	0	0	0	0	0	0	0	0	0	0	0	0	0	d__Bacteria; p__Gemmatimonadetes; c__Gemmatimonadetes; o__Gemmatimonadales; f__Gemmatimonadaceae; g__uncultured; s__uncultured_Gemmatimonadetes_bacterium
OTU107	8	6	2	1	0	0	0	0	0	0	0	0	0	0	0	0	0	0	0	0	0	0	0	0	0	0	0	0	0	0	0	0	0	d__Bacteria; p__Firmicutes; c__Bacilli; o__Bacillales; f__Paenibacillaceae; g__Brevibacillus; s__Brevibacillus_sp._AIC3-7
OTU108	56	44	40	0	0	1	0	0	0	0	0	0	0	0	0	0	0	0	0	0	0	0	0	0	0	0	0	0	0	0	0	0	0	d__Bacteria; p__Proteobacteria; c__Betaproteobacteria; o__Nitrosomonadales; f__Nitrosomonadaceae; g__Nitrosospira
OTU109	1	1	1	1	0	0	0	0	0	0	0	0	0	0	0	0	0	0	0	0	0	0	0	0	0	0	0	0	0	0	0	0	0	d__Bacteria; p__Planctomycetes; c__Phycisphaerae; o__Phycisphaerales; f__Phycisphaeraceae
OTU110	2	2	1	0	0	0	0	0	0	0	0	0	0	0	0	0	0	0	0	0	0	0	0	0	0	0	0	0	0	0	0	0	0	d__Bacteria; p__Gemmatimonadetes; c__Gemmatimonadetes; o__Gemmatimonadales; f__Gemmatimonadaceae; g__Gemmatimonas
OTU111	4	6	5	0	0	0	0	0	0	0	0	0	0	0	0	0	0	0	0	0	0	0	0	0	0	0	0	0	0	0	0	0	0	d__Bacteria; p__Armatimonadetes; c__norank; o__norank; f__norank; g__norank; s__uncultured_Firmicutes_bacterium
OTU112	0	9	0	0	0	0	0	0	0	0	0	0	0	0	0	0	0	0	0	0	0	0	0	0	0	0	0	0	0	0	0	0	0	d__Bacteria; p__Bacteroidetes; c__Flavobacteriia; o__Flavobacteriales; f__Flavobacteriaceae; g__Moheibacter; s__Empedobacter_sp._C2-7
OTU113	4	3	3	0	0	1	0	0	0	0	0	0	0	0	0	0	0	0	0	0	0	0	0	0	0	0	0	0	0	0	0	0	0	d__Bacteria; p__Chloroflexi; c__TK10; o__norank; f__norank; g__norank
OTU114	7	3	8	0	0	0	0	0	0	0	0	0	0	0	0	0	0	0	0	0	0	0	0	0	0	0	0	0	0	0	0	0	0	d__Bacteria; p__Chloroflexi; c__Ardenticatenia; o__uncultured; f__uncultured; g__uncultured; s__uncultured_Litorilinea_sp.
OTU115	2	0	2	0	0	0	0	0	0	0	0	0	0	0	0	0	0	0	0	0	0	0	0	0	0	0	0	0	0	0	0	0	0	d__Bacteria; p__Gemmatimonadetes; c__Gemmatimonadetes; o__AT425-EubC11_terrestrial_group; f__norank; g__norank; s__uncultured_bacterium
OTU116	1	2	0	0	0	0	0	0	0	0	0	0	0	0	0	0	0	0	0	0	0	0	0	0	0	0	0	0	0	0	0	0	0	d__Bacteria; p__Proteobacteria; c__Gammaproteobacteria; o__Cellvibrionales; f__Cellvibrionaceae; g__Simiduia; s__uncultured_Microbulbifer_sp.
OTU117	0	1	0	0	0	0	0	0	0	0	0	0	0	0	0	0	0	0	0	0	0	0	0	0	0	0	0	0	0	0	0	0	0	d__Bacteria; p__Cyanobacteria; c__Cyanobacteria; o__Obscuribacterales; f__norank; g__norank
OTU118	0	1	1	0	0	0	0	0	0	0	0	0	0	0	0	0	0	0	0	0	0	0	0	0	0	0	0	0	0	0	0	0	0	d__Bacteria; p__Proteobacteria; c__Deltaproteobacteria; o__Myxococcales; f__Polyangiaceae; g__Sorangium; s__uncultured_delta_proteobacterium
OTU119	1	3	8	0	0	0	0	0	0	0	0	0	0	0	0	0	0	0	0	0	0	0	0	0	0	0	0	0	0	0	0	0	0	d__Bacteria
OTU120	0	0	0	0	0	0	0	0	0	3	0	0	0	0	0	0	0	0	1	0	0	2	6	1	48	275	136	659	408	273	0	0	0	d__Bacteria; p__Firmicutes; c__Bacilli; o__Lactobacillales; f__Leuconostocaceae; g__Weissella; s__Weissella_cibaria
OTU121	11	6	5	0	0	0	0	0	0	0	0	0	0	0	0	0	0	0	0	0	0	0	0	0	0	0	0	0	0	0	0	0	0	d__Bacteria; p__Proteobacteria; c__Deltaproteobacteria; o__Myxococcales; f__Haliangiaceae; g__Haliangium; s__uncultured_bacterium
OTU122	3	1	1	0	0	0	0	0	0	0	0	0	0	0	0	0	0	0	0	0	0	0	0	0	0	0	0	0	0	0	0	0	0	d__Bacteria; p__Chloroflexi; c__Anaerolineae; o__Anaerolineales; f__Anaerolineaceae; g__uncultured
OTU123	7	20	28	0	0	0	0	0	0	0	0	0	0	0	0	0	0	0	0	0	0	0	0	0	0	0	0	0	0	0	0	0	0	d__Bacteria; p__Chloroflexi; c__Anaerolineae; o__Anaerolineales; f__Anaerolineaceae; g__uncultured
OTU124	22	30	36	8	6	3	0	0	0	0	0	0	0	0	0	0	0	0	0	0	0	0	0	0	0	0	0	0	0	0	0	0	0	d__Bacteria; p__Chloroflexi; c__Chloroflexia; o__Chloroflexales; f__Roseiflexaceae; g__Roseiflexus; s__uncultured_bacterium
OTU125	8	6	2	0	0	0	0	0	0	0	0	0	0	0	0	0	0	0	0	0	0	0	0	0	0	0	0	0	0	0	0	0	0	d__Bacteria; p__Proteobacteria; c__Deltaproteobacteria; o__GR-WP33-30; f__norank; g__norank
OTU126	8	4	3	0	0	0	0	0	0	0	0	0	0	0	0	0	0	0	0	0	0	0	0	0	0	0	0	0	0	0	0	0	0	d__Bacteria; p__Bacteroidetes; c__Sphingobacteriia; o__Sphingobacteriales; f__env.OPS_17; g__norank; s__uncultured_Alistipes_sp.
OTU127	3	2	1	0	0	0	0	0	0	0	0	0	0	0	0	0	0	0	0	0	0	0	0	0	0	0	0	0	0	0	0	0	0	d__Bacteria; p__Planctomycetes; c__Phycisphaerae; o__Phycisphaerales; f__Phycisphaeraceae; g__AKYG587
OTU128	2	3	2	0	0	0	0	0	0	0	0	0	0	0	0	0	0	0	0	0	0	0	0	0	0	0	0	0	0	0	0	0	0	d__Bacteria; p__Proteobacteria; c__Deltaproteobacteria; o__Myxococcales; f__Haliangiaceae; g__Haliangium
OTU129	8	9	5	0	0	0	0	0	0	0	0	0	0	0	0	0	0	0	0	0	0	0	0	0	0	0	0	0	0	0	0	0	0	d__Bacteria; p__Chloroflexi; c__Caldilineae; o__Caldilineales; f__Caldilineaceae; g__uncultured
OTU130	2	3	5	1	0	1	0	0	0	0	0	0	0	0	0	0	0	0	0	0	0	0	0	0	0	0	0	0	0	0	0	0	0	d__Bacteria; p__Chloroflexi; c__Chloroflexia; o__Chloroflexales; f__Roseiflexaceae; g__Roseiflexus; s__uncultured_bacterium
OTU131	7	9	9	0	1	0	0	0	0	0	0	0	0	0	0	0	0	0	0	0	0	0	0	0	0	0	0	0	0	0	0	0	0	d__Bacteria; p__Chloroflexi; c__TK10; o__norank; f__norank; g__norank; s__uncultured_bacterium
OTU133	39	37	22	0	0	0	0	0	0	0	0	0	0	0	0	0	0	0	0	0	0	0	0	0	0	0	0	0	0	0	0	0	0	d__Bacteria; p__Gemmatimonadetes; c__Gemmatimonadetes; o__norank; f__S0134_terrestrial_group; g__norank; s__uncultured_bacterium
OTU134	5	4	4	1	0	0	0	0	0	0	0	0	0	0	0	0	0	0	0	0	0	0	0	0	0	0	0	0	0	0	0	0	0	d__Bacteria; p__Gemmatimonadetes; c__Gemmatimonadetes; o__AT425-EubC11_terrestrial_group; f__norank; g__norank; s__uncultured_bacterium
OTU135	21	16	12	1	4	3	0	0	0	0	0	0	0	0	0	0	0	0	0	0	0	0	0	0	0	0	0	0	0	0	0	0	0	d__Bacteria; p__Proteobacteria; c__Alphaproteobacteria; o__Rhizobiales; f__JG34-KF-361; g__norank; s__uncultured_bacterium
OTU136	0	1	1	2	0	0	0	0	0	0	0	0	0	0	0	0	0	0	0	0	0	0	0	0	0	0	0	0	0	0	0	0	0	d__Bacteria; p__Proteobacteria; c__Alphaproteobacteria; o__Caulobacterales; f__Caulobacteraceae; g__uncultured
OTU137	2	4	7	0	0	0	0	0	0	0	0	0	0	0	0	0	0	0	0	0	0	0	0	0	0	0	0	0	0	0	0	0	0	d__Bacteria; p__Acidobacteria; c__Acidobacteria; o__Subgroup_4; f__Unknown_Family; g__Blastocatella
OTU138	5	2	2	0	0	0	0	0	0	0	0	0	0	0	0	0	0	0	0	0	0	0	0	0	0	0	0	0	0	0	0	0	0	d__Bacteria; p__Bacteroidetes; c__Sphingobacteriia; o__Sphingobacteriales; f__Chitinophagaceae; g__Flavisolibacter
OTU139	4	4	2	0	0	0	0	0	0	0	0	0	0	0	0	0	0	0	0	0	0	0	0	0	0	0	0	0	0	0	0	0	0	d__Bacteria; p__Chloroflexi; c__Chloroflexia; o__Chloroflexales; f__Roseiflexaceae; g__Roseiflexus; s__uncultured_soil_bacterium
OTU140	31	21	17	6	2	4	0	0	0	0	1	0	0	0	0	0	0	0	0	0	0	0	0	0	0	0	0	0	0	0	0	0	0	d__Bacteria; p__Proteobacteria; c__Alphaproteobacteria; o__Rhizobiales; f__Hyphomicrobiaceae; g__Pedomicrobium
OTU141	3	15	22	2	5	1	0	0	0	0	0	0	0	0	0	0	0	0	0	0	0	0	0	0	0	0	0	0	0	0	0	0	0	d__Bacteria; p__Actinobacteria; c__Actinobacteria; o__norank; f__norank; g__norank; s__uncultured_bacterium
OTU142	5	3	2	0	0	0	0	0	0	0	0	0	0	0	0	0	0	0	0	0	0	0	0	0	0	0	0	0	0	0	0	0	0	d__Bacteria; p__Actinobacteria; c__Actinobacteria; o__Gaiellales; f__uncultured; g__uncultured; s__uncultured_Rubrobacteridae_bacterium
OTU143	3	2	4	0	0	0	0	0	0	0	0	0	0	0	0	0	0	0	0	0	0	0	0	0	0	0	0	0	0	0	0	0	0	d__Bacteria
OTU144	12	10	12	0	8	5	0	0	0	0	0	0	0	1	0	0	0	0	0	0	0	0	0	0	0	0	0	0	0	0	0	0	0	d__Bacteria; p__Actinobacteria; c__Actinobacteria; o__Propionibacteriales; f__Nocardioidaceae; g__Nocardioides
OTU145	1	5	5	0	0	0	0	0	0	0	0	0	0	0	0	0	0	0	0	0	0	0	0	0	0	0	0	0	0	0	0	0	0	d__Bacteria; p__Proteobacteria; c__Gammaproteobacteria; o__Xanthomonadales; f__uncultured; g__uncultured
OTU146	3	2	3	1	1	0	0	0	0	0	0	0	1	0	0	0	0	0	0	0	0	0	0	0	0	0	0	0	0	0	0	0	0	d__Bacteria; p__Firmicutes; c__Bacilli; o__Bacillales
OTU147	0	2	3	0	1	0	0	0	0	0	0	0	0	0	0	0	0	0	0	0	0	0	0	0	0	0	0	0	0	0	0	0	0	d__Bacteria; p__Deinococcus-Thermus; c__Deinococci; o__Deinococcales; f__Trueperaceae; g__Truepera; s__uncultured_bacterium
OTU148	14	11	16	0	0	0	0	0	0	0	0	0	0	0	0	0	0	0	0	0	0	0	0	0	0	0	0	0	0	0	0	0	0	d__Bacteria; p__Acidobacteria; c__Acidobacteria; o__Subgroup_7; f__norank; g__norank; s__uncultured_bacterium
OTU149	1	3	0	0	0	0	0	0	0	0	0	0	0	0	0	0	0	0	0	0	0	0	0	0	0	0	0	0	0	0	0	0	0	d__Bacteria; p__Gemmatimonadetes; c__Gemmatimonadetes; o__AT425-EubC11_terrestrial_group; f__norank; g__norank
OTU150	6	2	1	0	2	0	0	0	0	0	0	0	0	0	0	0	0	0	0	0	0	0	0	0	0	0	0	0	0	0	0	0	0	d__Bacteria; p__Gemmatimonadetes; c__Gemmatimonadetes; o__BD2-11_terrestrial_group; f__norank; g__norank; s__uncultured_soil_bacterium
OTU151	0	2	3	0	0	1	0	0	0	0	0	0	0	0	0	0	0	0	0	0	0	0	0	0	0	0	0	0	0	0	0	0	0	d__Bacteria; p__Bacteroidetes; c__Sphingobacteriia; o__Sphingobacteriales; f__Chitinophagaceae; g__Lacibacter
OTU152	2	3	4	1	1	0	0	0	0	0	0	0	0	0	0	0	0	0	0	0	0	0	0	0	0	0	0	0	0	0	0	0	0	d__Bacteria; p__Acidobacteria; c__Acidobacteria; o__Subgroup_6; f__norank; g__norank
OTU153	7	6	10	1	0	1	0	0	0	0	0	0	0	0	0	0	0	0	0	0	0	0	0	0	0	0	0	0	0	0	0	0	0	d__Bacteria; p__Proteobacteria; c__Gammaproteobacteria; o__Xanthomonadales; f__uncultured; g__uncultured; s__uncultured_Ectothiorhodospiraceae_bacterium
OTU154	11	5	7	0	0	0	0	0	0	0	0	0	0	0	0	0	0	0	0	0	0	0	0	0	0	0	0	0	0	0	0	0	0	d__Bacteria; p__Proteobacteria; c__Deltaproteobacteria; o__Sh765B-TzT-29; f__norank; g__norank
OTU155	0	0	6	0	0	0	0	0	0	0	0	0	0	0	0	0	0	0	0	0	0	0	0	0	0	0	0	0	0	0	0	5	0	d__Bacteria; p__Firmicutes; c__Clostridia; o__Thermoanaerobacterales; f__Thermoanaerobacteraceae; g__Gelria
OTU156	1	0	0	0	0	0	0	0	0	0	0	0	0	0	0	0	0	0	0	0	0	0	0	0	0	0	0	0	0	0	0	0	0	d__Bacteria; p__Chloroflexi; c__uncultured; o__uncultured; f__uncultured; g__uncultured; s__uncultured_bacterium
OTU157	0	0	4	0	0	0	0	0	0	0	0	0	0	0	0	0	0	0	0	0	0	0	0	0	0	0	0	0	0	0	0	2	0	d__Bacteria; p__Candidate_division_WS6; c__norank; o__norank; f__norank; g__norank; s__uncultured_anaerobic_bacterium
OTU158	3	1	6	0	1	0	0	0	0	0	0	0	0	0	0	0	0	0	0	0	0	0	0	0	0	0	0	0	0	0	0	0	0	d__Bacteria; p__Proteobacteria; c__Deltaproteobacteria; o__Myxococcales
OTU159	55	50	78	3	3	1	0	0	0	0	0	0	0	0	0	0	0	0	0	0	0	0	0	0	0	0	0	0	0	0	0	0	0	d__Bacteria; p__Chloroflexi; c__S085; o__norank; f__norank; g__norank; s__uncultured_soil_bacterium
OTU160	4	4	5	0	0	0	0	0	0	0	0	0	0	0	0	0	0	0	0	0	0	0	0	0	0	0	0	0	0	0	0	0	0	d__Bacteria; p__Chloroflexi; c__Anaerolineae; o__Anaerolineales; f__Anaerolineaceae; g__uncultured; s__anaerobic_bacterium_MO-CFX2
OTU161	1	0	0	0	0	9	0	0	0	0	0	0	0	0	0	0	0	0	2	0	0	0	0	0	0	0	4	0	0	0	0	0	0	d__Bacteria; p__Bacteroidetes; c__Bacteroidia; o__Bacteroidales; f__Bacteroidales_S24-7_group; g__norank
OTU162	0	0	0	7	8	8	0	0	0	1	1	2	0	0	0	0	0	0	0	0	0	0	0	0	0	0	0	0	0	0	0	0	0	d__Bacteria; p__Proteobacteria; c__Alphaproteobacteria; o__Rhodobacterales; f__Rhodobacteraceae; g__Paracocccus
OTU163	1	0	12	1	1	1	0	0	0	0	0	0	0	0	0	0	0	0	0	0	0	0	0	0	0	0	0	0	0	0	0	0	0	d__Bacteria; p__Bacteroidetes; c__Cytophagia; o__Cytophagales; f__Cytophagaceae; g__Ohtaekwangia; s__Globodera_pallida
OTU164	3	3	2	0	0	1	0	0	0	0	0	0	0	0	0	0	0	0	0	0	0	0	0	0	0	0	0	0	0	0	0	0	0	d__Bacteria; p__Chloroflexi; c__Caldilineae; o__Caldilineales; f__Caldilineaceae; g__uncultured; s__uncultured_bacterium
OTU165	2	1	0	33	27	28	0	0	0	0	0	0	0	0	0	0	0	0	0	0	0	0	0	0	0	0	0	0	0	0	0	0	0	d__Bacteria; p__Proteobacteria; c__Alphaproteobacteria; o__Rhizobiales; f__Brucellaceae
OTU166	1	2	0	0	0	0	0	0	0	0	0	0	0	0	0	0	0	0	0	0	0	0	0	0	0	0	0	0	0	0	0	0	0	d__Bacteria; p__Actinobacteria; c__Actinobacteria; o__Nitriliruptorales; f__Nitriliruptoraceae; g__Nitriliruptor; s__uncultured_Actinobacteridae_bacterium
OTU167	0	0	0	0	0	0	0	0	0	0	0	0	0	1	0	1	3	13	0	0	0	0	5	11	0	0	0	2	3	3	0	0	6	d__Bacteria
OTU168	6	4	11	6	5	5	0	0	0	0	0	1	0	0	0	0	0	0	0	0	0	0	0	0	0	0	0	0	0	0	0	0	0	d__Bacteria; p__Firmicutes; c__Bacilli; o__Bacillales; f__Sporolactobacillaceae; g__Scopulibacillus; s__Scopulibacillus_darangshiensis
OTU169	4	1	5	0	0	0	0	0	0	0	0	0	0	0	0	0	0	0	0	0	0	0	0	0	0	0	0	0	0	0	0	0	0	d__Bacteria; p__Proteobacteria; c__Deltaproteobacteria; o__Myxococcales; f__Nannocystaceae
OTU170	15	34	13	3	3	2	0	0	0	0	0	0	0	1	0	0	0	0	0	0	0	0	0	0	0	0	0	0	0	0	0	0	0	d__Bacteria; p__Proteobacteria; c__Alphaproteobacteria; o__Caulobacterales; f__Caulobacteraceae; g__Phenylobacterium; s__uncultured_bacterium
OTU171	4	8	1	0	0	1	0	0	0	0	0	0	0	0	0	0	0	0	0	0	0	0	0	0	0	0	0	0	0	0	0	0	0	d__Bacteria; p__Bacteroidetes; c__Sphingobacteriia; o__Sphingobacteriales; f__Chitinophagaceae
OTU172	5	8	15	0	0	0	0	0	0	0	0	0	0	0	0	0	0	0	0	0	0	0	0	0	0	0	0	0	0	0	0	0	0	d__Bacteria; p__Chloroflexi; c__Anaerolineae; o__Anaerolineales; f__Anaerolineaceae; g__uncultured
OTU173	5	0	0	0	1	0	0	0	0	1	0	0	0	0	0	0	0	0	0	0	0	0	0	0	0	0	0	0	0	0	0	0	0	d__Bacteria; p__Firmicutes; c__Bacilli; o__Bacillales; f__Paenibacillaceae
OTU174	3	1	4	0	1	0	0	0	0	0	0	0	0	0	0	0	0	0	0	0	0	0	0	0	0	0	0	0	0	0	0	0	0	d__Bacteria; p__Chloroflexi; c__Anaerolineae; o__Anaerolineales; f__Anaerolineaceae; g__uncultured; s__uncultured_Caldilineaceae_bacterium
OTU175	3	3	6	0	0	0	0	0	0	0	0	0	0	0	0	0	0	0	0	0	0	0	0	0	0	0	0	0	0	0	0	0	0	d__Bacteria; p__Acidobacteria; c__Acidobacteria; o__Subgroup_6; f__norank; g__norank
OTU176	0	4	2	0	0	0	0	0	0	0	0	0	0	0	0	0	0	0	0	0	0	0	0	0	0	0	0	0	0	0	0	0	0	d__Bacteria; p__Bacteroidetes; c__Flavobacteriia; o__Flavobacteriales; f__Flavobacteriaceae; g__Salinimicrobium
OTU177	2	5	8	1	0	0	0	0	0	0	0	0	0	0	0	0	0	0	0	0	0	0	0	0	0	0	0	0	0	0	0	0	0	d__Bacteria; p__Proteobacteria; c__Betaproteobacteria; o__TRA3-20; f__norank; g__norank; s__uncultured_soil_bacterium
OTU178	3	15	38	0	3	1	0	0	0	0	0	0	0	0	0	0	0	0	0	0	0	0	0	0	0	0	0	0	0	0	0	0	0	d__Bacteria; p__Acidobacteria; c__Acidobacteria; o__Subgroup_6; f__norank; g__norank
OTU179	0	2	5	0	0	0	0	0	0	0	0	0	0	0	0	0	0	0	0	0	0	0	0	0	0	0	0	0	0	0	0	0	0	d__Bacteria; p__Actinobacteria; c__Actinobacteria; o__norank; f__norank; g__norank; s__uncultured_bacterium__0425-2M17
OTU180	0	7	2	0	0	0	0	0	0	0	0	0	0	0	0	0	0	0	0	0	0	0	0	0	0	0	0	0	0	0	0	0	0	d__Bacteria; p__Acidobacteria; c__Acidobacteria; o__Subgroup_3; f__PAUC26f; g__norank; s__uncultured_Acidobacteria_bacterium
OTU181	0	6	5	0	0	0	0	0	0	0	0	0	0	0	0	0	0	0	0	0	0	0	0	0	0	0	0	0	0	0	0	0	0	d__Bacteria; p__Acidobacteria; c__Acidobacteria; o__norank; f__norank; g__norank; s__uncultured_Acidobacteria_bacterium
OTU182	1	0	0	2	13	2	0	0	0	0	0	0	0	0	0	0	0	0	0	0	0	0	0	0	0	0	0	0	0	0	0	0	0	d__Bacteria; p__Proteobacteria; c__Gammaproteobacteria; o__Pseudomonadales; f__Moraxellaceae; g__uncultured; s__uncultured_bacterium
OTU183	1	9	10	1	0	0	0	0	0	0	0	0	0	0	0	0	0	0	0	0	0	0	0	0	0	0	0	0	0	0	0	0	0	d__Bacteria; p__Chloroflexi; c__KD4-96; o__norank; f__norank; g__norank; s__uncultured_bacterium
OTU184	0	3	0	1	1	0	0	0	0	0	0	0	0	0	0	0	0	0	0	0	0	0	0	0	0	0	0	0	0	0	0	0	0	d__Bacteria; p__Firmicutes; c__Clostridia; o__Clostridiales; f__Family_XI; g__Anaerosalibacter; s__Anaerosalibacter_bizertensis
OTU185	13	2	8	0	1	1	0	0	0	0	1	0	0	0	0	0	0	0	0	0	0	0	0	0	0	0	0	0	0	0	0	0	0	d__Bacteria; p__Actinobacteria; c__Actinobacteria; o__Corynebacteriales; f__Mycobacteriaceae; g__Mycobacterium
OTU186	2	2	2	0	0	0	0	0	0	0	0	0	0	0	0	0	0	0	0	0	0	0	0	0	0	0	0	0	0	0	0	0	0	d__Bacteria; p__Proteobacteria; c__Gammaproteobacteria; o__Xanthomonadales; f__Xanthomonadaceae; g__Lysobacter; s__Lysobacter_sp._Zs60
OTU187	0	0	0	0	0	1	0	0	0	0	0	0	0	0	0	0	0	0	3	0	0	0	0	0	0	0	19	0	0	0	0	0	0	d__Bacteria; p__Bacteroidetes; c__Bacteroidia; o__Bacteroidales; f__Bacteroidales_S24-7_group; g__norank; s__uncultured_bacterium
OTU188	0	2	0	2	1	4	0	0	0	0	0	0	0	0	0	0	0	0	0	0	0	0	0	0	0	0	0	0	0	0	0	0	0	d__Bacteria; p__Proteobacteria; c__Deltaproteobacteria; o__Myxococcales; f__Haliangiaceae; g__Haliangium
OTU189	5	6	3	0	2	1	0	0	0	0	0	0	0	0	0	0	0	0	0	0	0	0	0	0	0	0	0	0	0	0	0	0	0	d__Bacteria; p__Acidobacteria; c__Acidobacteria; o__Subgroup_3; f__Unknown_Family; g__Bryobacter
OTU190	0	2	6	0	0	0	0	0	0	0	0	0	0	0	0	0	0	0	0	0	0	0	0	0	0	0	0	0	0	0	0	0	0	d__Bacteria; p__Chloroflexi; c__Anaerolineae; o__Anaerolineales; f__Anaerolineaceae; g__uncultured; s__uncultured_sludge_bacterium_S41
OTU191	1	5	1	0	0	0	0	0	0	0	0	0	0	0	0	0	0	0	0	0	0	0	0	0	0	0	0	0	0	0	0	0	0	d__Bacteria; p__Proteobacteria; c__Gammaproteobacteria
OTU192	18	26	35	0	0	0	0	0	0	0	0	0	0	0	0	0	0	0	0	0	0	0	0	0	0	0	0	0	0	0	0	0	0	d__Bacteria; p__Chloroflexi; c__Anaerolineae; o__Anaerolineales; f__Anaerolineaceae; g__uncultured; s__uncultured_Chloroflexi_bacterium
OTU193	20	14	13	0	2	0	0	0	0	0	0	0	0	0	0	0	0	0	0	0	0	0	0	0	0	0	0	0	0	0	0	0	0	d__Bacteria; p__Bacteroidetes; c__Cytophagia; o__Cytophagales; f__Cytophagaceae; g__Chryseolinea; s__uncultured_bacterium
OTU194	13	19	13	0	0	0	0	0	0	0	0	0	0	0	0	0	0	0	0	0	0	0	0	0	0	0	0	0	0	0	0	0	0	d__Bacteria; p__Proteobacteria; c__Deltaproteobacteria; o__GR-WP33-30; f__norank; g__norank; s__delta_proteobacterium_WWH3
OTU195	1	8	7	0	0	0	0	0	0	0	0	0	0	0	0	0	0	0	0	0	0	0	0	0	0	0	0	0	0	0	0	0	0	d__Bacteria; p__Acidobacteria; c__Acidobacteria; o__Subgroup_6; f__norank; g__norank
OTU196	0	1	1	0	0	0	0	0	0	0	0	0	0	0	0	0	0	0	0	0	0	0	0	0	0	0	0	0	0	0	0	0	0	d__Bacteria; p__Actinobacteria; c__Actinobacteria; o__Acidimicrobiales; f__uncultured; g__uncultured; s__uncultured_Ferrimicrobium_sp.
OTU197	0	2	0	0	0	0	0	0	0	0	0	0	0	0	0	0	0	0	0	0	0	0	0	0	0	0	0	0	0	0	0	0	0	d__Bacteria; p__Chloroflexi; c__JG30-KF-CM66; o__norank; f__norank; g__norank; s__uncultured_Chloroflexi_bacterium
OTU198	4	8	0	0	0	2	0	0	0	0	0	0	0	0	0	0	0	0	0	0	0	0	0	0	0	0	0	0	0	0	0	0	0	d__Bacteria; p__Proteobacteria; c__Betaproteobacteria; o__Burkholderiales; f__Comamonadaceae
OTU199	53	76	38	0	1	1	0	0	0	1	0	0	0	0	0	0	0	0	0	0	0	0	0	0	0	0	0	0	0	0	0	0	0	d__Bacteria; p__Proteobacteria; c__Deltaproteobacteria; o__GR-WP33-30; f__norank; g__norank
OTU200	22	0	0	2655	4476	1667	16626	16631	16649	16140	16280	16386	1588	4203	1193	3655	8270	2961	1115	595	667	7160	2461	725	13	0	0	68	76	12	2	8	1	d__Bacteria; p__Proteobacteria; c__Gammaproteobacteria; o__Pseudomonadales; f__Moraxellaceae; g__Acinetobacter
OTU201	0	0	0	0	0	0	0	0	0	0	0	0	0	38	23	0	0	0	0	0	0	0	0	0	0	0	0	0	0	0	0	0	0	d__Bacteria; p__Proteobacteria; c__Gammaproteobacteria; o__Xanthomonadales; f__Xanthomonadaceae; g__Stenotrophomonas; s__Stenotrophomonas_chelatiphaga
OTU202	6	8	3	0	0	0	0	0	0	0	0	0	0	0	0	0	0	0	0	0	0	0	0	0	0	0	0	0	0	0	0	0	0	d__Bacteria; p__Proteobacteria; c__Deltaproteobacteria; o__GR-WP33-30; f__norank; g__norank
OTU203	0	0	0	0	0	0	0	0	1	0	0	0	0	0	0	0	0	2	0	1	0	0	0	0	0	0	1	0	0	0	0	0	0	d__Bacteria; p__Tenericutes; c__Mollicutes; o__Mollicutes_RF9; f__norank; g__norank; s__uncultured_bacterium
OTU204	8	6	7	0	2	2	0	0	0	0	0	0	0	0	0	0	0	0	0	0	0	0	0	0	0	0	0	0	0	0	0	0	0	d__Bacteria; p__Proteobacteria; c__Alphaproteobacteria; o__Rhizobiales; f__Rhodobiaceae; g__uncultured
OTU205	3	0	1	1	0	0	0	0	0	0	0	0	0	0	0	0	0	0	0	0	0	0	0	0	0	0	0	0	0	0	0	0	0	d__Bacteria; p__Actinobacteria; c__Actinobacteria; o__Acidimicrobiales
OTU206	8	3	9	6	8	8	0	0	0	0	0	0	0	0	0	0	0	0	0	0	0	0	0	0	0	0	0	0	0	0	0	0	0	d__Bacteria; p__Saccharibacteria; c__norank; o__norank; f__norank; g__norank; s__uncultured_bacterium
OTU207	1	4	3	0	0	0	0	0	0	0	0	0	0	0	0	0	0	0	0	0	0	0	0	0	0	0	0	0	0	0	0	0	0	d__Bacteria; p__Chloroflexi; c__Ardenticatenia; o__Ardenticatenales; f__norank; g__norank; s__uncultured_bacterium
OTU208	1	7	0	0	0	0	0	0	0	0	0	0	0	0	0	0	0	0	0	0	0	0	0	0	0	0	0	0	0	0	0	0	0	d__Bacteria; p__Bacteroidetes; c__Sphingobacteriia; o__Sphingobacteriales; f__Chitinophagaceae; g__Niabella; s__Niabella_aurantiaca_DSM_17617
OTU209	0	0	0	0	0	0	0	0	0	0	0	0	0	0	0	1	1	2	0	0	0	0	1	1	1	0	0	1	0	1	0	0	0	d__Bacteria
OTU210	3	7	5	39	57	62	0	0	0	0	0	0	0	1	0	0	0	0	0	0	0	0	0	0	0	0	0	0	0	0	0	0	0	d__Bacteria; p__Proteobacteria; c__Betaproteobacteria; o__Burkholderiales; f__Comamonadaceae; g__Variovorax; s__Variovorax_paradoxus
OTU211	6	5	7	0	0	0	0	0	0	0	0	0	0	0	0	0	0	0	0	0	0	0	0	0	0	0	0	0	0	0	0	0	0	d__Bacteria; p__Proteobacteria; c__Deltaproteobacteria; o__Sh765B-TzT-29; f__norank; g__norank; s__uncultured_Desulfoglaeba_sp.
OTU212	50	47	25	0	2	0	0	0	0	0	0	0	0	0	0	0	0	0	0	0	0	0	0	0	0	0	0	0	0	0	0	0	0	d__Bacteria; p__Proteobacteria; c__Gammaproteobacteria; o__Xanthomonadales; f__Xanthomonadales_Incertae_Sedis; g__uncultured
OTU213	4	4	1	0	0	0	0	0	0	0	0	0	0	0	0	0	0	0	0	0	0	0	0	0	0	0	0	0	0	0	0	0	0	d__Bacteria; p__Bacteroidetes; c__Cytophagia; o__Cytophagales; f__Flammeovirgaceae; g__Tunicatimonas; s__uncultured_bacterium
OTU214	33	17	24	1	0	0	0	0	0	0	0	0	0	0	0	0	0	0	0	0	0	0	0	0	0	0	0	0	0	0	0	0	0	d__Bacteria; p__Proteobacteria; c__Gammaproteobacteria; o__Xanthomonadales; f__Xanthomonadales_Incertae_Sedis; g__Acidibacter
OTU215	29	42	47	10	6	5	0	0	0	0	0	0	0	0	0	0	0	0	0	0	0	0	0	0	0	0	0	0	0	0	0	0	0	d__Bacteria; p__Actinobacteria; c__Actinobacteria; o__Micrococcales; f__Intrasporangiaceae; g__Intrasporangium; s__uncultured_bacterium
OTU216	0	0	0	0	0	0	0	0	0	0	0	0	0	0	0	0	0	0	0	0	0	0	0	0	0	1	0	0	1	0	6	0	0	d__Bacteria; p__Bacteroidetes; c__Bacteroidia; o__Bacteroidales; f__Bacteroidales_S24-7_group; g__norank; s__uncultured_bacterium
OTU217	0	1	3	0	4	1	0	0	0	0	0	0	0	0	0	0	0	0	0	0	0	0	0	0	0	0	0	0	0	0	0	0	0	d__Bacteria; p__Planctomycetes; c__Planctomycetacia; o__Planctomycetales; f__Planctomycetaceae; g__uncultured; s__uncultured_bacterium
OTU218	0	3	7	0	0	0	0	0	0	0	0	0	0	0	0	0	0	0	0	0	0	0	0	0	0	0	0	0	0	0	0	0	0	d__Bacteria; p__Gemmatimonadetes; c__Gemmatimonadetes; o__AT425-EubC11_terrestrial_group; f__norank; g__norank; s__uncultured_bacterium
OTU219	17	27	18	22	27	34	0	0	0	0	0	0	1	6	1	0	0	0	0	0	0	0	0	0	0	0	0	0	0	0	0	0	0	d__Bacteria; p__Firmicutes; c__Bacilli; o__Bacillales; f__Paenibacillaceae; g__Paenibacillus; s__Paenibacillus_castaneae
OTU220	48	40	50	4	5	4	0	0	0	0	0	0	0	0	0	0	0	0	0	0	0	0	0	0	0	0	0	0	0	0	0	0	0	d__Bacteria; p__Chloroflexi; c__Thermomicrobia; o__JG30-KF-CM45; f__norank; g__norank
OTU221	7	5	13	0	1	0	0	0	0	0	0	0	0	0	0	0	0	0	0	0	0	0	0	0	0	0	0	0	0	0	0	0	0	d__Bacteria; p__Chloroflexi; c__Chloroflexia; o__Kallotenuales; f__AKIW781; g__norank; s__uncultured_bacterium
OTU222	9	8	10	0	0	0	0	0	0	0	0	0	0	0	0	0	0	0	0	0	0	0	0	0	0	0	0	0	0	0	0	0	0	d__Bacteria; p__Actinobacteria; c__Actinobacteria; o__Solirubrobacterales; f__Elev-16S-1332; g__norank; s__uncultured_bacterium
OTU223	62	40	44	2	6	1	0	0	0	0	0	0	0	0	0	0	0	0	0	0	0	0	0	0	0	0	0	0	0	0	0	0	0	d__Bacteria; p__Proteobacteria; c__Alphaproteobacteria; o__Rhodospirillales; f__MSB-1E8; g__norank; s__uncultured_bacterium
OTU224	1	2	5	0	0	0	0	0	0	0	0	0	0	0	0	0	0	0	0	0	0	0	0	0	0	0	0	0	0	0	0	0	0	d__Bacteria; p__Chloroflexi; c__TK10; o__norank; f__norank; g__norank
OTU225	4	0	0	4	6	6	0	0	0	0	0	0	0	0	1	0	0	0	0	0	0	0	0	0	0	0	0	0	0	0	0	0	0	d__Bacteria; p__Proteobacteria; c__Alphaproteobacteria; o__Rhizobiales; f__Hyphomicrobiaceae; g__Devosia
OTU226	3	0	1	1	0	3	0	0	0	0	0	0	0	0	0	0	0	0	0	0	0	0	0	0	0	0	0	0	0	0	0	0	0	d__Bacteria; p__Actinobacteria; c__Actinobacteria; o__Frankiales; f__Frankiaceae; g__Jatrophihabitans; s__uncultured_Frankineae_bacterium
OTU227	8	9	4	0	0	0	0	0	0	0	0	0	0	0	0	0	0	0	0	0	0	0	0	0	0	0	0	0	0	0	0	0	0	d__Bacteria; p__Proteobacteria; c__Gammaproteobacteria; o__Order_Incertae_Sedis; f__Family_Incertae_Sedis; g__Marinicella
OTU228	4	7	7	0	0	0	0	0	0	0	0	0	0	0	0	0	0	0	0	0	0	0	0	0	0	0	0	0	0	0	0	0	0	d__Bacteria; p__Chloroflexi
OTU229	16	14	7	0	0	0	0	0	0	0	0	0	0	0	0	0	0	0	0	0	0	0	0	0	0	0	0	0	0	0	0	0	0	d__Bacteria; p__Proteobacteria; c__Deltaproteobacteria; o__Sh765B-TzT-29; f__norank; g__norank
OTU230	7	3	4	0	0	0	0	0	0	0	0	0	0	0	0	0	0	0	0	0	0	0	0	0	0	0	0	0	0	0	0	0	0	d__Bacteria; p__Gemmatimonadetes; c__Gemmatimonadetes; o__BD2-11_terrestrial_group; f__norank; g__norank; s__uncultured_Gemmatimonadetes_bacterium
OTU231	0	0	7	0	0	0	0	0	0	0	0	0	0	0	0	0	0	0	0	0	0	0	0	0	0	0	0	0	0	0	0	0	0	d__Bacteria; p__Bacteroidetes; c__Bacteroidetes_vadinHA17; o__norank; f__norank; g__norank; s__uncultured_bacterium
OTU232	14	17	8	1	4	3	0	0	0	0	0	0	0	0	0	0	0	0	0	0	0	0	0	0	0	0	0	0	0	0	0	0	0	d__Bacteria; p__Proteobacteria; c__Alphaproteobacteria; o__Rhizobiales; f__Xanthobacteraceae
OTU233	2	0	0	2	1	2	0	0	0	0	0	0	0	0	0	0	0	0	0	0	0	0	0	0	0	0	0	0	0	0	0	0	0	d__Bacteria; p__Chloroflexi; c__Thermomicrobia; o__JG30-KF-CM45; f__norank; g__norank; s__uncultured_bacterium
OTU234	33	52	58	1	1	1	0	0	0	0	0	0	0	0	0	0	0	0	0	0	0	0	0	0	0	0	0	0	0	0	0	0	0	d__Bacteria; p__Chloroflexi; c__TK10; o__norank; f__norank; g__norank; s__uncultured_Chloroflexus_sp.
OTU235	1	0	1	0	1	1	0	0	0	0	0	0	0	0	0	0	0	0	0	0	0	0	0	0	0	0	0	0	0	0	0	0	0	d__Bacteria; p__Proteobacteria; c__Alphaproteobacteria; o__Rhodospirillales; f__AKYH478; g__norank; s__uncultured_bacterium
OTU236	5	4	12	0	0	0	0	0	0	0	0	0	0	0	0	0	0	0	0	0	0	0	0	0	0	0	0	0	0	0	0	0	0	d__Bacteria; p__Chloroflexi; c__Anaerolineae; o__Anaerolineales; f__Anaerolineaceae; g__uncultured; s__uncultured_Caldilineaceae_bacterium
OTU237	5	8	3	0	2	3	0	0	0	0	0	0	0	0	0	0	0	0	0	0	0	0	0	0	0	0	0	0	0	0	0	0	0	d__Bacteria; p__Actinobacteria; c__Actinobacteria; o__Solirubrobacterales; f__480-2; g__norank; s__uncultured_bacterium
OTU238	5	6	11	2	3	0	0	0	0	0	0	0	0	0	0	0	0	0	0	0	0	0	0	0	0	0	0	0	0	0	0	0	0	d__Bacteria; p__Verrucomicrobia; c__OPB35_soil_group; o__norank; f__norank; g__norank; s__uncultured_subdivision_3_bacterium
OTU239	0	1	1	0	0	0	0	0	1	0	0	3	0	0	0	0	0	2	0	3	0	0	0	1	1	0	3	0	0	0	0	0	0	d__Bacteria; p__Firmicutes; c__Clostridia; o__Clostridiales; f__Lachnospiraceae; g__Blautia
OTU240	8	9	15	1	0	2	0	0	0	0	0	0	0	0	0	0	0	0	0	0	0	0	0	0	0	0	0	0	0	0	0	0	0	d__Bacteria; p__Chloroflexi; c__JG30-KF-CM66; o__norank; f__norank; g__norank; s__uncultured_bacterium
OTU241	1	0	2	0	1	1	0	0	0	0	0	0	0	0	0	0	0	0	0	0	0	0	0	0	0	0	0	0	0	0	0	0	0	d__Bacteria; p__Firmicutes; c__Bacilli; o__Bacillales; f__Bacillaceae; g__Caldalkalibacillus; s__uncultured_compost_bacterium
OTU242	12	8	6	11	15	5	0	0	0	0	0	0	0	0	0	0	0	0	0	0	0	0	0	0	0	0	0	0	0	0	0	0	0	d__Bacteria; p__Proteobacteria; c__Alphaproteobacteria; o__Rhizobiales; f__Rhizobiales_Incertae_Sedis; g__Nordella; s__Nordella_oligomobilis
OTU243	2	0	4	0	0	0	0	0	0	0	0	0	0	0	0	0	0	0	0	0	0	0	0	0	0	0	0	0	0	0	0	0	0	d__Bacteria; p__Proteobacteria; c__Gammaproteobacteria; o__Xanthomonadales; f__uncultured; g__uncultured
OTU244	3	1	0	0	0	0	0	0	0	0	1	0	0	0	0	0	0	0	0	0	0	0	0	0	0	0	0	0	0	0	0	0	0	d__Bacteria; p__Firmicutes; c__Bacilli; o__Bacillales; f__Bacillaceae; g__Geobacillus; s__Geobacillus_thermodenitrificans
OTU245	3	2	8	2	1	0	0	0	0	0	0	0	0	0	0	0	0	0	0	0	0	0	0	0	0	0	0	0	0	0	0	0	0	d__Bacteria; p__Chloroflexi; c__Chloroflexia; o__Chloroflexales; f__Roseiflexaceae; g__Roseiflexus; s__uncultured_Chloroflexi_bacterium
OTU246	18	11	15	0	1	4	0	0	0	0	0	0	0	0	0	0	0	0	0	0	0	0	0	0	0	0	0	0	0	0	0	0	0	d__Bacteria; p__Proteobacteria; c__Alphaproteobacteria; o__Rhodospirillales; f__Rhodospirillaceae; g__Pelagibius
OTU247	3	1	1	0	0	0	0	0	0	0	0	0	0	0	0	0	0	0	0	0	0	0	0	0	0	0	0	0	0	0	0	0	0	d__Bacteria; p__Bacteroidetes; c__Sphingobacteriia; o__Sphingobacteriales; f__Chitinophagaceae; g__Flavisolibacter
OTU248	19	4	10	1	2	2	0	0	0	0	0	0	0	0	0	0	0	0	0	0	0	0	0	0	0	0	0	0	0	0	0	0	0	d__Bacteria; p__Firmicutes; c__Bacilli; o__Bacillales; f__Bacillaceae
OTU249	6	2	4	0	0	1	0	0	0	0	0	0	0	0	0	0	0	0	0	0	0	0	0	0	0	0	0	0	0	0	0	0	0	d__Bacteria; p__Chloroflexi; c__Thermomicrobia; o__Sphaerobacterales; f__Sphaerobacteraceae; g__Nitrolancea; s__uncultured_bacterium
OTU250	9	9	5	11	8	10	0	0	0	0	0	1	0	0	0	0	0	0	0	0	0	0	0	0	0	0	0	0	0	0	0	0	0	d__Bacteria; p__Firmicutes; c__Bacilli; o__Bacillales; f__Bacillaceae; g__Paucisalibacillus; s__uncultured_bacterium
OTU251	1	1	2	0	0	0	0	0	0	0	0	0	0	0	0	0	0	0	0	0	0	0	0	0	0	0	0	0	0	0	0	0	0	d__Bacteria; p__Bacteroidetes; c__Sphingobacteriia; o__Sphingobacteriales; f__env.OPS_17; g__norank; s__uncultured_Bacteroidetes_bacterium
OTU252	40	41	50	2	21	16	0	0	0	0	0	1	0	2	0	0	0	0	0	0	0	0	0	0	0	0	0	0	0	0	0	0	0	d__Bacteria; p__Actinobacteria; c__Actinobacteria; o__Propionibacteriales; f__Nocardioidaceae; g__Nocardioides
OTU253	4	6	19	0	0	0	0	0	0	0	0	0	0	0	0	0	0	0	0	0	0	0	0	0	0	0	0	0	0	0	0	0	0	d__Bacteria; p__Chloroflexi; c__Anaerolineae; o__Anaerolineales; f__Anaerolineaceae; g__uncultured
OTU254	1	1	1	0	0	1	0	0	0	0	0	0	0	0	0	0	0	0	0	0	0	0	0	0	0	0	0	0	0	0	0	0	0	d__Bacteria; p__Saccharibacteria; c__norank; o__norank; f__norank; g__norank
OTU255	1	0	2	0	0	0	0	0	0	0	0	0	0	0	0	0	0	0	0	0	0	0	0	0	0	0	0	0	0	0	0	0	0	d__Bacteria; p__Acidobacteria; c__Acidobacteria; o__Subgroup_6; f__norank; g__norank
OTU256	1	0	0	0	0	1	0	0	0	0	1	0	0	0	0	0	0	3	0	1	0	0	0	0	0	0	3	0	0	1	0	0	3	d__Bacteria; p__Firmicutes; c__Erysipelotrichia; o__Erysipelotrichales; f__Erysipelotrichaceae; g__Turicibacter; s__uncultured_bacterium
OTU257	3	1	1	0	0	0	0	0	0	0	0	0	0	0	0	0	0	0	0	0	0	0	0	0	0	0	0	0	0	0	0	0	0	d__Bacteria; p__Bacteroidetes; c__Flavobacteriia; o__Flavobacteriales; f__NS9_marine_group; g__norank
OTU258	6	10	3	0	0	0	0	0	0	0	0	0	0	0	0	0	0	0	0	0	0	0	0	0	0	0	0	0	0	0	0	0	0	d__Bacteria; p__Proteobacteria; c__Deltaproteobacteria; o__Desulfobacterales; f__Nitrospinaceae; g__Candidatus_Entotheonella; s__uncultured_bacterium
OTU259	1	1	1	0	0	0	0	0	0	0	0	0	0	0	0	0	0	0	0	0	0	0	0	0	0	0	0	0	0	0	0	0	0	d__Bacteria; p__Saccharibacteria; c__norank; o__norank; f__norank; g__norank; s__uncultured_soil_bacterium
OTU260	2	0	2	0	0	0	0	0	0	0	0	0	0	0	0	0	0	0	0	0	0	0	0	0	0	0	0	0	0	0	0	0	0	d__Bacteria; p__Proteobacteria; c__Deltaproteobacteria; o__Myxococcales; f__uncultured; g__uncultured; s__uncultured_delta_proteobacterium
OTU261	2	3	4	0	0	0	0	0	0	0	0	0	0	0	0	0	0	0	0	0	0	0	0	0	0	0	0	0	0	0	0	0	0	d__Bacteria; p__Gemmatimonadetes; c__Gemmatimonadetes; o__norank; f__S0134_terrestrial_group; g__norank; s__uncultured_Gemmatimonadetes_bacterium
OTU262	2	1	2	0	0	0	0	0	0	0	0	0	0	0	0	0	0	0	0	0	0	0	0	0	0	0	0	0	0	0	0	0	0	d__Bacteria; p__Firmicutes; c__Clostridia; o__Clostridiales; f__Clostridiaceae_1; g__Clostridium_sensu_stricto_1
OTU263	1	6	3	0	0	1	0	0	0	0	0	0	0	0	0	0	0	0	0	0	0	0	0	0	0	0	0	0	0	0	0	0	0	d__Bacteria; p__Proteobacteria; c__Alphaproteobacteria; o__Rhodospirillales; f__DA111; g__norank; s__uncultured_Acetobacteraceae_bacterium
OTU264	0	3	1	0	0	0	0	0	0	0	0	0	0	0	0	0	0	0	0	0	0	0	0	0	0	0	0	0	0	0	0	0	0	d__Bacteria; p__Acidobacteria; c__Acidobacteria; o__Subgroup_17; f__norank; g__norank
OTU265	2	1	2	0	0	0	0	0	0	0	0	0	0	0	0	0	0	0	0	0	0	0	0	0	0	0	0	0	0	0	0	0	0	d__Bacteria; p__Proteobacteria; c__Deltaproteobacteria; o__Myxococcales; f__P3OB-42; g__norank
OTU266	14	7	8	1	4	1	0	0	0	0	0	0	0	0	0	0	0	0	0	0	0	0	0	0	0	0	0	0	0	0	0	0	0	d__Bacteria; p__Proteobacteria; c__Gammaproteobacteria; o__Xanthomonadales; f__Xanthomonadales_Incertae_Sedis; g__Acidibacter
OTU267	7	5	10	6	8	13	0	0	0	1	1	0	0	0	0	0	0	0	0	0	0	0	0	0	0	0	0	0	0	0	0	0	0	d__Bacteria; p__Firmicutes; c__Bacilli; o__Bacillales; f__Bacillaceae; g__Halobacillus; s__uncultured_bacterium
OTU268	29	29	25	1	3	0	0	0	0	0	0	0	0	0	0	0	0	0	0	0	0	0	0	0	0	0	0	0	0	0	0	0	0	d__Bacteria; p__Nitrospirae; c__Nitrospira; o__norank; f__norank; g__Nitrospira
OTU269	7	7	1	0	0	1	0	0	0	0	0	0	0	0	0	0	0	0	0	0	0	0	0	0	0	0	0	0	0	0	0	0	0	d__Bacteria; p__Verrucomicrobia; c__Opitutae; o__Opitutales; f__Opitutaceae; g__Opitutus; s__uncultured_Verrucomicrobia_bacterium
OTU270	12	8	10	3	5	3	0	0	0	0	0	0	0	0	0	0	0	0	0	0	0	0	0	0	0	0	0	0	0	0	0	0	0	d__Bacteria; p__Actinobacteria; c__Actinobacteria; o__Acidimicrobiales; f__Iamiaceae; g__Iamia; s__uncultured_Acidimicrobidae_bacterium
OTU271	24	18	23	2	3	1	0	0	0	0	0	0	0	0	0	0	0	0	0	0	0	0	0	0	0	0	0	0	0	0	0	0	0	d__Bacteria; p__Proteobacteria; c__Alphaproteobacteria; o__Rhizobiales; f__Rhizobiales_Incertae_Sedis; g__Nordella
OTU272	4	4	6	3	3	1	0	0	0	0	0	0	0	0	0	0	0	0	0	0	0	0	0	0	0	0	0	0	0	0	0	0	0	d__Bacteria; p__Chloroflexi; c__Thermomicrobia; o__JG30-KF-CM45; f__norank; g__norank; s__uncultured_bacterium
OTU273	2	4	2	1	6	2	0	0	0	0	0	0	0	0	0	0	0	0	0	0	0	0	0	0	0	0	0	0	0	0	0	0	0	d__Bacteria; p__Proteobacteria; c__Betaproteobacteria; o__Burkholderiales; f__Comamonadaceae; g__Hydrogenophaga; s__Hydrogenophaga_taeniospiralis
OTU274	22	28	20	0	0	0	0	0	0	0	0	0	0	0	0	0	0	0	0	0	0	0	0	0	0	0	0	0	0	0	0	0	0	d__Bacteria; p__Acidobacteria; c__Acidobacteria; o__Subgroup_3; f__PAUC26f; g__norank; s__uncultured_bacterium
OTU275	22	11	14	5	4	3	0	0	0	0	0	0	0	0	0	0	0	0	0	0	0	0	0	0	0	0	0	0	0	0	0	0	0	d__Bacteria; p__Chloroflexi; c__Thermomicrobia; o__JG30-KF-CM45; f__norank; g__norank; s__uncultured_soil_bacterium
OTU276	0	2	0	0	0	0	0	0	0	0	0	0	0	0	0	0	0	0	0	0	0	0	0	0	0	0	0	0	0	0	0	0	0	d__Bacteria; p__Verrucomicrobia; c__OPB35_soil_group; o__norank; f__norank; g__norank
OTU277	38	27	27	1	2	1	0	0	0	0	0	0	0	0	0	0	0	0	0	0	0	0	0	0	0	0	0	0	0	0	0	0	0	d__Bacteria; p__Proteobacteria; c__Deltaproteobacteria; o__Myxococcales
OTU278	7	5	2	1	0	1	0	0	0	0	0	0	0	0	0	0	0	0	0	0	0	0	0	0	0	0	0	0	0	0	0	0	0	d__Bacteria; p__Proteobacteria; c__Gammaproteobacteria; o__Xanthomonadales; f__Xanthomonadaceae; g__Arenimonas; s__uncultured_Xanthomonadaceae_bacterium
OTU279	7	2	1	0	1	0	0	0	0	0	0	0	0	0	0	0	0	0	0	0	0	0	0	0	0	0	0	0	0	0	0	0	0	d__Bacteria; p__Firmicutes; c__Bacilli; o__Bacillales; f__Bacillaceae; g__Ureibacillus; s__uncultured_bacterium
OTU280	2	9	9	0	1	0	0	0	0	0	0	0	0	0	0	0	0	0	0	0	0	0	0	0	0	0	0	0	0	0	0	0	0	d__Bacteria; p__Actinobacteria; c__Actinobacteria; o__Propionibacteriales; f__Nocardioidaceae
OTU281	13	6	10	4	6	5	0	0	0	0	0	0	0	0	0	0	0	0	0	0	0	0	0	0	0	0	0	0	0	0	0	0	0	d__Bacteria; p__Proteobacteria; c__Alphaproteobacteria; o__Rhizobiales; f__Hyphomicrobiaceae; g__Pedomicrobium; s__uncultured_bacterium
OTU282	2	3	3	0	0	0	0	0	0	0	0	0	0	0	0	0	0	0	0	0	0	0	0	0	0	0	0	0	0	0	0	0	0	d__Bacteria; p__Chloroflexi; c__Anaerolineae; o__Anaerolineales; f__Anaerolineaceae; g__uncultured
OTU283	1	1	2	0	0	0	0	0	0	0	0	0	0	0	0	0	0	0	0	0	0	0	0	0	0	0	0	0	0	0	0	0	0	d__Bacteria; p__Acidobacteria; c__Acidobacteria; o__Subgroup_18; f__norank; g__norank
OTU284	4	3	0	2	0	1	0	0	0	0	0	0	0	0	0	0	0	0	0	0	0	0	0	0	0	0	0	0	0	0	0	0	0	d__Bacteria; p__Firmicutes; c__Clostridia; o__Clostridiales; f__Lachnospiraceae; g__Mobilitalea
OTU285	1	1	3	0	0	0	0	0	0	0	0	0	0	0	0	0	0	0	0	0	0	0	0	0	0	0	0	0	0	0	0	0	0	d__Bacteria; p__Chloroflexi; c__Thermomicrobia; o__JG30-KF-CM45; f__norank; g__norank; s__uncultured_soil_bacterium
OTU286	1	3	5	0	1	0	0	0	0	0	0	0	0	0	0	0	0	0	0	0	0	0	0	0	0	0	0	0	0	0	0	0	0	d__Bacteria; p__Acidobacteria; c__Acidobacteria; o__Subgroup_4; f__DS-100; g__norank
OTU287	2	4	5	0	0	0	0	0	0	0	0	0	0	0	0	0	0	0	0	0	0	0	0	0	0	0	0	0	0	0	0	0	0	d__Bacteria; p__Chloroflexi; c__Chloroflexia; o__Chloroflexales; f__Chloroflexaceae; g__Candidatus_Chloroploca
OTU288	3	4	0	0	0	0	0	0	0	0	0	0	0	0	0	0	0	0	0	0	0	0	0	0	0	0	0	0	0	0	0	0	0	d__Bacteria; p__Proteobacteria; c__Deltaproteobacteria; o__Myxococcales; f__Haliangiaceae; g__Haliangium; s__uncultured_Myxococcales_bacterium
OTU289	3	8	6	0	0	0	0	0	0	0	0	0	0	0	0	0	0	0	0	0	0	0	0	0	0	0	0	0	0	0	0	0	0	d__Bacteria; p__Saccharibacteria; c__norank; o__norank; f__norank; g__norank; s__uncultured_bacterium
OTU290	0	201	0	15	15	15	0	0	0	0	0	0	0	0	0	0	0	0	0	0	0	0	0	0	0	0	0	0	0	0	0	0	0	d__Bacteria; p__Proteobacteria; c__Gammaproteobacteria; o__Xanthomonadales; f__Xanthomonadaceae; g__Stenotrophomonas
OTU291	20	9	11	2	3	4	0	0	0	0	0	0	0	0	0	0	0	0	0	0	0	0	0	0	0	0	0	0	0	0	0	0	0	d__Bacteria; p__Actinobacteria; c__Actinobacteria; o__Acidimicrobiales; f__uncultured; g__uncultured
OTU292	4	1	1	0	1	1	0	0	0	0	0	0	0	0	0	0	0	0	0	0	0	0	0	0	0	0	0	0	0	0	0	0	0	d__Bacteria; p__Proteobacteria; c__Alphaproteobacteria; o__Rhizobiales
OTU293	0	1	4	0	0	0	0	0	0	0	0	0	0	0	0	0	0	0	0	0	0	0	0	0	0	0	0	0	0	0	0	0	0	d__Bacteria; p__Chloroflexi; c__Anaerolineae; o__Anaerolineales; f__Anaerolineaceae; g__uncultured
OTU294	6	4	6	1	0	1	0	0	0	0	0	0	0	0	0	0	0	0	0	0	0	0	0	0	0	0	0	0	0	0	0	0	0	d__Bacteria; p__Proteobacteria; c__Gammaproteobacteria; o__Xanthomonadales; f__Xanthomonadaceae; g__Dokdonella; s__uncultured_bacterium
OTU295	1	14	7	0	0	0	0	0	0	0	0	0	0	0	0	0	0	0	0	0	0	0	0	0	0	0	0	0	0	0	0	0	0	d__Bacteria; p__Acidobacteria; c__Acidobacteria; o__norank; f__norank; g__norank; s__uncultured_Acidobacteria_bacterium
OTU296	0	2	1	2	0	0	0	0	0	0	0	1	0	0	0	0	0	0	0	0	0	0	0	0	0	0	0	0	0	0	0	0	0	d__Bacteria; p__Firmicutes; c__OPB54; o__norank; f__norank; g__norank; s__uncultured_compost_bacterium
OTU297	34	64	35	1	0	1	0	0	0	0	0	0	0	0	0	0	0	0	0	0	0	0	0	0	0	0	0	0	0	0	0	0	0	d__Bacteria; p__Proteobacteria; c__Alphaproteobacteria; o__Caulobacterales; f__Hyphomonadaceae; g__Woodsholea; s__uncultured_alpha_proteobacterium
OTU298	12	11	19	7	5	3	0	0	0	0	0	0	0	0	0	0	0	0	0	0	0	0	0	0	0	0	0	0	0	0	0	0	0	d__Bacteria; p__Firmicutes; c__Bacilli; o__Bacillales; f__Thermoactinomycetaceae; g__Shimazuella
OTU299	5	3	4	0	0	0	0	0	0	0	0	0	0	0	0	0	0	0	0	0	0	0	0	0	0	0	0	0	0	0	0	0	0	d__Bacteria; p__Chloroflexi; c__Anaerolineae; o__Anaerolineales; f__Anaerolineaceae; g__uncultured
OTU300	185	128	136	55	63	76	0	0	0	0	1	0	0	0	0	0	0	0	0	0	0	0	0	0	0	0	0	0	0	0	0	0	0	d__Bacteria; p__Actinobacteria; c__Actinobacteria; o__Streptomycetales; f__Streptomycetaceae; g__Streptomyces
OTU301	19	12	8	12	1	7	0	0	0	0	0	0	0	0	0	0	0	0	0	0	0	0	0	0	0	0	0	0	0	0	0	1	0	d__Bacteria; p__Proteobacteria; c__Alphaproteobacteria; o__Rhizobiales; f__Phyllobacteriaceae
OTU302	0	4	5	0	0	1	0	0	0	0	0	0	0	0	0	0	0	0	0	0	0	0	0	0	0	0	0	0	0	0	0	0	0	d__Bacteria; p__Chloroflexi; c__TK10; o__norank; f__norank; g__norank; s__uncultured_bacterium
OTU303	3	7	5	0	0	2	0	0	0	0	0	0	0	0	0	0	0	0	0	0	0	0	0	0	0	0	0	0	0	0	0	0	0	d__Bacteria; p__Actinobacteria; c__Actinobacteria; o__Gaiellales; f__uncultured; g__uncultured
OTU304	2	0	1	0	0	0	0	0	0	0	0	0	0	0	0	0	0	0	0	0	0	0	0	0	0	0	0	0	0	0	0	0	0	d__Bacteria; p__Saccharibacteria; c__norank; o__norank; f__norank; g__norank; s__uncultured_bacterium
OTU305	34	9	17	380	289	429	0	0	0	0	0	0	0	0	1	0	0	0	0	0	0	0	0	0	0	0	0	0	0	0	0	0	0	d__Bacteria; p__Proteobacteria; c__Alphaproteobacteria; o__Rhizobiales; f__Rhizobiaceae; g__Ensifer
OTU306	93	79	62	13	3	6	0	0	0	0	0	1	1	4	0	0	0	0	0	0	0	0	0	0	0	0	0	0	0	0	0	0	0	d__Bacteria; p__Firmicutes; c__Bacilli; o__Bacillales; f__Bacillaceae; g__Geobacillus
OTU307	18	12	8	0	0	1	0	0	0	0	0	0	0	0	0	0	0	0	0	0	0	0	0	0	0	0	0	0	0	0	0	0	0	d__Bacteria; p__Proteobacteria; c__Deltaproteobacteria; o__Myxococcales; f__BIrii41; g__norank; s__uncultured_bacterium
OTU308	1	3	1	0	0	1	0	0	0	0	0	0	0	0	0	0	0	0	0	0	0	0	0	0	0	0	0	0	0	0	0	0	0	d__Bacteria; p__Actinobacteria; c__Actinobacteria; o__Euzebyales; f__Euzebyaceae; g__Euzebya; s__uncultured_actinobacterium
OTU310	5	1	0	0	0	0	0	0	0	0	0	0	0	0	0	0	0	0	0	0	0	0	0	0	0	0	0	0	0	0	0	0	0	d__Bacteria; p__Parcubacteria; c__norank; o__norank; f__norank; g__norank
OTU311	42	16	7	0	1	1	0	0	0	0	0	0	0	0	0	0	0	0	0	0	0	0	0	0	0	0	0	0	0	0	0	0	0	d__Bacteria; p__Chloroflexi; c__Chloroflexia; o__Chloroflexales; f__Roseiflexaceae; g__Roseiflexus; s__uncultured_bacterium
OTU312	3	9	8	0	0	0	0	0	0	0	0	0	0	0	0	0	0	0	0	0	0	0	0	0	0	0	0	0	0	0	0	0	0	d__Bacteria; p__Acidobacteria; c__Acidobacteria; o__Subgroup_17; f__norank; g__norank
OTU313	0	0	0	0	0	0	0	0	0	0	0	0	0	1	1	1	0	1	0	0	0	0	0	0	0	0	0	0	0	0	1	3	3	d__Bacteria; p__Proteobacteria; c__Alphaproteobacteria; o__Rickettsiales; f__Mitochondria; g__norank
OTU314	1	0	2	0	1	0	0	0	0	0	0	0	0	0	0	0	0	0	0	0	0	0	0	0	0	0	0	0	0	0	0	0	0	d__Bacteria; p__Proteobacteria; c__Deltaproteobacteria; o__Bdellovibrionales; f__Bdellovibrionaceae; g__OM27_clade
OTU315	1	0	1	0	2	49	0	0	67	0	0	0	6	0	0	0	0	0	3	0	0	0	6	2	0	0	34	0	0	0	0	1	0	d__Bacteria; p__Bacteroidetes; c__Bacteroidia; o__Bacteroidales
OTU316	21	20	19	4	5	4	0	0	0	0	0	0	0	0	0	0	0	0	0	0	0	0	0	0	0	0	0	0	0	0	0	0	0	d__Bacteria; p__Proteobacteria; c__Alphaproteobacteria; o__Rhodobacterales; f__Rhodobacteraceae
OTU317	1	1	1	0	0	0	0	0	0	0	0	0	0	0	0	0	0	0	0	0	0	0	0	0	0	0	0	0	0	0	0	0	0	d__Bacteria; p__Bacteroidetes; c__Cytophagia; o__Cytophagales; f__Cytophagaceae; g__Pontibacter; s__uncultured_bacterium
OTU318	2	1	1	0	1	0	0	0	0	0	0	0	0	0	0	0	0	0	0	0	0	0	0	0	0	0	0	0	0	0	0	0	0	d__Bacteria; p__Chloroflexi; c__TK10; o__norank; f__norank; g__norank; s__uncultured_gamma_proteobacterium
OTU319	2	12	9	0	0	0	0	0	0	0	0	0	0	0	0	0	0	0	0	0	0	0	0	0	0	0	0	0	0	0	0	0	0	d__Bacteria; p__Latescibacteria; c__norank; o__norank; f__norank; g__norank
OTU320	14	20	15	0	0	0	0	0	0	0	0	0	0	0	0	0	0	0	0	0	0	0	0	0	0	0	0	0	0	0	0	0	0	d__Bacteria; p__Chloroflexi; c__Anaerolineae; o__Anaerolineales; f__Anaerolineaceae; g__uncultured
OTU321	15	14	9	0	0	2	0	0	0	0	0	0	0	0	0	0	0	0	0	0	0	0	0	0	0	0	0	0	0	0	0	0	0	d__Bacteria; p__Acidobacteria; c__Acidobacteria; o__Subgroup_3; f__Unknown_Family; g__Bryobacter; s__uncultured_bacterium
OTU322	0	0	0	0	0	0	0	0	0	0	0	0	0	0	0	0	0	0	0	0	0	0	0	27	2	0	0	0	0	0	0	0	0	d__Bacteria; p__Bacteroidetes; c__Bacteroidia; o__Bacteroidales; f__Bacteroidales_S24-7_group; g__norank; s__uncultured_bacterium
OTU323	93	53	73	2	3	7	0	0	0	0	0	0	0	0	0	0	0	0	0	0	0	0	0	0	0	0	0	0	0	0	0	0	0	d__Bacteria; p__Chloroflexi; c__Thermomicrobia; o__AKYG1722; f__norank; g__norank
OTU324	29	33	20	3	10	5	0	0	0	0	0	0	0	0	0	0	0	0	0	0	0	0	0	0	0	0	0	0	0	0	0	0	0	d__Bacteria; p__Actinobacteria; c__Actinobacteria; o__Acidimicrobiales; f__Iamiaceae; g__Iamia
OTU325	0	1	0	0	1	5	0	0	0	0	0	0	1	4	2	0	0	0	0	0	0	0	0	0	0	0	0	0	0	0	0	0	0	d__Bacteria; p__Bacteroidetes; c__Cytophagia; o__Cytophagales; f__Flammeovirgaceae; g__Candidatus_Paenicardinium; s__Candidatus_Paenicardinium_endonii
OTU326	1	0	1	5	6	4	0	0	0	0	0	0	0	0	0	0	0	0	0	0	0	0	0	0	0	0	0	0	0	0	0	0	0	d__Bacteria; p__Proteobacteria; c__Betaproteobacteria; o__Burkholderiales; f__Burkholderiaceae; g__Cupriavidus
OTU327	17	12	4	0	0	0	0	0	0	0	0	0	0	0	0	0	0	0	0	0	0	0	0	0	0	0	0	0	0	0	0	0	0	d__Bacteria; p__Gemmatimonadetes; c__Gemmatimonadetes; o__norank; f__S0134_terrestrial_group; g__norank; s__uncultured_bacterium
OTU328	1	1	0	0	0	1	0	0	0	0	0	0	0	0	0	0	0	0	0	0	0	0	0	0	0	0	0	0	0	0	0	0	0	d__Bacteria; p__Bacteroidetes; c__Cytophagia; o__Cytophagales; f__Cytophagaceae; g__Sporocytophaga
OTU329	11	5	9	1	1	0	0	0	0	0	0	0	0	0	0	0	0	0	0	0	0	0	0	0	0	0	0	0	0	0	0	0	0	d__Bacteria; p__Proteobacteria; c__Gammaproteobacteria; o__Xanthomonadales; f__Xanthomonadaceae; g__uncultured
OTU330	0	0	0	0	0	0	0	0	0	0	0	1	0	2	1	7	4	68	2	3	3	10	9	35	4	0	2	6	1	13	2	4	15	d__Bacteria; p__Cyanobacteria; c__Cyanobacteria; o__norank; f__norank; g__norank; s__Solanum_lycopersicum_tomato_
OTU331	2	2	1	0	0	0	0	0	0	0	0	0	0	0	0	0	0	0	0	0	0	0	0	0	0	0	0	0	0	0	0	0	0	d__Bacteria; p__Proteobacteria; c__Deltaproteobacteria; o__Myxococcales; f__Blfdi19; g__norank; s__Anaeromyxobacter_dehalogenans
OTU332	108	66	82	30	21	38	0	0	0	1	1	2	1	1	0	0	0	0	0	0	0	0	0	0	0	0	0	0	0	0	0	0	0	d__Bacteria; p__Firmicutes; c__Bacilli; o__Bacillales; f__Planococcaceae; g__Paenisporosarcina; s__uncultured_bacterium
OTU333	3	4	1	0	0	1	0	0	0	0	0	0	0	0	0	0	0	0	0	0	0	0	0	0	0	0	0	0	0	0	0	0	0	d__Bacteria; p__Acidobacteria; c__Acidobacteria; o__Subgroup_10; f__NS72; g__norank; s__uncultured_bacterium
OTU334	8	3	2	1	0	0	0	0	0	0	0	0	0	0	0	0	0	0	0	0	0	0	0	0	0	0	0	0	0	0	0	0	0	d__Bacteria; p__Proteobacteria; c__Alphaproteobacteria; o__Rhodospirillales; f__Rhodospirillales_Incertae_Sedis; g__Candidatus_Alysiosphaera; s__uncultured_bacterium
OTU335	2	6	6	2	0	1	0	0	0	0	0	0	0	0	0	0	0	0	0	0	0	0	0	0	0	0	0	0	0	0	0	0	0	d__Bacteria; p__Firmicutes; c__Bacilli; o__Bacillales
OTU336	13	3	2	1	1	2	0	0	0	0	1	0	0	0	0	0	0	0	0	0	0	0	0	0	0	0	0	0	0	0	0	0	0	d__Bacteria; p__Proteobacteria; c__Alphaproteobacteria; o__Sphingomonadales; f__Sphingomonadaceae; g__Sphingomonas
OTU337	6	28	71	2	2	0	0	0	0	0	0	0	0	0	0	0	0	0	0	0	0	0	0	0	0	0	0	0	0	0	0	0	0	d__Bacteria; p__Acidobacteria; c__Acidobacteria; o__Subgroup_6; f__norank; g__norank
OTU338	0	0	1	0	0	0	0	0	0	0	0	0	0	0	0	0	0	0	0	0	0	0	0	0	0	0	0	0	0	0	0	0	0	d__Bacteria; p__Bacteroidetes; c__Cytophagia; o__Cytophagales; f__Cytophagaceae
OTU339	14	10	3	2	0	0	0	0	0	0	0	0	0	0	0	0	0	0	0	0	0	0	0	0	0	0	0	0	0	0	0	0	0	d__Bacteria; p__Actinobacteria; c__Actinobacteria; o__Solirubrobacterales; f__480-2; g__norank
OTU340	0	0	3	2	1	0	0	0	0	0	0	0	0	0	0	0	0	0	0	0	0	0	0	0	0	0	0	0	0	0	0	0	0	d__Bacteria; p__Planctomycetes; c__Planctomycetacia; o__Planctomycetales; f__Planctomycetaceae; g__uncultured
OTU341	0	2	4	0	0	0	0	0	0	0	0	0	0	0	0	0	0	0	0	0	0	0	0	0	0	0	0	0	0	0	0	0	0	d__Bacteria; p__Actinobacteria; c__Actinobacteria; o__Solirubrobacterales
OTU342	7	31	27	2	7	0	0	0	0	0	0	0	0	0	0	0	0	0	0	0	0	0	0	0	0	0	0	0	0	0	0	0	0	d__Bacteria; p__Actinobacteria; c__Actinobacteria; o__Micrococcales; f__Micrococcaceae
OTU343	22	19	24	1	0	0	0	0	0	0	0	0	0	0	0	0	0	0	0	0	0	0	0	0	0	0	0	0	0	0	0	0	0	d__Bacteria; p__Proteobacteria; c__Gammaproteobacteria; o__Xanthomonadales; f__uncultured; g__uncultured; s__uncultured_bacterium
OTU344	21	23	10	1	7	5	0	0	0	0	0	0	0	0	0	0	0	0	0	0	0	0	0	0	0	0	0	0	0	0	0	0	0	d__Bacteria; p__Actinobacteria; c__Actinobacteria; o__Micromonosporales; f__Micromonosporaceae; g__Longispora
OTU345	1	4	6	0	0	0	0	0	0	0	0	0	0	0	0	0	0	0	0	0	0	0	0	0	0	0	0	0	0	0	0	0	0	d__Bacteria; p__Acidobacteria; c__Acidobacteria; o__Subgroup_6; f__norank; g__norank
OTU346	9	4	7	1	2	1	0	0	0	0	0	0	0	0	0	0	0	0	0	0	0	0	0	0	0	0	0	0	0	0	0	0	0	d__Bacteria; p__Proteobacteria; c__Alphaproteobacteria; o__Rhodospirillales; f__Rhodospirillales_Incertae_Sedis; g__Reyranella
OTU347	0	0	0	0	0	0	0	0	4	0	0	0	1	0	0	0	0	0	0	0	0	0	0	1	0	0	0	1	0	6	0	0	8	d__Bacteria; p__Firmicutes; c__Clostridia; o__Clostridiales; f__Lachnospiraceae
OTU348	23	8	15	0	0	0	0	0	0	0	0	0	0	0	0	0	0	0	0	0	0	0	0	0	0	0	0	0	0	0	0	0	0	d__Bacteria; p__Chloroflexi; c__Anaerolineae; o__Anaerolineales; f__Anaerolineaceae; g__uncultured
OTU349	4	4	1	0	0	0	0	0	0	0	0	0	0	0	0	0	0	0	0	0	0	0	0	0	0	0	0	0	0	0	0	0	0	d__Bacteria; p__Verrucomicrobia; c__OPB35_soil_group; o__norank; f__norank; g__norank; s__uncultured_bacterium
OTU350	4	5	8	5	3	4	0	0	0	0	0	0	0	0	0	0	0	0	0	0	0	0	0	0	0	0	0	0	0	0	0	0	0	d__Bacteria; p__Actinobacteria; c__Actinobacteria; o__Micrococcales; f__Microbacteriaceae; g__Agromyces; s__Agromyces_ulmi
OTU351	2	10	13	0	0	0	0	0	0	0	0	0	0	0	0	0	0	0	0	0	0	0	0	0	0	0	0	0	0	0	0	0	0	d__Bacteria; p__Acidobacteria; c__Acidobacteria; o__Subgroup_6; f__norank; g__norank; s__unidentified
OTU352	0	0	4	0	1	0	0	0	0	0	0	0	0	0	0	0	0	0	0	0	0	0	0	0	0	0	0	0	0	0	0	0	0	d__Bacteria; p__Verrucomicrobia; c__OPB35_soil_group; o__norank; f__norank; g__norank; s__uncultured_bacterium
OTU353	15	17	17	0	0	0	0	0	0	0	0	0	0	0	0	0	0	0	0	0	0	0	0	0	0	0	0	0	0	0	0	0	0	d__Bacteria; p__Bacteroidetes; c__Sphingobacteriia; o__Sphingobacteriales; f__Chitinophagaceae
OTU354	8	13	5	0	0	0	0	0	0	0	0	0	0	0	0	0	0	0	0	0	0	0	0	0	0	0	0	0	0	0	0	0	0	d__Bacteria; p__Proteobacteria; c__Deltaproteobacteria; o__GR-WP33-30; f__norank; g__norank
OTU355	31	28	18	0	0	1	0	0	0	0	0	0	0	0	0	0	0	0	0	0	0	0	0	0	0	0	0	0	0	0	0	0	0	d__Bacteria; p__Gemmatimonadetes; c__Gemmatimonadetes; o__BD2-11_terrestrial_group; f__norank; g__norank; s__uncultured_soil_bacterium
OTU356	3	14	16	1	2	0	0	0	0	0	0	0	1	0	0	0	0	0	0	0	0	0	0	0	0	0	0	0	0	0	0	0	0	d__Bacteria; p__Acidobacteria; c__Acidobacteria; o__Subgroup_25; f__norank; g__norank
OTU357	16	12	23	0	1	3	0	0	0	0	0	0	0	0	0	0	0	0	0	0	0	0	0	0	0	0	0	0	0	0	0	0	0	d__Bacteria; p__Chloroflexi; c__Thermomicrobia; o__JG30-KF-CM45; f__norank; g__norank; s__uncultured_bacterium
OTU358	2	0	3	0	0	0	0	0	0	0	0	0	0	0	0	0	0	0	0	0	0	0	0	0	0	0	0	0	0	0	0	0	0	d__Bacteria; p__Chloroflexi; c__SAR202_clade; o__norank; f__norank; g__norank
OTU359	1	0	2	0	0	0	0	0	0	0	0	0	0	0	0	0	0	0	0	0	0	0	0	0	0	0	0	0	0	0	0	0	0	d__Bacteria; p__Saccharibacteria; c__norank; o__norank; f__norank; g__norank; s__uncultured_bacterium
OTU360	24	21	16	1	1	0	0	0	0	1	0	0	0	0	0	0	0	0	0	0	0	0	0	0	0	0	0	0	0	0	0	0	0	d__Bacteria; p__Proteobacteria; c__Betaproteobacteria; o__Nitrosomonadales; f__Nitrosomonadaceae; g__uncultured
OTU361	113	101	80	1	3	4	0	0	0	0	0	0	0	0	0	0	0	0	0	0	0	0	0	0	0	0	0	0	0	0	0	0	0	d__Bacteria; p__Proteobacteria; c__Gammaproteobacteria; o__Xanthomonadales; f__uncultured; g__uncultured; s__uncultured_gamma_proteobacterium
OTU362	4	7	5	1	1	2	0	0	0	0	0	0	0	0	0	0	0	0	0	0	0	0	0	0	0	0	0	0	0	0	0	0	0	d__Bacteria; p__Chloroflexi; c__Ardenticatenia; o__uncultured; f__uncultured; g__uncultured
OTU363	2	3	0	0	0	0	0	0	0	0	0	0	0	0	0	0	0	0	0	0	0	0	0	0	0	0	0	0	0	0	0	0	0	d__Bacteria; p__Proteobacteria; c__Deltaproteobacteria; o__Myxococcales; f__Vulgatibacteraceae; g__Vulgatibacter; s__uncultured_bacterium
OTU364	1	1	6	0	0	0	0	0	0	0	0	0	0	0	0	0	0	0	0	0	0	0	0	0	0	0	0	0	0	0	0	0	0	d__Bacteria; p__Chloroflexi; c__Anaerolineae; o__Anaerolineales; f__Anaerolineaceae; g__uncultured; s__uncultured_Burkholderiales_bacterium
OTU365	4	8	4	3	0	1	0	0	0	0	0	0	0	0	0	0	0	0	0	0	0	0	0	0	0	0	0	0	0	0	0	0	0	d__Bacteria; p__Firmicutes; c__Bacilli; o__Bacillales; f__Thermoactinomycetaceae; g__Thermoactinomyces; s__Thermoactinomyces_vulgaris
OTU366	29	20	22	3	2	2	0	0	0	0	0	0	0	0	0	0	0	0	0	0	0	0	0	0	0	0	0	0	0	0	0	0	0	d__Bacteria; p__Gemmatimonadetes; c__Gemmatimonadetes; o__AT425-EubC11_terrestrial_group; f__norank; g__norank
OTU367	0	1	3	0	0	1	0	0	0	0	0	0	0	0	0	0	0	0	0	0	0	0	0	0	0	0	0	0	0	0	0	0	0	d__Bacteria; p__Firmicutes; c__Bacilli; o__Bacillales; f__Alicyclobacillaceae; g__Effusibacillus
OTU368	4	4	2	2	2	2	0	0	0	0	0	0	0	1	0	0	0	0	0	0	0	0	0	0	0	0	0	0	0	0	0	0	0	d__Bacteria; p__Firmicutes; c__Bacilli; o__Bacillales; f__Bacillaceae; g__Oceanobacillus; s__Oceanobacillus_sp._GD-1
OTU369	1	0	3	0	1	0	0	0	0	0	0	0	0	1	0	0	0	0	0	0	0	0	0	0	0	0	0	0	0	0	0	0	0	d__Bacteria; p__Firmicutes; c__OPB54; o__norank; f__norank; g__norank
OTU370	16	7	16	6	9	5	0	0	0	0	0	0	0	0	0	0	0	0	0	0	0	0	0	0	0	0	0	0	0	0	0	0	0	d__Bacteria; p__Chloroflexi; c__Thermomicrobia; o__JG30-KF-CM45; f__norank; g__norank; s__uncultured_bacterium
OTU371	0	0	0	0	0	1	0	0	0	0	0	2	0	0	1	0	0	1	0	0	0	1	0	0	1	0	0	0	0	0	1	1	5	d__Bacteria; p__Firmicutes; c__Clostridia; o__Clostridiales; f__Lachnospiraceae; g__uncultured; s__uncultured_bacterium
OTU372	0	1	3	0	0	0	0	0	0	0	0	0	0	0	0	0	0	0	0	0	0	0	0	0	0	0	0	0	0	0	0	0	0	d__Bacteria; p__Acidobacteria; c__Acidobacteria; o__Subgroup_7; f__norank; g__norank
OTU373	98	131	66	95	95	101	0	0	1	2	0	3	0	3	1	0	0	2	0	0	0	0	0	0	0	0	0	0	0	0	0	0	0	d__Bacteria; p__Actinobacteria; c__Actinobacteria; o__Micromonosporales; f__Micromonosporaceae
OTU374	0	2	0	1	1	0	0	0	0	0	0	0	0	0	0	0	0	0	0	0	0	0	0	0	0	0	0	0	0	0	0	0	0	d__Bacteria; p__Aerophobetes; c__norank; o__norank; f__norank; g__norank; s__uncultured_Geobacillus_sp.
OTU375	7	26	25	0	0	0	0	0	0	0	0	0	0	0	0	0	0	0	0	0	0	0	0	0	0	0	0	0	0	0	0	0	0	d__Bacteria; p__Chloroflexi; c__Anaerolineae; o__Anaerolineales; f__Anaerolineaceae; g__uncultured
OTU376	5	2	1	0	0	0	0	0	0	0	0	0	0	0	0	0	0	0	0	0	0	0	0	0	0	0	0	0	0	0	0	0	0	d__Bacteria; p__Proteobacteria; c__Deltaproteobacteria; o__Myxococcales; f__Sandaracinaceae; g__Sandaracinus; s__uncultured_bacterium
OTU377	17	17	12	2	0	0	0	0	0	0	0	0	0	0	0	0	0	0	0	0	0	0	0	0	0	0	0	0	0	0	0	0	0	d__Bacteria; p__Gemmatimonadetes; c__Gemmatimonadetes; o__Gemmatimonadales; f__Gemmatimonadaceae; g__uncultured; s__Gemmatimonadetes_bacterium_LX87
OTU378	1	14	24	0	2	0	0	0	0	0	0	0	0	0	0	0	0	0	0	0	0	0	0	0	0	0	0	0	0	0	0	0	0	d__Bacteria; p__Acidobacteria; c__Acidobacteria; o__Subgroup_6; f__norank; g__norank
OTU379	1	2	1	0	0	0	0	0	0	0	0	0	0	0	0	0	0	0	0	0	0	0	0	0	0	0	0	0	0	0	0	0	0	d__Bacteria; p__Proteobacteria; c__Gammaproteobacteria; o__NKB5; f__norank; g__norank; s__uncultured_bacterium
OTU380	0	1	1	0	0	0	0	0	1	0	0	0	0	0	0	0	0	0	0	0	0	0	0	0	0	0	0	0	0	0	0	0	0	d__Bacteria; p__Firmicutes; c__Bacilli
OTU381	4	4	9	2	0	1	0	0	0	0	0	0	0	0	0	0	0	0	0	0	0	0	0	0	0	0	0	0	0	0	0	0	0	d__Bacteria; p__Firmicutes; c__Bacilli; o__Bacillales; f__Alicyclobacillaceae; g__Tumebacillus; s__uncultured_bacterium
OTU382	0	0	1	0	1	0	0	0	1	0	0	0	0	0	0	0	0	0	0	0	0	0	0	0	0	0	0	0	0	2	1	0	0	d__Bacteria; p__Firmicutes; c__Clostridia; o__Clostridiales; f__Lachnospiraceae; g__Tyzzerella; s__uncultured_bacterium
OTU383	6	17	7	499	482	671	114	161	83	453	327	140	4052	2775	4079	2717	1052	298	5699	8892	7292	178	498	120	11828	10984	10194	125	87	41	176	157	57	d__Bacteria; p__Proteobacteria; c__Gammaproteobacteria; o__Enterobacteriales; f__Enterobacteriaceae; g__Enterobacter
OTU384	0	2	1	0	0	0	0	0	0	0	0	0	0	0	0	0	0	0	0	0	0	0	0	0	0	0	0	0	0	0	0	0	0	d__Bacteria; p__Acidobacteria; c__Acidobacteria; o__Subgroup_3; f__Unknown_Family; g__Bryobacter; s__uncultured_soil_bacterium
OTU385	0	0	0	0	0	0	0	0	0	0	0	0	0	0	0	0	0	0	0	0	0	0	0	0	0	0	0	0	0	0	0	1	0	d__Bacteria; p__Proteobacteria; c__Deltaproteobacteria; o__Syntrophobacterales; f__Syntrophaceae; g__uncultured; s__uncultured_bacterium
OTU386	2	1	0	0	0	0	0	0	0	0	0	0	0	0	0	0	0	0	0	0	0	0	0	0	0	0	0	0	0	0	0	0	0	d__Bacteria; p__Proteobacteria; c__Alphaproteobacteria; o__Rhodospirillales; f__Rhodospirillaceae
OTU387	0	0	2	0	1	1	0	0	0	0	0	0	0	0	0	0	0	0	0	0	0	0	0	0	0	0	0	0	0	0	0	0	0	d__Bacteria; p__Firmicutes; c__Bacilli; o__Bacillales; f__Thermoactinomycetaceae
OTU388	4	3	3	2	0	1	0	0	0	0	0	0	0	0	0	0	0	0	0	0	0	0	0	0	0	0	0	0	0	0	0	0	0	d__Bacteria; p__Bacteroidetes; c__Cytophagia; o__Order_III; f__Unknown_Family
OTU389	2	8	3	0	0	0	0	0	0	0	0	0	0	0	0	0	0	0	0	0	0	0	0	0	0	0	0	0	0	0	0	0	0	d__Bacteria
OTU390	9	50	52	2	7	1	0	0	0	0	0	0	0	0	0	0	0	0	0	0	0	0	0	0	0	0	0	0	0	0	0	0	0	d__Bacteria; p__Actinobacteria; c__Actinobacteria; o__norank; f__norank; g__norank
OTU391	2	11	9	0	1	0	0	0	0	0	0	0	0	0	0	0	0	0	0	0	0	0	0	0	0	0	0	0	0	0	0	0	0	d__Bacteria; p__Chloroflexi; c__TK10; o__norank; f__norank; g__norank
OTU392	2	1	1	0	0	0	0	0	0	0	0	0	0	0	0	0	0	0	0	0	0	0	0	0	0	0	0	0	0	0	0	0	0	d__Bacteria; p__Actinobacteria; c__Actinobacteria; o__norank; f__norank; g__norank
OTU393	0	4	2	0	0	0	0	0	0	0	0	0	0	0	0	0	0	0	0	0	0	0	0	0	0	0	0	0	0	0	0	0	0	d__Bacteria; p__Chlorobi; c__Chlorobia; o__Chlorobiales; f__OPB56; g__norank
OTU394	0	1	1	0	0	0	0	0	2	0	0	0	0	0	0	0	0	0	0	0	0	0	0	0	0	0	0	0	2	1	1	0	1	d__Bacteria; p__Firmicutes; c__Clostridia; o__Clostridiales; f__Ruminococcaceae; g__uncultured; s__uncultured_bacterium
OTU395	19	61	144	7	26	3	0	0	0	0	0	0	0	0	0	0	0	0	0	0	0	0	0	0	0	0	0	0	0	0	0	0	0	d__Bacteria; p__Chloroflexi; c__Gitt-GS-136; o__norank; f__norank; g__norank
OTU396	21	19	19	20	16	25	0	0	0	0	0	0	0	0	1	0	0	0	0	0	0	0	0	0	0	0	0	0	0	0	0	0	0	d__Bacteria; p__Actinobacteria; c__Actinobacteria; o__Acidimicrobiales; f__Acidimicrobiaceae; g__Illumatobacter; s__uncultured_bacterium
OTU397	0	0	0	0	0	0	3	3	0	4	3	1	0	0	0	1	0	0	25	1	0	16	37	14	1246	1741	2735	9	9	2	0	0	1	d__Bacteria; p__Proteobacteria; c__Gammaproteobacteria; o__Enterobacteriales; f__Enterobacteriaceae; g__Tatumella; s__Rosenbergiella_nectarea
OTU398	0	0	46	0	0	0	0	0	0	0	0	0	0	0	0	0	0	0	0	0	0	0	0	0	0	0	0	0	0	0	0	5	0	d__Bacteria; p__Bacteroidetes; c__Bacteroidia; o__Bacteroidia_Incertae_Sedis; f__Draconibacteriaceae; g__uncultured; s__uncultured_bacterium
OTU399	0	0	0	0	0	1	0	0	0	0	0	2	0	0	0	0	0	3	0	3	0	0	0	3	0	1	1	0	0	2	0	0	0	d__Bacteria; p__Firmicutes; c__Clostridia; o__Clostridiales; f__Ruminococcaceae; g__Ruminiclostridium_9; s__Firmicutes_bacterium_ASF500
OTU400	3	1	1	0	0	0	0	0	0	0	0	0	0	0	0	0	0	0	0	0	0	0	0	0	0	0	0	0	0	0	0	0	0	d__Bacteria; p__Proteobacteria; c__Alphaproteobacteria; o__Rhizobiales
OTU401	23	22	23	0	1	0	0	0	0	0	0	0	0	0	0	0	0	0	0	0	0	0	0	0	0	0	0	0	0	0	0	0	0	d__Bacteria; p__Bacteroidetes; c__Cytophagia; o__Cytophagales; f__Cytophagaceae; g__uncultured; s__uncultured_soil_bacterium
OTU402	6	8	10	2	1	3	0	0	0	0	0	0	0	1	0	0	0	0	0	0	0	0	0	0	0	0	0	0	0	0	0	0	0	d__Bacteria; p__Chloroflexi; c__Chloroflexia; o__Chloroflexales; f__Roseiflexaceae; g__Roseiflexus
OTU403	6	2	4	0	0	0	0	0	0	0	0	0	0	0	0	0	0	0	0	0	0	0	0	0	0	0	0	0	0	0	0	0	0	d__Bacteria; p__Bacteroidetes; c__Sphingobacteriia; o__Sphingobacteriales; f__Chitinophagaceae; g__Flavisolibacter
OTU404	5	5	1	0	0	0	0	0	0	0	0	0	0	0	0	0	0	0	0	0	0	0	0	0	0	0	0	0	0	0	0	0	0	d__Bacteria; p__Gemmatimonadetes; c__Gemmatimonadetes; o__norank; f__S0134_terrestrial_group; g__norank; s__uncultured_bacterium
OTU405	1	2	4	0	1	0	0	0	0	0	0	0	0	0	0	0	0	0	0	0	0	0	0	0	0	0	0	0	0	0	0	0	0	d__Bacteria; p__Proteobacteria; c__Alphaproteobacteria; o__Rhodospirillales; f__Acetobacteraceae
OTU406	17	15	9	0	0	1	0	0	0	0	0	0	0	0	0	0	0	0	0	0	0	0	0	0	0	0	0	0	0	0	0	0	0	d__Bacteria; p__Actinobacteria; c__Actinobacteria; o__Solirubrobacterales; f__FFCH13075; g__norank; s__uncultured_bacterium
OTU407	0	0	0	0	0	0	1	1	3	5	9	5	28	36	33	15	5	13	31	16	14	23	14	14	1	0	0	5	3	2	0	0	0	d__Bacteria
OTU408	22	18	14	2	2	0	0	0	0	1	0	0	0	0	0	0	0	0	0	0	0	0	0	0	0	0	0	0	0	0	0	0	0	d__Bacteria; p__Proteobacteria; c__Alphaproteobacteria; o__Rhizobiales; f__uncultured; g__uncultured; s__uncultured_Hyphomicrobiaceae_bacterium
OTU409	4	2	0	0	1	0	0	0	0	0	0	0	0	0	0	0	0	0	0	0	0	0	0	0	0	0	0	0	0	0	0	0	0	d__Bacteria; p__Proteobacteria; c__Deltaproteobacteria; o__Bdellovibrionales; f__Bacteriovoracaceae; g__Peredibacter; s__Bacteriovorax_sp._EPA
OTU410	18	21	34	3	2	5	0	0	0	0	0	0	0	0	0	0	0	0	0	0	0	0	0	0	0	0	0	0	0	0	0	0	0	d__Bacteria; p__Chloroflexi; c__Thermomicrobia; o__JG30-KF-CM45; f__norank; g__norank
OTU411	17	17	4	4	3	2	1	0	0	1	5	0	0	0	0	0	0	0	0	0	0	0	0	0	0	0	0	0	0	0	0	0	0	d__Bacteria; p__Firmicutes; c__Bacilli; o__Bacillales; f__Alicyclobacillaceae; g__Tumebacillus
OTU412	6	4	3	2	1	2	0	0	0	0	0	0	0	0	0	0	0	0	0	0	0	0	0	0	0	0	0	0	0	0	0	0	0	d__Bacteria; p__Chloroflexi; c__Thermomicrobia; o__JG30-KF-CM45; f__norank; g__norank
OTU413	0	1	7	0	0	0	0	0	0	0	0	0	0	0	0	0	0	0	0	0	0	0	0	0	0	0	0	0	0	0	0	0	0	d__Bacteria; p__Chloroflexi; c__Anaerolineae; o__Anaerolineales; f__Anaerolineaceae; g__uncultured; s__uncultured_Chloroflexi_bacterium
OTU414	6	2	6	0	0	0	0	0	0	0	0	0	0	0	0	0	0	0	0	0	0	0	0	0	0	0	0	0	0	0	0	0	0	d__Bacteria; p__Proteobacteria; c__Alphaproteobacteria; o__Rhodobacterales; f__Rhodobacteraceae; g__Rubellimicrobium; s__uncultured_bacterium
OTU415	0	1	3	0	0	0	0	0	0	0	0	0	0	0	0	0	0	0	0	0	0	0	0	0	0	0	0	0	0	0	0	0	0	d__Bacteria; p__Actinobacteria; c__Actinobacteria; o__norank; f__norank; g__norank; s__uncultured_Actinomycetales_bacterium
OTU416	11	3	2	5	2	1	0	0	0	0	0	0	0	0	0	0	0	0	0	0	0	0	0	0	0	0	0	0	0	0	0	0	0	d__Bacteria; p__Firmicutes; c__Bacilli; o__Bacillales; f__Paenibacillaceae; g__Paenibacillus; s__Paenibacillus_lactis
OTU417	1	2	12	0	0	0	0	0	0	0	0	0	0	0	0	0	0	0	0	0	0	0	0	0	0	0	0	0	0	0	0	0	0	d__Bacteria; p__Chloroflexi; c__Anaerolineae; o__Anaerolineales; f__Anaerolineaceae; g__uncultured
OTU418	11	15	8	5	1	0	0	0	0	0	0	0	0	0	0	0	0	0	0	0	0	0	0	0	0	0	0	0	0	0	0	0	0	d__Bacteria; p__Chloroflexi; c__JG30-KF-CM66; o__norank; f__norank; g__norank; s__uncultured_bacterium
OTU419	1	2	1	0	0	0	0	0	0	0	0	0	0	0	0	0	0	0	0	0	0	0	0	0	0	0	0	0	0	0	0	0	0	d__Bacteria; p__Saccharibacteria; c__norank; o__norank; f__norank; g__norank; s__uncultured_bacterium
OTU420	3	2	0	0	0	0	0	0	0	0	0	0	0	0	0	0	0	0	0	0	0	0	0	0	0	0	0	0	0	0	0	0	0	d__Bacteria; p__Proteobacteria; c__Gammaproteobacteria; o__Legionellales; f__Coxiellaceae; g__Aquicella
OTU421	6	3	10	0	0	1	0	0	0	0	0	0	0	0	0	0	0	0	0	0	0	0	0	0	0	0	0	0	0	0	0	0	0	d__Bacteria; p__Proteobacteria; c__Alphaproteobacteria; o__Rhodospirillales; f__Rhodospirillaceae; g__Tistlia; s__Tistlia_consotensis_USBA_355
OTU422	5	3	4	0	1	0	0	0	0	0	0	0	0	0	0	0	0	0	0	0	0	0	0	0	0	0	0	0	0	0	0	0	0	d__Bacteria; p__Chloroflexi; c__Anaerolineae; o__Anaerolineales; f__Anaerolineaceae; g__uncultured
OTU423	2	2	0	10	7	11	0	0	0	0	0	0	0	0	0	0	0	0	0	0	0	0	0	1	0	0	0	0	0	0	0	0	0	d__Bacteria; p__Proteobacteria; c__Betaproteobacteria; o__Burkholderiales; f__Comamonadaceae; g__Acidovorax; s__Acidovorax_facilis
OTU424	4	5	1	2	5	5	0	0	0	1	0	0	0	0	0	0	0	0	0	0	0	0	0	0	0	0	0	0	0	0	0	0	0	d__Bacteria; p__Firmicutes; c__Bacilli; o__Bacillales; f__Bacillaceae; g__uncultured; s__uncultured_bacterium
OTU425	1	6	14	0	0	0	0	0	0	0	0	0	0	0	0	0	0	0	0	0	0	0	0	0	0	0	0	0	0	0	0	0	0	d__Bacteria; p__Chloroflexi; c__Anaerolineae; o__Anaerolineales; f__Anaerolineaceae; g__uncultured
OTU426	3	0	9	0	0	0	0	0	0	0	0	0	0	0	0	0	0	0	0	0	0	0	0	0	0	0	0	0	0	0	0	0	0	d__Bacteria; p__Chloroflexi; c__Anaerolineae; o__Anaerolineales; f__Anaerolineaceae; g__uncultured
OTU427	1	2	4	0	0	0	0	0	0	0	0	0	0	0	0	0	0	0	0	0	0	0	0	0	0	0	0	0	0	0	0	0	0	d__Bacteria; p__Bacteroidetes; c__Sphingobacteriia; o__Sphingobacteriales; f__PHOS-HE51; g__norank; s__uncultured_bacterium
OTU428	5	18	7	0	0	0	0	0	0	0	0	0	0	0	0	0	0	0	0	0	0	0	0	0	0	0	0	0	0	0	0	0	0	d__Bacteria; p__Deinococcus-Thermus; c__Deinococci; o__Deinococcales; f__Trueperaceae; g__Truepera; s__uncultured_bacterium
OTU429	0	2	1	0	0	0	0	0	0	0	0	0	0	0	0	0	0	0	0	0	0	0	0	0	0	0	0	0	0	0	0	0	0	d__Bacteria; p__Elusimicrobia; c__Elusimicrobia; o__Lineage_IIb; f__norank; g__norank; s__uncultured_bacterium
OTU430	2	0	4	0	0	0	0	0	0	0	0	0	0	1	0	0	0	0	0	0	0	0	0	0	0	0	0	0	0	0	0	0	0	d__Bacteria; p__Chloroflexi; c__TK10; o__norank; f__norank; g__norank; s__uncultured_gamma_proteobacterium
OTU431	4	3	3	0	0	0	0	0	0	0	0	0	0	0	0	0	0	0	0	0	0	0	0	0	0	0	0	0	0	0	0	0	0	d__Bacteria; p__Gemmatimonadetes; c__Gemmatimonadetes; o__norank; f__S0134_terrestrial_group; g__norank
OTU432	10	6	6	1	0	1	0	0	0	0	0	0	0	0	0	0	0	0	0	0	0	0	0	0	0	0	0	0	0	0	0	0	0	d__Bacteria; p__Actinobacteria; c__Actinobacteria; o__Acidimicrobiales; f__Iamiaceae; g__Iamia; s__uncultured_Actinomycetales_bacterium
OTU433	32	19	20	55	43	40	0	0	0	0	0	0	0	2	0	0	0	0	0	0	0	0	0	0	0	0	0	0	0	0	0	0	0	d__Bacteria; p__Proteobacteria; c__Alphaproteobacteria; o__Sphingomonadales; f__Sphingomonadaceae; g__Sphingobium
OTU434	1	1	6	0	0	0	0	0	0	0	0	0	0	0	0	0	0	0	0	0	0	0	0	0	0	0	0	0	0	0	0	0	0	d__Bacteria; p__Acidobacteria; c__Acidobacteria; o__Subgroup_6; f__norank; g__norank
OTU435	6	3	4	0	0	2	0	0	0	0	0	0	0	0	0	0	0	0	0	0	0	0	0	0	0	0	0	0	0	0	0	0	0	d__Bacteria; p__Gemmatimonadetes; c__Gemmatimonadetes; o__norank; f__S0134_terrestrial_group; g__norank; s__uncultured_compost_bacterium
OTU436	16	10	10	6	9	8	0	0	0	1	0	0	0	0	0	0	0	0	0	0	0	0	0	0	0	0	0	0	0	0	0	0	0	d__Bacteria; p__Firmicutes; c__Bacilli; o__Bacillales; f__Bacillaceae; g__Virgibacillus
OTU437	4	2	2	0	0	0	0	0	0	0	0	0	0	0	0	0	0	0	0	0	0	0	0	0	0	0	0	0	0	0	0	0	0	d__Bacteria; p__Chloroflexi; c__TK10; o__norank; f__norank; g__norank
OTU438	23	103	230	1	0	0	0	0	0	0	0	0	0	0	0	0	0	0	0	0	0	0	0	0	0	0	0	0	0	0	0	0	0	d__Bacteria; p__Acidobacteria; c__Acidobacteria; o__Subgroup_6; f__norank; g__norank
OTU439	162	107	71	5	6	7	0	0	0	0	0	0	0	0	0	0	0	0	0	0	0	0	0	0	0	0	0	0	0	0	0	0	0	d__Bacteria; p__Proteobacteria; c__Betaproteobacteria; o__Nitrosomonadales; f__Nitrosomonadaceae; g__uncultured; s__uncultured_Burkholderiaceae_bacterium
OTU440	2	1	1	1	0	0	0	0	0	0	0	0	0	0	0	0	0	0	0	0	0	0	0	0	0	0	0	0	0	0	0	0	0	d__Bacteria; p__Proteobacteria; c__Alphaproteobacteria; o__Rhizobiales; f__Phyllobacteriaceae; g__uncultured
OTU441	1	2	7	0	1	0	0	0	0	0	0	0	0	0	0	0	0	0	0	0	0	0	0	0	0	0	0	0	0	0	0	0	0	d__Bacteria; p__Chloroflexi; c__Anaerolineae; o__Anaerolineales; f__Anaerolineaceae; g__uncultured; s__uncultured_soil_bacterium
OTU442	5	4	7	1	1	0	0	0	0	0	0	0	0	0	0	0	0	0	0	0	0	0	0	0	0	0	0	0	0	0	0	0	0	d__Bacteria; p__Gemmatimonadetes; c__Gemmatimonadetes; o__Gemmatimonadales; f__Gemmatimonadaceae
OTU443	2	1	1	2	0	0	0	0	0	0	0	0	0	0	0	0	0	0	0	0	0	0	0	0	0	0	0	0	0	0	0	0	0	d__Bacteria; p__Proteobacteria; c__Deltaproteobacteria; o__Myxococcales; f__Sandaracinaceae; g__uncultured
OTU444	239	343	166	43	47	51	0	0	0	0	0	0	0	1	0	0	0	0	0	0	0	0	0	0	0	0	0	0	0	0	0	0	0	d__Bacteria; p__Actinobacteria; c__Actinobacteria; o__Acidimicrobiales; f__OM1_clade; g__norank; s__uncultured_bacterium
OTU445	4	1	2	0	0	0	0	0	0	0	0	0	0	0	0	0	0	0	0	0	0	0	0	0	0	0	0	0	0	0	0	0	0	d__Bacteria; p__Proteobacteria; c__Gammaproteobacteria; o__Xanthomonadales; f__uncultured; g__uncultured
OTU446	5	1	0	0	0	0	0	0	0	0	0	0	0	0	0	0	0	0	0	0	0	0	0	0	0	0	0	0	0	0	0	0	0	d__Bacteria; p__Chloroflexi; c__Chloroflexia; o__Chloroflexales; f__Roseiflexaceae; g__Roseiflexus; s__uncultured_Chloroflexi_bacterium
OTU447	0	1	1	0	0	0	0	0	0	0	0	0	0	0	0	0	0	0	0	0	0	0	0	0	0	0	0	0	0	0	0	0	0	d__Bacteria; p__Proteobacteria; c__Deltaproteobacteria; o__Desulfuromonadales; f__GR-WP33-58; g__norank
OTU448	4	1	4	0	0	1	0	0	0	0	0	0	0	0	0	0	0	0	0	0	0	0	0	0	0	0	0	0	0	0	0	0	0	d__Bacteria; p__Acidobacteria; c__Acidobacteria; o__Subgroup_10; f__ABS-19; g__norank; s__uncultured_prokaryote
OTU449	1	6	10	0	2	0	0	0	0	0	0	0	0	0	0	0	0	0	0	0	0	0	0	0	0	0	0	0	0	0	0	0	0	d__Bacteria; p__Acidobacteria; c__Acidobacteria; o__Subgroup_6; f__norank; g__norank
OTU450	1	2	3	1	1	2	0	0	0	0	0	0	0	0	0	0	0	0	0	0	0	0	0	0	0	0	0	0	0	0	0	0	0	d__Bacteria; p__Proteobacteria; c__Betaproteobacteria; o__Burkholderiales; f__Oxalobacteraceae
OTU451	9	3	4	267	232	272	0	0	0	0	0	0	8	1	1	1	1	0	2	6	5	0	0	0	0	0	0	0	0	0	0	0	0	d__Bacteria; p__Proteobacteria; c__Gammaproteobacteria; o__Pseudomonadales; f__Pseudomonadaceae; g__Pseudomonas; s__Pseudomonas_alcaligenes
OTU452	2	2	0	0	0	0	0	0	0	0	0	0	0	0	0	0	0	0	0	0	0	0	0	0	0	0	0	0	0	0	0	0	0	d__Bacteria; p__Proteobacteria; c__Deltaproteobacteria; o__Myxococcales; f__Nannocystaceae; g__Nannocystis
OTU453	2	9	4	0	0	0	0	0	0	0	0	0	0	0	0	0	0	0	0	0	0	0	0	0	0	0	0	0	0	0	0	0	0	d__Bacteria; p__Chloroflexi; c__Chloroflexia; o__Chloroflexales; f__Roseiflexaceae; g__Roseiflexus; s__uncultured_Chloroflexi_bacterium
OTU454	1	0	2	0	0	0	0	0	0	0	0	0	0	0	1	0	0	0	0	0	0	0	1	0	0	0	0	0	0	0	0	0	0	d__Bacteria; p__Proteobacteria; c__Alphaproteobacteria; o__Caulobacterales; f__Caulobacteraceae; g__Brevundimonas; s__Brevundimonas_vesicularis
OTU455	0	3	2	0	0	0	0	0	0	0	0	0	0	0	0	0	0	0	0	0	0	0	0	0	0	0	0	0	0	0	0	0	0	d__Bacteria; p__Chlorobi; c__Chlorobia; o__Chlorobiales; f__OPB56; g__norank
OTU456	10	13	15	0	0	0	0	0	0	0	0	0	0	0	0	0	0	0	0	0	0	0	0	0	0	0	0	0	0	0	0	0	0	d__Bacteria; p__Chloroflexi; c__JG30-KF-CM66; o__norank; f__norank; g__norank; s__uncultured_Chloroflexi_bacterium
OTU457	5	4	4	0	0	2	0	0	0	0	0	0	0	0	0	0	0	0	0	0	0	0	0	0	0	0	0	0	0	0	0	0	0	d__Bacteria; p__Proteobacteria; c__Deltaproteobacteria; o__Myxococcales; f__Haliangiaceae; g__Haliangium
OTU458	0	0	1	0	3	0	0	0	0	0	0	0	0	0	0	0	0	0	0	0	0	0	0	0	0	0	0	0	0	0	0	0	0	d__Bacteria; p__Verrucomicrobia; c__Verrucomicrobiae; o__Verrucomicrobiales; f__Verrucomicrobiaceae
OTU459	3	3	3	0	0	0	0	0	0	0	0	0	0	0	0	0	0	0	0	0	0	0	0	0	0	0	0	0	0	0	0	0	0	d__Bacteria; p__Bacteroidetes; c__Sphingobacteriia; o__Sphingobacteriales; f__Chitinophagaceae; g__Niastella
OTU460	3	6	4	1	3	0	0	0	0	0	0	0	0	0	0	0	0	0	0	0	0	0	0	0	0	0	0	0	0	0	0	0	0	d__Bacteria; p__Verrucomicrobia; c__Verrucomicrobiae; o__Verrucomicrobiales; f__Verrucomicrobiaceae; g__Haloferula; s__uncultured_bacterium
OTU461	9	5	3	3	1	0	0	0	0	0	0	0	0	0	0	0	0	0	0	0	0	0	0	0	0	0	0	0	0	0	0	0	0	d__Bacteria; p__Actinobacteria; c__Actinobacteria; o__Solirubrobacterales; f__480-2; g__norank
OTU462	4	5	6	0	1	0	0	0	0	0	0	0	0	0	0	0	0	0	0	0	0	0	0	0	0	0	0	0	0	0	0	0	0	d__Bacteria; p__Chloroflexi; c__S085; o__norank; f__norank; g__norank; s__uncultured_bacterium
OTU463	1	0	2	0	0	0	0	0	0	0	0	0	0	0	0	0	0	0	0	0	0	0	0	0	0	0	0	0	0	0	0	0	0	d__Bacteria; p__Gemmatimonadetes; c__Gemmatimonadetes; o__Gemmatimonadales; f__Gemmatimonadaceae; g__uncultured
OTU464	4	9	0	0	0	0	0	0	0	0	0	0	0	0	0	0	0	0	0	0	0	0	0	0	0	0	0	0	0	0	0	0	0	d__Bacteria; p__Acidobacteria; c__Acidobacteria; o__Subgroup_10; f__ABS-19; g__norank
OTU465	1	3	9	2	4	2	0	0	0	0	0	0	0	0	1	0	0	0	0	0	0	0	0	0	0	0	0	0	0	0	0	0	0	d__Bacteria; p__Actinobacteria; c__Actinobacteria; o__Gaiellales; f__uncultured; g__uncultured
OTU466	24	22	14	4	3	0	0	0	0	0	0	0	0	0	0	0	0	0	0	0	0	0	0	0	0	0	0	0	0	0	0	0	0	d__Bacteria; p__Proteobacteria; c__Betaproteobacteria; o__TRA3-20; f__norank; g__norank
OTU467	8	8	9	1	1	1	0	0	0	0	0	0	0	0	0	0	0	0	0	0	0	0	0	0	0	0	0	0	0	0	0	0	0	d__Bacteria; p__Chloroflexi; c__Caldilineae; o__Caldilineales; f__Caldilineaceae; g__uncultured; s__uncultured_bacterium
OTU468	3	3	1	0	0	0	0	0	0	0	0	0	0	0	0	0	0	0	0	0	0	0	0	0	0	0	0	0	0	0	0	0	0	d__Bacteria; p__Proteobacteria; c__Gammaproteobacteria; o__Xanthomonadales; f__uncultured; g__uncultured; s__uncultured_bacterium
OTU469	0	0	0	0	1	0	0	0	1	0	0	1	0	0	0	0	0	0	0	0	0	0	0	1	0	0	0	1	0	0	0	0	1	d__Bacteria; p__Firmicutes; c__Clostridia; o__Clostridiales; f__Lachnospiraceae; g__uncultured; s__uncultured_bacterium
OTU470	0	0	0	0	0	0	0	0	0	0	1	0	0	0	0	0	2	1	0	0	0	0	0	0	0	0	0	0	0	0	0	1	1	d__Bacteria; p__Proteobacteria; c__Betaproteobacteria; o__Burkholderiales; f__Burkholderiaceae; g__Ralstonia
OTU471	39	23	24	8	11	12	0	0	0	0	0	0	0	0	0	0	0	0	0	0	0	0	0	0	0	0	0	0	0	0	0	0	0	d__Bacteria; p__Firmicutes; c__Bacilli; o__Bacillales; f__Bacillaceae; g__Fictibacillus
OTU472	2	4	6	0	2	0	0	0	0	0	0	0	0	0	0	0	0	0	0	0	0	0	0	0	0	0	0	0	0	0	0	0	0	d__Bacteria; p__Acidobacteria; c__Acidobacteria; o__Subgroup_6; f__norank; g__norank; s__uncultured_bacterium_mle1-25
OTU473	1	3	7	0	0	0	0	0	0	0	0	0	0	0	0	0	0	0	0	0	0	0	0	0	0	0	0	0	0	0	0	0	0	d__Bacteria; p__Bacteroidetes; c__Cytophagia; o__Cytophagales; f__Cytophagaceae; g__uncultured
OTU474	80	69	42	0	0	1	0	0	0	0	0	0	0	0	0	0	0	0	0	0	0	0	0	0	0	0	0	0	0	0	0	0	0	d__Bacteria; p__Acidobacteria; c__Acidobacteria; o__Subgroup_3; f__Unknown_Family; g__Bryobacter; s__uncultured_Solibacteraceae_bacterium
OTU475	7	3	4	6	3	5	0	0	0	1	0	0	0	0	0	0	0	0	0	0	0	0	0	0	0	0	0	0	0	0	0	0	0	d__Bacteria; p__Firmicutes; c__Bacilli; o__Bacillales; f__Paenibacillaceae; g__Cohnella; s__uncultured_bacterium
OTU476	2	5	15	0	0	0	0	0	0	0	0	0	0	0	0	0	0	0	0	0	0	0	0	0	0	0	0	0	0	0	0	0	0	d__Bacteria; p__Chloroflexi; c__Anaerolineae; o__Anaerolineales; f__Anaerolineaceae; g__uncultured
OTU477	4	3	2	1	0	3	0	0	0	0	0	0	0	0	0	0	0	0	0	0	0	0	0	0	0	0	0	0	0	0	0	0	0	d__Bacteria; p__Actinobacteria; c__Actinobacteria; o__Acidimicrobiales; f__uncultured; g__uncultured; s__uncultured_bacterium
OTU478	3	0	2	0	0	0	0	0	0	0	0	0	0	0	0	0	0	0	0	0	0	0	0	0	0	0	0	0	0	0	0	0	0	d__Bacteria; p__Proteobacteria; c__Gammaproteobacteria
OTU479	10	12	10	0	3	5	0	0	0	0	0	0	0	0	0	0	1	0	0	0	0	0	0	0	0	0	0	0	0	0	0	0	0	d__Bacteria; p__Firmicutes; c__Bacilli; o__Bacillales; f__Paenibacillaceae
OTU480	1	1	0	0	1	1	0	0	0	0	0	0	0	0	0	0	0	0	0	0	0	0	0	0	0	0	0	0	0	0	0	0	0	d__Bacteria; p__Proteobacteria; c__Deltaproteobacteria; o__Myxococcales; f__Blfdi19; g__norank; s__uncultured_bacterium
OTU481	0	0	9	0	0	0	0	0	0	0	0	0	0	0	0	0	0	0	0	0	0	0	0	0	0	0	0	0	0	0	0	0	0	d__Bacteria; p__Firmicutes; c__Clostridia; o__Clostridiales; f__Family_XI; g__Sedimentibacter; s__uncultured_bacterium
OTU482	0	0	0	1	1	2	0	0	0	0	0	0	0	0	0	0	0	0	0	0	0	0	0	0	0	0	0	0	0	0	0	0	0	d__Bacteria; p__Bacteroidetes; c__Flavobacteriia; o__Flavobacteriales; f__Flavobacteriaceae; g__Flavobacterium; s__Flavobacterium_lindanitolerans
OTU483	8	15	31	0	0	0	0	0	0	0	0	0	0	0	0	0	0	0	0	0	0	0	0	0	0	0	0	0	0	0	0	0	0	d__Bacteria; p__Chloroflexi; c__Anaerolineae; o__Anaerolineales; f__Anaerolineaceae; g__uncultured; s__uncultured_soil_bacterium
OTU484	8	4	6	0	0	0	0	0	0	0	0	0	0	0	0	0	0	0	0	0	0	0	0	0	0	0	0	0	0	0	0	0	0	d__Bacteria; p__Proteobacteria; c__Gammaproteobacteria; o__Xanthomonadales; f__Solimonadaceae; g__Polycyclovorans; s__uncultured_bacterium
OTU485	13	11	10	0	0	0	0	0	0	0	0	0	0	0	0	0	0	0	0	0	0	0	0	0	0	0	0	0	0	0	0	0	0	d__Bacteria; p__Gemmatimonadetes; c__Gemmatimonadetes; o__Gemmatimonadales; f__Gemmatimonadaceae; g__Gemmatimonas
OTU486	1	8	15	2	0	0	0	0	0	0	0	0	0	0	0	0	0	0	0	0	0	0	0	0	0	0	0	0	0	0	0	0	0	d__Bacteria; p__Chloroflexi; c__Gitt-GS-136; o__norank; f__norank; g__norank; s__uncultured_bacterium
OTU487	42	33	22	1	1	2	0	0	0	0	0	0	0	0	0	0	0	0	0	0	0	0	1	0	0	0	0	0	0	0	0	0	0	d__Bacteria; p__Proteobacteria; c__Gammaproteobacteria; o__Xanthomonadales; f__JTB255_marine_benthic_group; g__norank; s__uncultured_bacterium
OTU488	10	7	4	7	4	5	0	0	0	1	0	0	0	0	0	0	0	0	0	0	0	0	0	0	0	0	0	0	0	0	0	0	0	d__Bacteria; p__Firmicutes; c__Bacilli; o__Bacillales; f__Thermoactinomycetaceae; g__Shimazuella; s__Thermoactinomycetaceae_bacterium_YIM_77562
OTU489	0	0	0	0	0	0	1	0	0	1	0	1	5	4	27	6	4	14	21	38	23	6	9	11	49	50	23	3	1	1	3	5	2	d__Bacteria; p__Cyanobacteria; c__Cyanobacteria; o__norank; f__norank; g__norank
OTU490	0	0	0	0	0	0	0	0	1	0	1	1	0	0	0	0	0	0	0	0	0	0	0	0	0	0	0	0	0	2	0	0	5	d__Bacteria; p__Tenericutes; c__Mollicutes; o__Anaeroplasmatales; f__Anaeroplasmataceae; g__Anaeroplasma; s__uncultured_bacterium
OTU491	5	13	7	0	0	0	0	0	0	0	0	0	0	0	0	0	0	0	0	0	0	0	0	0	0	0	0	0	0	0	0	0	0	d__Bacteria; p__Proteobacteria; c__Betaproteobacteria; o__Nitrosomonadales; f__Nitrosomonadaceae; g__uncultured; s__uncultured_bacterium
OTU492	8	0	6	9	12	15	0	0	0	0	0	0	0	1	0	0	0	0	0	0	0	0	0	0	0	0	0	0	0	0	0	0	0	d__Bacteria; p__Chloroflexi; c__Thermomicrobia; o__JG30-KF-CM45; f__norank; g__norank; s__uncultured_soil_bacterium
OTU493	0	2	0	0	0	0	0	0	0	0	0	0	0	0	0	0	0	0	0	0	0	0	0	0	0	0	0	0	0	0	0	0	0	d__Bacteria; p__Bacteroidetes; c__Sphingobacteriia; o__Sphingobacteriales; f__env.OPS_17; g__norank; s__uncultured_bacterium
OTU494	0	70	0	0	2	1	0	0	0	0	0	0	0	0	0	0	0	0	0	0	0	0	0	0	0	0	0	0	0	0	0	0	0	d__Bacteria; p__Bacteroidetes; c__Sphingobacteriia; o__Sphingobacteriales; f__Sphingobacteriaceae; g__Sphingobacterium
OTU495	8	5	6	0	0	0	0	0	0	0	0	0	0	0	0	0	0	0	0	0	0	0	0	0	0	0	0	0	0	0	0	0	0	d__Bacteria; p__Saccharibacteria; c__norank; o__norank; f__norank; g__norank
OTU496	0	1	2	0	0	0	0	0	0	0	0	0	0	0	0	0	0	0	0	0	0	0	0	0	0	0	0	0	0	0	0	0	0	d__Bacteria; p__Chloroflexi; c__uncultured; o__uncultured; f__uncultured; g__uncultured; s__uncultured_sludge_bacterium_A31
OTU497	0	2	1	170	28	40	96	24	26	197	195	233	6378	5839	7337	7964	4486	11671	8509	5665	7508	8689	13144	14989	3596	3661	3404	15695	15902	16186	14321	14389	14503	d__Bacteria; p__Cyanobacteria; c__Cyanobacteria; o__norank; f__norank; g__norank; s__Vitis_vinifera_subsp._caucasica
OTU498	396	237	220	35	34	41	0	0	0	0	0	0	0	0	0	0	0	0	0	0	0	0	0	0	0	0	0	0	0	0	0	1	0	d__Bacteria; p__Actinobacteria; c__Actinobacteria; o__Acidimicrobiales; f__OM1_clade; g__norank
OTU499	191	133	130	6	15	17	0	0	0	0	0	0	0	0	0	0	0	0	0	0	0	0	0	0	0	0	0	0	0	0	0	0	0	d__Bacteria; p__Proteobacteria; c__Alphaproteobacteria; o__Rhodospirillales; f__MSB-1E8; g__norank; s__uncultured_bacterium
OTU500	7	6	3	2	0	0	0	0	0	0	0	0	0	0	0	0	0	0	0	0	0	0	0	0	0	0	0	0	0	0	0	0	0	d__Bacteria; p__Proteobacteria; c__Gammaproteobacteria; o__Xanthomonadales; f__Xanthomonadaceae; g__Luteimonas
OTU501	0	1	2	0	0	0	0	0	0	0	0	0	0	0	0	0	0	0	0	0	0	0	0	0	0	0	0	0	0	0	0	0	0	d__Bacteria; p__Acidobacteria; c__Acidobacteria; o__Subgroup_6; f__norank; g__norank; s__unidentified
OTU502	19	9	15	356	301	395	0	0	0	0	0	0	0	2	1	0	0	0	0	0	0	0	0	0	0	0	0	0	0	0	0	0	0	d__Bacteria; p__Proteobacteria; c__Alphaproteobacteria; o__Rhizobiales; f__Rhizobiaceae; g__Rhizobium; s__Rhizobium_giardinii
OTU503	5	2	9	0	0	2	0	0	0	0	0	0	0	0	0	0	0	0	0	0	0	0	0	0	0	0	0	0	0	0	0	0	0	d__Bacteria; p__Acidobacteria; c__Acidobacteria; o__Subgroup_3; f__Unknown_Family; g__Bryobacter; s__uncultured_soil_bacterium
OTU504	0	0	1	37	2	0	13	3	1	2	2	6	2093	2065	1496	1180	481	1056	15	43	27	784	690	857	63	113	239	346	416	306	2334	2270	2230	d__Bacteria; p__Proteobacteria; c__Alphaproteobacteria; o__Rickettsiales; f__Mitochondria; g__norank
OTU505	0	2	1	1	1	2	0	0	0	0	0	0	0	0	0	0	0	0	0	0	0	0	0	0	0	0	0	0	0	0	0	0	0	d__Bacteria; p__Proteobacteria; c__Gammaproteobacteria; o__Xanthomonadales; f__Xanthomonadaceae; g__Tahibacter; s__uncultured_bacterium
OTU506	13	9	5	0	0	0	0	0	0	0	0	0	0	0	0	0	0	0	0	0	0	0	0	0	0	0	0	0	0	0	0	0	0	d__Bacteria; p__Gemmatimonadetes; c__Gemmatimonadetes; o__AT425-EubC11_terrestrial_group; f__norank; g__norank; s__uncultured_bacterium
OTU507	6	9	28	1	0	0	0	0	0	0	0	0	0	0	0	0	0	0	0	0	0	0	0	0	0	0	0	0	0	0	0	0	0	d__Bacteria; p__Chloroflexi; c__Anaerolineae; o__Anaerolineales; f__Anaerolineaceae; g__uncultured
OTU508	0	11	36	1	1	0	0	0	0	0	0	0	0	0	0	0	0	0	0	0	0	0	0	0	0	0	0	0	0	0	0	0	0	d__Bacteria; p__Acidobacteria; c__Acidobacteria; o__Subgroup_6; f__norank; g__norank
OTU509	1	3	2	0	0	0	0	0	0	0	0	0	0	0	0	0	0	0	0	0	0	0	0	0	0	0	0	0	0	0	0	0	0	d__Bacteria; p__Verrucomicrobia; c__OPB35_soil_group; o__norank; f__norank; g__norank
OTU510	2	5	2	0	0	0	0	0	0	0	0	0	0	0	0	0	0	0	0	0	0	0	0	0	0	0	0	0	0	0	0	0	0	d__Bacteria; p__Proteobacteria; c__Deltaproteobacteria; o__GR-WP33-30; f__norank; g__norank; s__uncultured_proteobacterium
OTU511	0	0	2	0	0	0	0	0	0	0	0	0	0	0	0	0	0	0	0	0	0	0	0	0	0	0	0	0	0	0	0	0	0	d__Bacteria
OTU512	7	13	5	0	0	0	0	0	0	0	0	0	0	0	0	0	0	0	0	0	0	0	0	0	0	0	0	0	0	0	0	0	0	d__Bacteria; p__Proteobacteria; c__Gammaproteobacteria; o__Xanthomonadales; f__Xanthomonadaceae; g__Xanthomonas
OTU513	69	89	84	4	5	2	0	0	0	0	0	0	0	0	0	0	0	0	0	0	0	0	0	0	0	0	0	0	0	0	0	0	0	d__Bacteria; p__Nitrospirae; c__Nitrospira; o__norank; f__norank; g__Nitrospira
OTU514	6	11	13	0	0	0	0	0	0	0	0	0	0	0	0	0	0	0	0	0	0	0	0	0	0	0	0	0	0	0	0	0	0	d__Bacteria; p__Chloroflexi; c__Anaerolineae; o__Anaerolineales; f__Anaerolineaceae; g__uncultured
OTU515	23	17	10	0	0	0	0	0	0	0	0	0	0	0	0	0	0	0	0	0	0	0	0	0	0	0	0	0	0	0	0	0	0	d__Bacteria; p__Gemmatimonadetes; c__Gemmatimonadetes; o__Gemmatimonadales; f__Gemmatimonadaceae; g__uncultured
OTU516	2	7	7	0	1	0	0	0	0	0	0	0	0	0	0	0	0	0	0	0	0	0	0	0	0	0	0	0	0	0	0	0	0	d__Bacteria; p__Acidobacteria; c__Acidobacteria; o__Subgroup_6; f__norank; g__norank
OTU517	18	13	13	7	3	6	0	0	0	0	2	0	1	0	0	0	0	0	0	0	0	0	0	0	0	0	0	0	0	0	0	0	0	d__Bacteria; p__Firmicutes; c__Bacilli; o__Bacillales; f__Alicyclobacillaceae; g__Tumebacillus; s__uncultured_Tumebacillus_sp.
OTU518	3	3	0	2	1	0	0	0	0	0	0	0	0	0	0	0	0	0	0	0	0	0	0	0	0	0	0	0	0	0	0	0	0	d__Bacteria; p__Proteobacteria; c__Gammaproteobacteria; o__Chromatiales; f__Ectothiorhodospiraceae; g__Nitrococcus; s__uncultured_bacterium
OTU519	0	1	1	0	0	0	0	0	0	0	0	0	0	0	0	0	0	0	0	0	0	0	0	0	0	0	0	0	0	0	0	0	0	d__Bacteria; p__Proteobacteria; c__Gammaproteobacteria; o__Chromatiales; f__Ectothiorhodospiraceae; g__Acidiferrobacter
OTU520	6	4	6	1	1	0	0	0	0	0	0	0	0	0	0	0	0	0	0	0	0	0	0	0	0	0	0	0	0	0	0	0	0	d__Bacteria; p__Proteobacteria; c__Deltaproteobacteria; o__Desulfurellales; f__Desulfurellaceae; g__uncultured
OTU521	1	3	6	0	2	0	0	0	0	0	0	0	0	0	0	0	0	0	0	0	0	0	0	0	0	0	0	0	0	0	0	0	0	d__Bacteria; p__Deinococcus-Thermus; c__Deinococci; o__Deinococcales; f__Trueperaceae; g__Truepera; s__uncultured_bacterium
OTU522	2	5	2	0	1	0	0	0	0	0	0	0	0	0	0	0	0	0	0	0	0	0	0	0	0	0	0	0	0	0	0	0	0	d__Bacteria; p__Proteobacteria; c__Deltaproteobacteria; o__Myxococcales; f__Sandaracinaceae; g__uncultured; s__uncultured_bacterium
OTU523	1	3	0	0	0	0	0	0	0	0	0	0	0	0	0	0	0	0	0	0	0	0	0	0	0	0	0	0	0	0	0	0	0	d__Bacteria; p__Saccharibacteria; c__norank; o__norank; f__norank; g__norank; s__uncultured_bacterium
OTU524	3	10	15	0	1	0	0	0	0	0	0	0	0	0	0	0	0	0	0	0	0	0	0	0	0	0	0	0	0	0	0	0	0	d__Bacteria; p__Chloroflexi; c__Anaerolineae; o__Anaerolineales; f__Anaerolineaceae; g__uncultured; s__uncultured_Caldilineaceae_bacterium
OTU525	0	0	0	7	13	5	1	1	2	0	1	2	15	2	2	0	1	0	0	0	0	0	0	0	0	0	0	0	0	0	0	0	0	d__Bacteria; p__Proteobacteria; c__Gammaproteobacteria; o__Pseudomonadales; f__Moraxellaceae; g__Acinetobacter
OTU526	2	1	0	3	0	1	0	0	0	0	0	0	0	0	0	0	0	0	0	0	0	0	0	0	0	0	0	0	0	0	0	0	0	d__Bacteria; p__Proteobacteria; c__Alphaproteobacteria; o__Rhizobiales; f__Methylobacteriaceae; g__uncultured; s__uncultured_bacterium
OTU527	2	1	1	3	3	0	0	0	0	0	0	0	0	0	0	0	0	0	0	0	0	0	0	0	0	0	0	0	0	0	0	0	0	d__Bacteria; p__Firmicutes; c__Bacilli; o__Bacillales; f__Bacillaceae; g__uncultured; s__uncultured_bacterium
OTU528	13	6	10	0	0	0	0	0	0	0	0	0	0	0	0	0	0	0	0	0	0	0	0	0	0	0	0	0	0	0	0	0	0	d__Bacteria; p__Proteobacteria; c__Gammaproteobacteria; o__KI89A_clade; f__norank; g__norank; s__uncultured_bacterium
OTU529	9	7	7	2	1	3	0	0	0	0	0	0	0	0	0	0	0	0	0	0	0	0	0	0	0	0	0	0	0	0	0	0	0	d__Bacteria; p__Firmicutes; c__Bacilli; o__Bacillales; f__Alicyclobacillaceae; g__Tumebacillus; s__Tumebacillus_ginsengisoli
OTU530	5	6	2	1	2	2	0	0	0	0	0	0	0	0	0	0	0	0	0	0	0	0	0	0	0	0	0	0	0	0	0	0	0	d__Bacteria; p__Proteobacteria; c__Alphaproteobacteria; o__Rhodospirillales; f__Rhodospirillaceae; g__uncultured
OTU531	5	2	6	2	0	0	0	0	0	0	0	0	0	0	0	0	0	0	0	0	0	0	0	0	0	0	0	0	0	0	0	0	0	d__Bacteria; p__Chloroflexi; c__Thermomicrobia; o__JG30-KF-CM45; f__norank; g__norank
OTU532	0	5	2	0	0	0	0	0	0	0	0	0	0	0	0	0	0	0	0	0	0	0	0	0	0	0	0	0	0	0	0	0	0	d__Bacteria; p__Acidobacteria; c__Acidobacteria; o__Subgroup_17; f__norank; g__norank; s__uncultured_Acidobacteriales_bacterium
OTU533	6	2	5	0	0	0	0	0	0	0	0	0	0	0	0	0	0	0	0	0	0	0	0	0	0	0	0	0	0	0	0	0	0	d__Bacteria; p__Armatimonadetes; c__norank; o__norank; f__norank; g__norank; s__uncultured_bacterium
OTU534	0	1	0	0	1	0	0	0	0	0	0	0	0	0	0	0	0	0	0	0	0	0	0	0	0	0	0	0	0	0	0	0	0	d__Bacteria; p__Planctomycetes; c__Planctomycetacia; o__Planctomycetales; f__Planctomycetaceae; g__uncultured; s__uncultured_planctomycete
OTU535	4	0	0	3	0	2	0	0	0	0	0	0	0	0	0	0	0	0	0	0	0	0	0	0	0	0	0	0	0	0	0	0	0	d__Bacteria; p__Actinobacteria; c__Actinobacteria; o__Corynebacteriales; f__Nocardiaceae; g__Nocardia; s__Nocardia_paucivorans
OTU536	1	1	8	0	0	0	0	0	0	0	0	0	0	0	0	0	0	0	0	0	0	0	0	0	0	0	0	0	0	0	0	0	0	d__Bacteria; p__Chloroflexi; c__TK10; o__norank; f__norank; g__norank
OTU537	1	5	0	1	0	2	0	0	0	0	0	0	0	0	0	0	0	0	0	0	0	0	0	0	0	0	0	0	0	0	0	0	0	d__Bacteria; p__Firmicutes; c__Bacilli; o__Bacillales; f__Paenibacillaceae; g__Aneurinibacillus; s__uncultured_bacterium
OTU538	5	6	8	1	1	0	0	0	0	0	0	0	0	0	0	0	0	0	0	0	0	0	0	0	0	0	0	0	0	0	0	0	0	d__Bacteria; p__Actinobacteria; c__Actinobacteria; o__Gaiellales; f__uncultured; g__uncultured; s__uncultured_bacterium
OTU539	0	35	0	0	0	0	0	0	0	0	0	0	0	0	0	0	0	0	0	0	0	0	0	0	0	0	0	0	0	0	0	0	0	d__Bacteria; p__Bacteroidetes; c__Sphingobacteriia; o__Sphingobacteriales; f__Chitinophagaceae; g__Taibaiella; s__uncultured_bacterium
OTU540	95	77	61	2	1	2	0	0	0	0	0	0	0	0	0	0	0	0	0	0	0	0	0	0	0	0	0	0	0	0	0	0	0	d__Bacteria; p__Proteobacteria; c__Gammaproteobacteria; o__Xanthomonadales; f__uncultured; g__uncultured; s__uncultured_bacterium
OTU541	1	0	3	0	0	0	0	0	0	0	0	0	0	0	0	0	0	0	0	0	0	0	0	0	0	0	0	0	0	0	0	0	0	d__Bacteria; p__Gemmatimonadetes; c__Gemmatimonadetes; o__Gemmatimonadales; f__Gemmatimonadaceae; g__uncultured; s__uncultured_bacterium
OTU542	1	4	9	0	0	0	0	0	0	0	0	0	0	0	0	0	0	0	0	0	0	0	0	0	0	0	0	0	0	0	0	0	0	d__Bacteria; p__Acidobacteria; c__Acidobacteria; o__Subgroup_6; f__norank; g__norank
OTU543	3	4	5	0	0	0	0	0	0	0	0	0	0	0	0	0	0	0	0	0	0	0	0	0	0	0	0	0	0	0	0	0	0	d__Bacteria; p__Proteobacteria; c__Alphaproteobacteria; o__Rhodospirillales; f__Rhodospirillales_Incertae_Sedis; g__Candidatus_Alysiosphaera; s__uncultured_bacterium
OTU544	1	2	2	0	0	0	0	0	0	0	0	0	0	0	0	0	0	0	0	0	0	0	0	0	0	0	0	0	0	0	0	0	0	d__Bacteria; p__Actinobacteria; c__Actinobacteria; o__Acidimicrobiales; f__Acidimicrobiaceae; g__uncultured; s__uncultured_bacterium
OTU545	2	7	4	0	2	1	0	0	0	0	0	0	0	0	0	0	0	0	0	0	0	0	0	0	0	0	0	0	0	0	0	0	0	d__Bacteria; p__Actinobacteria; c__Actinobacteria; o__Micromonosporales; f__Micromonosporaceae; g__uncultured; s__uncultured_actinobacterium
OTU546	3	2	1	0	0	0	0	0	0	0	0	0	0	0	0	0	0	0	0	0	0	0	0	0	0	0	0	0	0	0	0	0	0	d__Bacteria; p__Acidobacteria; c__Acidobacteria; o__Subgroup_10; f__ABS-19; g__norank
OTU547	0	0	4	0	1	0	0	0	0	0	0	0	0	0	0	0	0	0	0	0	0	0	0	0	0	0	0	0	0	0	0	0	0	d__Bacteria; p__Chlamydiae; c__Chlamydiae; o__Chlamydiales; f__Parachlamydiaceae; g__Candidatus_Protochlamydia; s__uncultured_soil_bacterium
OTU548	0	0	0	0	0	0	0	0	0	0	0	0	0	0	0	0	0	0	0	0	0	0	0	0	0	0	0	0	0	0	0	0	1	d__Bacteria; p__Firmicutes; c__Clostridia; o__Clostridiales; f__Ruminococcaceae; g__Ruminococcus_1; s__unidentified
OTU549	1	13	4	2	6	4	0	0	0	0	0	0	0	0	0	0	0	0	0	0	0	0	0	0	0	0	0	0	0	0	0	0	0	d__Bacteria; p__Proteobacteria; c__Gammaproteobacteria; o__34P16; f__norank; g__norank; s__uncultured_bacterium
OTU550	11	13	8	0	0	0	0	0	0	0	0	0	0	0	0	0	0	0	0	0	0	0	0	0	0	0	0	0	0	0	0	0	0	d__Bacteria; p__Proteobacteria; c__Deltaproteobacteria; o__Sh765B-TzT-29; f__norank; g__norank; s__uncultured_Desulfoglaeba_sp.
OTU551	2	3	3	1	0	0	0	0	0	0	0	0	0	0	0	0	0	0	0	0	0	0	0	0	0	0	0	0	0	0	0	0	0	d__Bacteria; p__Actinobacteria; c__Actinobacteria; o__Solirubrobacterales
OTU552	41	59	31	1	3	0	0	0	0	0	0	0	0	0	0	0	0	0	0	0	0	0	0	0	0	0	0	0	0	0	0	0	0	d__Bacteria; p__Chloroflexi; c__TK10; o__norank; f__norank; g__norank
OTU553	0	2	8	0	0	0	0	0	0	0	0	0	0	0	0	0	0	0	0	0	0	0	0	0	0	0	0	0	0	0	0	0	0	d__Bacteria; p__Chloroflexi; c__Anaerolineae; o__Anaerolineales; f__Anaerolineaceae; g__uncultured; s__uncultured_planctomycete
OTU554	16	14	11	2	2	3	0	0	0	0	0	0	0	0	0	0	0	0	0	0	0	0	0	0	0	0	0	0	0	0	0	0	0	d__Bacteria; p__Bacteroidetes; c__Cytophagia; o__Cytophagales; f__Cytophagaceae; g__uncultured; s__uncultured_Ohtaekwangia_sp.
OTU555	157	210	98	9	13	18	0	1	0	0	0	0	0	0	0	0	0	0	0	0	0	0	0	0	0	0	0	0	0	1	0	0	0	d__Bacteria; p__Actinobacteria; c__Actinobacteria; o__Acidimicrobiales; f__OM1_clade; g__norank
OTU556	5	3	4	3	1	1	0	0	0	0	0	0	0	0	0	0	0	0	0	0	0	0	0	0	0	0	0	0	0	0	0	0	0	d__Bacteria; p__Proteobacteria; c__Alphaproteobacteria; o__Rhizobiales; f__Phyllobacteriaceae
OTU557	3	5	5	0	0	0	0	0	0	0	0	0	0	0	0	0	0	0	0	0	0	0	0	0	0	0	0	0	0	0	0	0	0	d__Bacteria; p__Chloroflexi; c__JG30-KF-CM66; o__norank; f__norank; g__norank; s__uncultured_bacterium
OTU558	6	9	4	1	7	2	0	0	0	0	0	0	0	0	0	0	0	0	0	0	0	0	0	0	0	0	0	0	0	0	0	0	0	d__Bacteria; p__Actinobacteria; c__Actinobacteria; o__Kineosporiales; f__Kineosporiaceae; g__Quadrisphaera
OTU559	0	2	3	2	1	0	0	0	0	0	0	0	0	1	0	0	0	0	0	0	0	0	0	0	0	0	0	0	0	0	0	0	0	d__Bacteria; p__Firmicutes; c__OPB54; o__norank; f__norank; g__norank; s__uncultured_bacterium
OTU560	1	2	0	0	0	0	0	0	0	0	0	0	0	0	0	0	0	0	0	0	0	0	0	0	0	0	0	0	0	0	0	0	0	d__Bacteria; p__Proteobacteria; c__Deltaproteobacteria; o__SAR324_clade_Marine_group_B; f__norank; g__norank; s__Candidatus_Nitrosoarchaeum_limnia_SFB1
OTU561	25	25	17	2	2	0	0	0	0	0	0	0	0	0	0	0	0	0	0	0	0	0	0	0	0	0	0	0	0	0	0	0	0	d__Bacteria; p__Chloroflexi; c__S085; o__norank; f__norank; g__norank
OTU562	1	28	31	0	1	0	0	0	0	0	0	0	0	0	0	0	0	0	0	0	0	0	0	0	0	0	0	0	0	0	0	0	0	d__Bacteria; p__Acidobacteria; c__Acidobacteria; o__Subgroup_6; f__norank; g__norank; s__uncultured_prokaryote
OTU563	17	35	25	4	12	6	0	0	0	1	3	2	0	0	1	0	0	0	0	0	0	0	0	0	0	0	0	0	0	0	0	0	0	d__Bacteria; p__Actinobacteria; c__Actinobacteria; o__Micrococcales; f__Micrococcaceae; g__Arthrobacter; s__Arthrobacter_crystallopoietes
OTU564	13	4	8	0	0	0	0	0	0	0	0	0	0	0	0	0	0	0	0	0	0	0	0	0	0	0	0	0	0	0	0	0	0	d__Bacteria; p__Proteobacteria; c__Deltaproteobacteria; o__Myxococcales; f__BIrii41; g__norank; s__uncultured_bacterium
OTU565	14	5	6	0	0	1	0	0	0	0	0	0	0	0	0	0	0	0	0	0	0	0	0	0	0	0	0	0	0	0	0	0	0	d__Bacteria; p__Proteobacteria; c__Deltaproteobacteria; o__Myxococcales; f__Nannocystaceae; g__Pseudenhygromyxa; s__uncultured_bacterium
OTU566	1	0	2	0	0	0	0	0	0	2	0	0	0	0	0	0	3	0	0	1	0	0	0	0	0	0	0	0	0	0	0	2	0	d__Bacteria; p__Firmicutes; c__Bacilli; o__Bacillales; f__Paenibacillaceae; g__Aneurinibacillus; s__Aneurinibacillus_thermoaerophilus
OTU567	9	11	12	0	3	0	0	0	0	0	0	0	0	0	0	0	0	0	0	0	0	0	0	0	0	0	0	0	0	0	0	0	0	d__Bacteria; p__Chloroflexi; c__SAR202_clade; o__norank; f__norank; g__norank; s__uncultured_bacterium
OTU568	9	48	78	0	1	0	0	0	0	0	0	0	0	0	0	0	0	0	0	0	0	0	0	0	0	0	0	0	0	0	0	0	0	d__Bacteria; p__Chloroflexi; c__Anaerolineae; o__Anaerolineales; f__Anaerolineaceae; g__uncultured; s__uncultured_Chloroflexi_bacterium
OTU569	3	2	5	0	0	0	0	0	0	0	0	0	0	0	0	0	0	0	0	0	0	0	0	0	0	0	0	0	0	0	0	0	0	d__Bacteria; p__Gemmatimonadetes; c__Gemmatimonadetes; o__norank; f__S0134_terrestrial_group; g__norank; s__uncultured_Gemmatimonadetes_bacterium
OTU570	14	3	4	4	3	2	0	0	0	0	0	0	0	0	0	0	0	0	0	0	0	0	0	0	0	0	0	0	0	0	0	0	0	d__Bacteria; p__Proteobacteria; c__Alphaproteobacteria; o__Sphingomonadales; f__Sphingomonadaceae; g__Sphingomonas; s__Sphingobium_suberifaciens_corky_root_of_lettuce_
OTU571	7	4	6	0	0	0	0	0	0	0	0	0	0	0	0	0	0	0	0	0	0	0	0	0	0	0	0	0	0	0	0	0	0	d__Bacteria; p__Chloroflexi; c__Ardenticatenia; o__uncultured; f__uncultured; g__uncultured
OTU572	3	6	2	0	0	0	0	0	0	0	0	0	0	0	0	0	0	0	0	0	0	0	0	0	0	0	0	0	0	0	0	0	0	d__Bacteria; p__Nitrospirae; c__Nitrospira; o__norank; f__norank; g__Nitrospira
OTU573	4	4	4	2	1	1	0	0	0	0	0	0	0	0	0	0	0	0	0	0	0	0	0	0	0	0	0	0	0	0	0	0	0	d__Bacteria; p__Proteobacteria; c__Alphaproteobacteria; o__Rhizobiales; f__Xanthobacteraceae; g__Pseudolabrys; s__uncultured_bacterium
OTU574	1	1	3	0	0	0	0	0	0	0	0	0	0	0	0	0	0	0	0	0	0	0	0	0	0	0	0	0	0	0	0	0	0	d__Bacteria; p__Gemmatimonadetes; c__Gemmatimonadetes; o__Gemmatimonadales; f__Gemmatimonadaceae; g__uncultured; s__uncultured_bacterium
OTU575	1	6	17	2	6	1	0	0	0	0	0	0	0	0	0	0	0	0	0	0	0	0	0	0	0	0	0	0	0	0	0	0	0	d__Bacteria; p__Acidobacteria; c__Acidobacteria; o__Subgroup_4; f__Unknown_Family; g__Blastocatella; s__Acidobacteriaceae_bacterium_WY18
OTU576	14	9	19	0	1	0	0	0	0	0	0	0	0	0	0	0	0	0	0	0	0	0	0	0	0	0	0	0	0	0	0	0	0	d__Bacteria; p__Chloroflexi; c__TK10; o__norank; f__norank; g__norank
OTU577	1	1	2	0	0	0	0	0	0	0	0	0	0	0	0	0	0	0	0	0	0	0	0	0	0	0	0	0	0	0	0	0	0	d__Bacteria; p__Gemmatimonadetes; c__Gemmatimonadetes; o__Gemmatimonadales; f__Gemmatimonadaceae; g__Gemmatimonas
OTU578	1	1	1	0	0	0	0	0	0	0	0	0	0	0	0	0	0	0	0	0	0	0	0	0	0	0	0	0	0	0	0	0	0	d__Bacteria; p__Proteobacteria; c__Deltaproteobacteria; o__Myxococcales; f__Nannocystaceae
OTU579	5	5	1	0	0	2	0	0	0	0	0	0	0	0	0	0	0	0	0	0	0	0	0	0	0	0	0	0	0	0	0	0	0	d__Bacteria; p__Proteobacteria; c__Deltaproteobacteria; o__Myxococcales; f__Polyangiaceae; g__uncultured; s__uncultured_delta_proteobacterium
OTU580	9	2	2	0	2	1	0	0	0	0	0	0	0	0	0	0	0	0	0	0	0	0	0	0	0	0	0	0	0	0	0	0	0	d__Bacteria; p__Saccharibacteria; c__norank; o__norank; f__norank; g__norank; s__uncultured_Candidatus_Saccharibacteria_bacterium
OTU581	8	3	6	2	3	1	0	0	0	0	1	0	0	0	0	0	0	0	0	0	0	0	0	0	0	0	0	0	0	0	0	0	0	d__Bacteria; p__Firmicutes; c__Clostridia; o__Clostridiales; f__Peptostreptococcaceae; g__Romboutsia
OTU582	0	1	1	0	1	0	0	0	0	0	0	0	0	0	0	0	0	0	0	0	0	0	0	0	0	0	0	0	0	0	0	0	0	d__Bacteria; p__Firmicutes; c__OPB54; o__norank; f__norank; g__norank
OTU583	6	13	4	0	0	1	0	0	0	0	0	0	0	0	0	0	0	0	0	0	0	0	0	0	0	0	0	0	0	0	0	0	0	d__Bacteria; p__Proteobacteria; c__Betaproteobacteria; o__B1-7BS; f__norank; g__norank; s__uncultured_bacterium
OTU584	0	0	1	0	0	0	0	0	0	0	0	0	0	0	0	0	0	0	0	0	0	0	0	0	0	0	0	0	0	0	0	0	0	d__Bacteria; p__Bacteroidetes; c__Sphingobacteriia; o__Sphingobacteriales; f__Chitinophagaceae; g__uncultured
OTU585	7	6	4	0	0	1	0	0	1	0	0	0	0	0	0	0	0	0	0	0	0	0	0	0	0	0	0	0	0	0	0	0	0	d__Bacteria; p__Actinobacteria; c__Actinobacteria; o__Acidimicrobiales; f__uncultured; g__uncultured; s__uncultured_soil_bacterium
OTU586	0	0	0	0	0	0	1	0	0	0	0	0	4	7	7	11	60	116	6	1	7	52	21	58	4	0	8	12	12	15	16	17	13	d__Bacteria; p__Cyanobacteria; c__Cyanobacteria; o__norank; f__norank; g__norank; s__Solanum_lycopersicum_tomato_
OTU587	1	1	3	0	0	1	0	0	0	0	0	0	0	0	0	0	0	0	0	0	0	0	0	0	0	0	0	0	0	0	0	0	0	d__Bacteria; p__Planctomycetes; c__OM190; o__norank; f__norank; g__norank; s__uncultured_bacterium
OTU588	3	2	5	19	25	22	0	0	0	0	0	0	0	0	1	0	0	0	0	0	0	0	0	0	0	0	0	0	0	0	0	0	0	d__Bacteria; p__Saccharibacteria; c__norank; o__norank; f__norank; g__norank
OTU589	23	18	11	0	1	0	0	0	0	0	0	0	0	0	0	0	0	0	0	0	0	0	0	0	0	0	0	0	0	0	0	0	0	d__Bacteria; p__Acidobacteria; c__Acidobacteria; o__Subgroup_10; f__ABS-19; g__norank
OTU590	30	14	19	6	4	6	0	0	0	0	0	0	0	0	0	0	3	1	0	0	0	0	0	0	0	0	0	0	1	0	1	0	0	d__Bacteria; p__Firmicutes; c__Bacilli; o__Bacillales; f__Bacillaceae; g__Bacillus
OTU591	1	24	3	0	2	1	0	0	0	0	0	0	0	0	0	0	0	0	0	0	0	0	0	0	0	0	0	0	0	0	0	0	0	d__Bacteria; p__Bacteroidetes; c__Cytophagia; o__Cytophagales; f__Cytophagaceae; g__Dyadobacter; s__Dyadobacter_fermentans
OTU592	5	23	41	1	2	0	0	0	0	0	0	0	0	0	0	0	0	0	0	0	0	0	0	0	0	0	0	0	0	0	0	0	0	d__Bacteria; p__Acidobacteria; c__Acidobacteria; o__Subgroup_6; f__norank; g__norank; s__uncultured_bacterium
OTU593	2	0	5	1	0	0	0	0	0	0	0	0	0	0	0	0	0	0	0	0	0	0	0	0	0	0	0	0	0	0	0	0	0	d__Bacteria; p__Chloroflexi; c__Thermomicrobia; o__AKYG1722; f__norank; g__norank; s__uncultured_Sphaerobacteraceae_bacterium
OTU594	3	7	6	0	0	0	0	0	0	0	0	0	0	0	0	0	0	0	0	0	0	0	0	0	0	0	0	0	0	0	0	0	0	d__Bacteria; p__Proteobacteria; c__Gammaproteobacteria; o__Xanthomonadales; f__Xanthomonadaceae; g__Lysobacter
OTU595	3	3	1	1	0	0	0	1	0	0	0	0	0	0	0	0	0	0	0	0	0	0	0	0	0	0	0	0	0	0	0	0	0	d__Bacteria; p__Proteobacteria; c__Deltaproteobacteria; o__Myxococcales; f__BIrii41; g__norank; s__uncultured_bacterium
OTU596	5	2	1	0	2	0	0	0	0	0	0	0	0	0	0	0	0	0	0	0	0	0	0	0	0	0	0	0	0	0	0	0	0	d__Bacteria; p__Proteobacteria; c__Deltaproteobacteria; o__Desulfurellales; f__Desulfurellaceae; g__uncultured; s__uncultured_bacterium
OTU597	5	10	13	2	1	2	0	0	0	0	0	0	0	0	0	0	0	0	0	0	0	0	0	0	0	0	0	0	0	0	0	0	0	d__Bacteria; p__Actinobacteria; c__Actinobacteria; o__Solirubrobacterales; f__480-2; g__norank; s__uncultured_actinobacterium
OTU598	9	7	6	0	1	0	0	0	0	0	0	0	0	0	0	0	0	0	0	0	0	0	0	0	0	0	0	0	0	0	0	0	0	d__Bacteria; p__Gemmatimonadetes; c__Gemmatimonadetes; o__norank; f__S0134_terrestrial_group; g__norank
OTU599	0	0	0	0	0	0	0	0	0	0	0	0	0	0	0	0	0	1	0	0	0	0	2	0	0	0	0	0	0	0	0	0	0	d__Bacteria; p__Proteobacteria; c__Betaproteobacteria; o__Burkholderiales; f__Burkholderiaceae; g__Burkholderia
OTU600	14	20	7	0	0	0	0	0	0	0	0	0	0	0	0	0	0	0	0	0	0	0	0	0	0	0	0	0	0	0	0	0	0	d__Bacteria; p__Proteobacteria; c__Alphaproteobacteria; o__Parvularculales; f__Parvularculaceae; g__Parvularcula
OTU601	6	5	5	12	4	16	0	0	0	0	0	0	0	2	1	0	0	0	0	0	0	0	0	0	0	0	0	0	0	0	0	0	0	d__Bacteria; p__Proteobacteria; c__Alphaproteobacteria; o__Sphingomonadales; f__Sphingomonadaceae; g__Sphingopyxis; s__Sphingopyxis_alaskensis
OTU602	9	9	7	0	0	0	0	0	0	0	0	0	0	0	0	0	0	0	0	0	0	0	0	0	0	0	0	0	0	0	0	0	0	d__Bacteria; p__Planctomycetes; c__Phycisphaerae; o__Phycisphaerales; f__Phycisphaeraceae; g__AKYG587; s__uncultured_bacterium
OTU603	12	10	11	0	0	0	0	0	0	0	0	0	0	0	0	0	0	0	0	0	0	0	0	0	0	0	0	0	0	0	0	0	0	d__Bacteria; p__Gemmatimonadetes; c__Gemmatimonadetes; o__norank; f__S0134_terrestrial_group; g__norank
OTU604	52	37	25	15	21	25	0	0	0	1	1	0	0	0	0	0	0	0	0	0	0	0	0	0	0	0	0	0	0	0	0	0	0	d__Bacteria; p__Proteobacteria; c__Alphaproteobacteria; o__Rhizobiales; f__Hyphomicrobiaceae; g__Devosia
OTU605	2	8	22	0	0	0	0	0	0	0	0	0	0	0	0	0	0	0	0	0	0	0	0	0	0	0	0	0	0	0	0	0	0	d__Bacteria; p__Chloroflexi; c__Anaerolineae; o__Anaerolineales; f__Anaerolineaceae; g__uncultured
OTU606	8	9	3	0	0	0	0	0	0	0	0	0	0	0	0	0	0	0	0	0	0	0	0	0	0	0	0	0	0	0	0	0	0	d__Bacteria; p__Proteobacteria; c__Deltaproteobacteria; o__Myxococcales; f__Phaselicystidaceae; g__Phaselicystis; s__uncultured_Polyangiaceae_bacterium
OTU607	32	19	19	0	0	1	0	0	0	0	0	0	0	0	0	0	0	0	0	0	0	0	0	0	0	0	0	0	0	0	0	0	0	d__Bacteria; p__Gemmatimonadetes; c__Gemmatimonadetes; o__norank; f__S0134_terrestrial_group; g__norank; s__uncultured_bacterium
OTU608	3	6	7	2	7	5	0	0	0	0	1	1	0	1	0	0	0	0	0	0	0	0	0	0	0	0	0	0	0	0	0	0	0	d__Bacteria; p__Firmicutes; c__Bacilli; o__Bacillales; f__Thermoactinomycetaceae; g__Kroppenstedtia; s__Kroppenstedtia_guangzhouensis
OTU609	2	3	5	0	0	0	0	0	0	0	0	0	0	0	0	0	0	0	0	0	0	0	0	0	0	0	0	0	0	0	0	0	0	d__Bacteria; p__Latescibacteria; c__norank; o__norank; f__norank; g__norank; s__uncultured_soil_bacterium
OTU610	2	0	0	0	0	0	0	0	0	0	0	0	0	0	0	0	0	0	0	0	0	0	0	0	0	0	0	0	0	0	0	0	0	d__Bacteria; p__Proteobacteria; c__Gammaproteobacteria; o__Xanthomonadales; f__Xanthomonadaceae; g__Dokdonella; s__uncultured_gamma_proteobacterium
OTU611	12	9	10	2	3	1	0	0	0	1	1	0	0	0	0	0	0	0	0	0	0	0	0	0	0	0	0	0	0	0	3	0	0	d__Bacteria; p__Firmicutes; c__Bacilli; o__Bacillales; f__Planococcaceae
OTU612	23	26	12	2	4	3	0	0	0	0	0	0	0	0	0	0	0	0	0	0	0	0	0	0	0	0	0	0	0	0	0	0	0	d__Bacteria; p__Proteobacteria; c__Alphaproteobacteria; o__Rhizobiales; f__Xanthobacteraceae; g__Variibacter
OTU613	2	3	2	1	0	0	0	0	0	0	0	0	0	0	0	0	0	0	0	0	0	0	0	0	0	0	0	0	0	0	0	0	0	d__Bacteria; p__Proteobacteria; c__Deltaproteobacteria; o__Desulfobacterales; f__Nitrospinaceae; g__Candidatus_Entotheonella; s__uncultured_bacterium
OTU614	0	0	0	0	0	0	0	0	1	0	0	3	0	0	1	0	0	1	0	1	0	0	0	1	0	0	0	0	0	0	1	0	0	d__Bacteria; p__Firmicutes; c__Clostridia; o__Clostridiales; f__Lachnospiraceae; g__Acetatifactor; s__uncultured_bacterium
OTU615	1	9	9	2	1	0	0	0	0	0	0	0	0	0	0	0	0	0	0	0	0	0	0	0	0	0	0	0	0	0	0	0	0	d__Bacteria; p__Chloroflexi; c__S085; o__norank; f__norank; g__norank
OTU616	0	1	1	0	0	0	0	0	0	0	0	0	0	0	0	0	0	0	0	0	0	0	0	0	0	0	0	0	0	0	0	0	0	d__Bacteria; p__Proteobacteria; c__Deltaproteobacteria; o__GR-WP33-30; f__norank; g__norank
OTU617	2	3	2	0	0	0	0	0	0	0	0	0	0	0	0	0	0	0	0	0	0	0	0	0	0	0	0	0	0	0	0	0	0	d__Bacteria; p__Bacteroidetes; c__Sphingobacteriia; o__Sphingobacteriales; f__Saprospiraceae; g__uncultured
OTU618	8	18	18	0	0	0	0	0	0	0	0	0	0	0	0	0	0	0	0	0	0	0	0	0	0	0	0	0	0	0	0	0	0	d__Bacteria; p__Chloroflexi; c__Anaerolineae; o__Anaerolineales; f__Anaerolineaceae; g__uncultured; s__uncultured_Caldilineaceae_bacterium
OTU619	6	31	51	7	11	2	0	0	0	0	0	0	0	1	0	0	0	0	0	0	0	0	0	0	0	0	0	0	0	0	0	0	0	d__Bacteria; p__Chloroflexi; c__Gitt-GS-136; o__norank; f__norank; g__norank; s__uncultured_Chloroflexi_bacterium
OTU620	10	11	18	0	1	1	0	0	0	0	0	0	0	0	0	0	0	0	0	0	0	0	0	0	0	0	0	0	0	0	0	0	0	d__Bacteria; p__Gemmatimonadetes; c__Gemmatimonadetes; o__AT425-EubC11_terrestrial_group; f__norank; g__norank; s__uncultured_bacterium
OTU621	3	4	4	1	4	2	0	0	0	0	0	0	0	0	0	0	0	0	0	0	0	0	0	0	0	0	0	0	0	0	0	0	0	d__Bacteria; p__Bacteroidetes; c__Cytophagia; o__Cytophagales; f__Cytophagaceae; g__Ohtaekwangia; s__uncultured_Bacteroidetes_bacterium
OTU622	5	3	4	0	0	0	0	0	0	0	0	0	0	0	0	0	0	0	0	0	0	0	0	0	0	0	0	0	0	0	0	0	0	d__Bacteria; p__Proteobacteria; c__Deltaproteobacteria; o__43F-1404R; f__norank; g__norank; s__uncultured_Desulfuromonadales_bacterium
OTU623	13	9	9	6	6	8	0	0	0	1	0	0	1	0	0	0	0	0	0	0	0	0	0	0	0	0	0	0	0	0	0	0	0	d__Bacteria; p__Firmicutes; c__Bacilli; o__Bacillales; f__Bacillaceae; g__Geobacillus; s__uncultured_compost_bacterium
OTU624	0	0	1	0	0	0	2	0	0	0	0	8	0	0	0	1	1	8	0	1	0	0	0	0	0	0	0	0	1	0	0	0	0	d__Bacteria; p__Firmicutes; c__Bacilli; o__Lactobacillales; f__Lactobacillaceae; g__Lactobacillus; s__Lactobacillus_panis
OTU625	0	4	0	7	4	7	0	0	0	0	0	0	0	2	2	0	0	0	0	0	0	0	0	0	0	0	0	0	0	0	0	0	1	d__Bacteria; p__Proteobacteria; c__Betaproteobacteria; o__Burkholderiales; f__Alcaligenaceae; g__Achromobacter
OTU626	17	11	8	0	0	0	0	0	0	0	0	0	0	0	0	0	0	0	0	0	0	0	0	0	0	0	0	0	0	0	0	0	0	d__Bacteria; p__Gemmatimonadetes; c__Gemmatimonadetes; o__Gemmatimonadales; f__Gemmatimonadaceae; g__uncultured; s__uncultured_Gemmatimonadetes_bacterium
OTU627	25	19	22	2	2	3	0	0	0	0	0	0	0	0	0	0	0	0	0	0	0	0	0	0	0	0	0	0	0	0	0	0	0	d__Bacteria; p__Proteobacteria; c__Alphaproteobacteria; o__Sphingomonadales; f__Sphingomonadaceae; g__Sphingopyxis; s__uncultured_Sphingomonadaceae_bacterium
OTU628	0	2	3	0	1	5	2	1	24	1	1	21	2	0	0	6	0	29	0	26	0	3	0	10	0	7	7	7	2	33	6	1	20	d__Bacteria; p__Bacteroidetes; c__Bacteroidia; o__Bacteroidales; f__Bacteroidaceae; g__Bacteroides; s__Bacteroides_thetaiotaomicron
OTU629	1	1	1	0	0	0	0	0	0	0	0	0	0	0	0	0	0	0	0	0	0	0	0	0	0	0	0	0	0	0	0	0	0	d__Bacteria; p__Proteobacteria; c__Gammaproteobacteria; o__Salinisphaerales; f__Salinisphaeraceae; g__uncultured; s__uncultured_Thioprofundum_sp.
OTU630	34	21	16	33	27	45	0	0	0	1	0	0	0	1	0	0	0	0	0	0	0	0	0	0	0	0	0	0	0	0	0	0	0	d__Bacteria; p__Proteobacteria; c__Alphaproteobacteria; o__Rhizobiales; f__Hyphomicrobiaceae; g__Hyphomicrobium
OTU631	6	5	10	1	1	1	0	0	0	0	0	0	0	0	0	0	0	0	0	0	0	0	0	0	0	0	0	0	0	0	0	0	0	d__Bacteria; p__Chloroflexi; c__Thermomicrobia; o__JG30-KF-CM45; f__norank; g__norank; s__uncultured_Chloroflexi_bacterium
OTU632	0	0	0	0	0	0	0	0	0	0	0	0	0	0	0	0	0	0	1	0	0	0	0	7	4	0	5	0	0	0	0	0	0	d__Bacteria; p__Firmicutes; c__Bacilli; o__Lactobacillales; f__Lactobacillaceae; g__Lactobacillus; s__Lactobacillus_pobuzihii
OTU633	4	5	1	0	0	0	0	0	0	0	0	0	0	0	0	0	0	0	0	0	0	0	0	0	0	0	0	0	0	0	0	0	0	d__Bacteria; p__Acidobacteria; c__Acidobacteria; o__Subgroup_10; f__ABS-19; g__norank; s__uncultured_bacterium
OTU634	41	33	19	1	1	0	0	0	0	0	0	0	0	0	0	0	0	0	0	0	0	0	0	0	0	0	0	0	0	0	0	0	0	d__Bacteria; p__Proteobacteria; c__Betaproteobacteria; o__Nitrosomonadales; f__Nitrosomonadaceae; g__uncultured; s__uncultured_Burkholderiales_bacterium
OTU635	192	96	87	38	23	42	0	0	0	2	4	0	0	1	1	0	0	0	0	0	0	0	0	0	0	0	0	0	0	0	0	1	0	d__Bacteria; p__Firmicutes; c__Bacilli; o__Bacillales; f__Bacillaceae; g__Bacillus; s__Bacillus_vireti
OTU636	0	0	0	0	0	0	0	1	3	0	0	0	0	0	0	0	0	2	0	3	0	0	0	0	0	0	1	0	0	2	0	0	1	d__Bacteria; p__Firmicutes; c__Clostridia; o__Clostridiales; f__Ruminococcaceae; g__Ruminococcaceae_UCG-014; s__uncultured_rumen_bacterium
OTU637	10	16	9	0	0	3	0	0	0	0	0	0	0	0	0	0	0	0	0	0	0	0	0	0	0	0	0	0	0	0	0	0	0	d__Bacteria; p__Acidobacteria; c__Acidobacteria; o__Subgroup_10; f__Sva0725; g__norank
OTU638	8	2	2	2	0	1	0	0	0	0	0	0	0	0	0	0	0	0	0	0	0	0	0	0	0	0	0	0	0	0	0	0	0	d__Bacteria; p__Actinobacteria; c__Actinobacteria; o__Pseudonocardiales; f__Pseudonocardiaceae; g__Amycolatopsis
OTU639	14	18	9	1	2	0	0	0	0	0	0	0	0	0	0	0	0	0	0	0	0	0	0	0	0	0	0	0	0	0	0	0	0	d__Bacteria; p__Proteobacteria; c__Deltaproteobacteria; o__Desulfobacterales; f__Nitrospinaceae; g__Candidatus_Entotheonella
OTU640	10	17	31	0	0	0	0	0	0	0	0	0	0	0	0	0	0	0	0	0	0	0	0	0	0	0	0	0	0	0	0	0	0	d__Bacteria; p__Chloroflexi; c__Anaerolineae; o__Anaerolineales; f__Anaerolineaceae; g__uncultured; s__uncultured_Chloroflexi_bacterium
OTU641	2	4	5	0	0	0	0	0	0	0	0	0	0	0	0	0	0	0	0	0	0	0	0	0	0	0	0	0	0	0	0	0	0	d__Bacteria; p__Chloroflexi; c__Anaerolineae; o__Anaerolineales; f__Anaerolineaceae; g__uncultured
OTU642	3	12	20	0	1	0	0	0	0	0	0	0	0	0	0	0	0	0	0	0	0	0	0	0	0	0	0	0	0	0	0	0	0	d__Bacteria; p__Acidobacteria; c__Acidobacteria; o__Subgroup_6; f__norank; g__norank; s__unidentified
OTU643	3	1	1	1	5	0	0	0	0	0	0	0	0	0	0	0	0	0	0	0	0	0	0	0	0	0	0	0	0	0	0	0	0	d__Bacteria; p__Saccharibacteria; c__norank; o__norank; f__norank; g__norank; s__uncultured_Candidatus_Saccharibacteria_bacterium
OTU644	23	9	14	3	4	6	0	0	0	0	0	0	0	0	0	0	0	0	0	0	0	0	0	0	0	0	0	0	0	0	0	0	0	d__Bacteria; p__Proteobacteria; c__Gammaproteobacteria; o__Xanthomonadales; f__Xanthomonadaceae; g__Lysobacter
OTU645	2	3	3	2	2	1	0	0	0	0	0	0	0	0	0	0	0	0	0	0	0	0	0	0	0	0	0	0	0	0	0	0	0	d__Bacteria; p__Proteobacteria; c__Alphaproteobacteria; o__Rhizobiales; f__Xanthobacteraceae; g__Variibacter
OTU646	5	15	34	3	10	1	0	0	0	0	0	0	0	0	0	0	0	0	0	0	0	0	0	0	0	0	0	0	0	0	0	0	0	d__Bacteria; p__Acidobacteria; c__Acidobacteria; o__Subgroup_4; f__Unknown_Family; g__Blastocatella
OTU647	31	18	30	7	6	1	0	0	0	0	0	0	0	0	0	0	0	0	0	0	0	0	0	0	0	0	0	0	0	0	0	0	0	d__Bacteria; p__Chloroflexi; c__Thermomicrobia; o__JG30-KF-CM45; f__norank; g__norank
OTU648	0	1	0	0	0	0	0	0	0	0	0	0	0	0	0	0	0	0	0	0	0	0	0	0	0	0	0	0	0	0	0	0	0	d__Bacteria; p__Actinobacteria; c__Actinobacteria
OTU649	0	0	0	0	0	0	0	0	0	0	0	0	0	0	0	0	3	0	0	0	0	0	0	0	0	0	0	0	0	0	0	0	0	d__Bacteria; p__Proteobacteria; c__Gammaproteobacteria; o__Enterobacteriales; f__Enterobacteriaceae; g__Escherichia-Shigella
OTU650	0	0	2	0	0	0	0	0	0	0	0	0	0	0	0	0	0	0	0	0	0	0	0	0	0	0	0	0	0	0	0	0	0	d__Bacteria; p__TM6; c__norank; o__norank; f__norank; g__norank
OTU651	1	3	3	2	1	6	0	0	0	0	0	0	0	0	0	0	0	0	0	0	0	0	0	0	0	0	0	0	0	0	0	0	0	d__Bacteria; p__Actinobacteria; c__Actinobacteria; o__Propionibacteriales; f__Nocardioidaceae; g__Nocardioides
OTU652	0	1	1	1	0	0	0	0	0	0	0	0	0	0	0	0	0	0	0	0	0	0	0	0	0	0	0	0	0	0	0	0	0	d__Bacteria; p__Bacteroidetes; c__Cytophagia; o__Cytophagales; f__Flammeovirgaceae
OTU653	0	0	0	12	12	12	21	32	16	46	30	21	24	20	27	3	3	0	25	19	18	0	0	0	0	0	0	0	0	0	0	0	0	d__Bacteria; p__Proteobacteria; c__Gammaproteobacteria; o__Pseudomonadales; f__Moraxellaceae; g__Acinetobacter
OTU654	15	12	5	7	7	7	0	0	0	0	0	0	0	0	0	0	0	0	0	0	0	0	0	0	0	0	0	0	0	0	0	0	0	d__Bacteria; p__Actinobacteria; c__Actinobacteria; o__Pseudonocardiales; f__Pseudonocardiaceae
OTU655	3	4	1	0	0	0	0	0	0	0	0	0	0	0	0	0	0	0	0	0	0	0	0	0	0	0	0	0	0	0	0	0	0	d__Bacteria
OTU656	42	21	23	8	4	6	0	0	0	0	0	0	0	1	0	0	0	0	0	0	0	0	0	0	0	0	0	0	0	0	0	0	0	d__Bacteria; p__Proteobacteria; c__Alphaproteobacteria; o__Rhizobiales; f__Xanthobacteraceae; g__Variibacter; s__uncultured_Rhodoplanes_sp.
OTU657	2	2	1	0	0	0	0	0	0	0	0	0	0	0	0	0	0	0	0	0	0	0	0	0	0	0	0	0	0	0	0	0	0	d__Bacteria; p__Proteobacteria; c__Alphaproteobacteria; o__Rhodospirillales; f__Rhodospirillaceae; g__Defluviicoccus; s__uncultured_bacterium
OTU658	0	4	11	0	0	1	0	0	0	0	0	0	0	0	0	0	0	0	0	0	0	0	0	0	0	0	0	0	0	0	0	0	0	d__Bacteria; p__Acidobacteria; c__Acidobacteria; o__Subgroup_6; f__norank; g__norank
OTU659	1	0	3	0	0	0	0	0	0	0	0	0	0	0	0	0	0	0	0	0	0	0	0	0	0	0	0	0	0	0	0	0	0	d__Bacteria; p__Proteobacteria; c__Deltaproteobacteria; o__Desulfobacterales; f__Nitrospinaceae; g__Candidatus_Entotheonella
OTU660	60	46	40	5	6	11	0	0	0	0	0	0	0	0	0	0	0	0	0	0	0	0	0	0	0	0	0	0	0	0	0	0	0	d__Bacteria; p__Proteobacteria; c__Alphaproteobacteria; o__Sphingomonadales; f__Sphingomonadaceae; g__Sphingomonas; s__Sphingomonas_koreensis
OTU661	4	5	1	1	1	3	0	0	0	0	0	0	0	0	0	0	0	0	0	0	0	0	0	0	0	0	0	0	0	0	0	0	0	d__Bacteria; p__Proteobacteria; c__Deltaproteobacteria; o__Myxococcales; f__Sandaracinaceae; g__uncultured; s__uncultured_bacterium
OTU662	21	16	9	0	0	1	0	0	0	0	0	0	0	0	0	0	0	0	0	0	0	0	0	0	0	0	0	0	0	0	0	0	0	d__Bacteria; p__Gemmatimonadetes; c__Gemmatimonadetes; o__norank; f__S0134_terrestrial_group; g__norank; s__uncultured_bacterium
OTU663	0	0	0	1	0	1	64	82	49	17	12	4	7	4	5	63	1474	308	8	12	14	0	1	0	98	86	96	0	0	0	0	0	0	d__Bacteria; p__Proteobacteria; c__Gammaproteobacteria; o__Enterobacteriales; f__Enterobacteriaceae; g__Pantoea
OTU664	2	3	3	0	0	0	0	0	0	0	0	0	0	0	0	0	0	0	0	0	0	0	0	0	0	0	0	0	0	0	0	0	0	d__Bacteria; p__Chloroflexi; c__Thermomicrobia; o__AKYG1722; f__norank; g__norank
OTU665	5	3	4	0	0	0	0	0	0	0	0	0	0	0	0	0	0	0	0	0	0	0	0	0	0	0	0	0	0	0	0	0	0	d__Bacteria
OTU666	4	2	3	0	0	0	0	0	0	0	0	0	0	0	0	0	0	0	0	0	0	0	0	0	0	0	0	0	0	0	0	0	0	d__Bacteria; p__Proteobacteria; c__Gammaproteobacteria; o__Xanthomonadales; f__Xanthomonadaceae; g__uncultured
OTU667	2	3	6	1	2	0	0	0	0	0	0	0	0	0	0	0	0	0	0	0	0	0	0	0	0	0	0	0	0	0	0	0	0	d__Bacteria; p__Acidobacteria; c__Acidobacteria; o__Subgroup_4; f__DS-100; g__norank; s__uncultured_bacterium
OTU668	0	0	2	0	0	0	0	0	0	0	0	0	0	0	0	0	0	0	0	0	0	0	0	0	0	0	0	0	0	0	0	0	0	d__Bacteria; p__Elusimicrobia; c__Elusimicrobia; o__Lineage_IIa; f__norank; g__norank
OTU669	2	0	3	0	0	0	0	0	0	0	0	0	0	0	0	0	0	0	0	0	0	0	0	0	0	0	0	0	0	0	0	0	0	d__Bacteria; p__Chloroflexi; c__Thermomicrobia; o__JG30-KF-CM45; f__norank; g__norank
OTU670	0	2	0	0	0	0	0	0	0	0	0	0	0	0	0	0	0	0	0	0	0	0	0	0	0	0	0	0	0	0	0	0	0	d__Bacteria; p__Planctomycetes; c__OM190; o__norank; f__norank; g__norank; s__uncultured_bacterium
OTU671	3	1	0	6	2	1	0	0	0	0	0	0	0	0	0	0	0	0	0	0	0	0	0	0	0	0	0	0	0	0	0	0	0	d__Bacteria; p__Actinobacteria; c__Actinobacteria
OTU672	22	13	8	3	5	7	0	0	0	0	0	0	0	0	0	0	0	0	0	0	0	0	0	0	0	0	0	0	0	0	0	0	0	d__Bacteria; p__Proteobacteria; c__Gammaproteobacteria; o__Xanthomonadales; f__Xanthomonadales_Incertae_Sedis; g__Steroidobacter; s__uncultured_soil_bacterium
OTU673	28	23	16	9	6	8	0	0	0	0	0	0	0	0	0	0	0	0	0	0	0	0	0	0	0	0	0	0	0	0	0	0	0	d__Bacteria; p__Proteobacteria; c__Betaproteobacteria; o__Burkholderiales; f__Comamonadaceae
OTU674	0	1	0	0	0	0	0	0	0	0	0	0	0	0	0	0	0	0	0	0	0	0	0	0	0	0	0	0	0	0	0	0	0	d__Bacteria; p__Verrucomicrobia; c__OPB35_soil_group; o__norank; f__norank; g__norank
OTU675	9	22	54	1	1	0	0	0	0	0	0	0	0	0	0	0	0	0	0	0	0	0	0	0	0	0	0	0	0	0	0	0	0	d__Bacteria; p__Acidobacteria; c__Acidobacteria; o__Subgroup_4; f__Unknown_Family; g__Blastocatella; s__uncultured_Acidobacteria_bacterium
OTU676	6	15	9	0	0	0	0	0	0	0	0	0	0	0	0	0	0	0	0	0	0	0	0	0	0	0	0	0	0	0	0	0	0	d__Bacteria; p__Proteobacteria; c__Deltaproteobacteria; o__Myxococcales; f__BIrii41; g__norank; s__uncultured_bacterium
OTU677	3	3	1	0	0	0	0	0	0	0	0	0	0	0	0	0	0	0	0	0	0	0	0	0	0	0	0	0	0	0	0	0	0	d__Bacteria
OTU678	2	2	3	2	0	0	0	0	0	0	0	0	0	0	0	0	0	0	0	0	0	0	0	0	0	0	0	0	0	0	0	0	0	d__Bacteria; p__Firmicutes; c__Bacilli; o__Bacillales; f__Paenibacillaceae
OTU679	2	24	42	2	3	0	0	0	0	0	0	0	0	0	0	0	0	0	0	0	0	0	0	0	0	0	0	0	0	0	0	0	0	d__Bacteria; p__Actinobacteria; c__Actinobacteria; o__norank; f__norank; g__norank
OTU680	7	1	2	0	0	0	0	0	0	0	0	0	0	0	0	0	0	0	0	0	0	0	0	0	0	0	0	0	0	0	0	0	0	d__Bacteria; p__Chloroflexi; c__Anaerolineae; o__Anaerolineales; f__Anaerolineaceae; g__uncultured
OTU681	0	3	2	0	0	0	0	0	0	0	0	0	0	0	0	0	0	0	0	0	0	0	0	0	0	0	0	0	0	0	0	0	0	d__Bacteria; p__Acidobacteria; c__Acidobacteria; o__Subgroup_6; f__norank; g__norank
OTU682	8	7	5	4	9	9	0	0	0	1	1	0	0	2	0	0	0	0	0	0	0	0	0	0	0	0	0	0	0	0	0	0	0	d__Bacteria; p__Firmicutes; c__Bacilli; o__Bacillales; f__Bacillaceae; g__Gracilibacillus; s__Gracilibacillus_dipsosauri
OTU683	0	1	0	0	0	0	0	0	0	0	0	0	0	0	0	0	0	1	0	0	0	0	0	1	0	0	0	0	0	1	0	0	0	d__Bacteria; p__Firmicutes; c__Clostridia; o__Clostridiales; f__Ruminococcaceae
OTU684	1	1	6	0	0	0	0	0	0	0	0	0	0	0	0	0	0	0	0	0	0	0	0	0	0	0	0	0	0	0	0	0	0	d__Bacteria; p__Chloroflexi; c__Anaerolineae; o__Anaerolineales; f__Anaerolineaceae; g__uncultured
OTU685	0	1	2	0	0	0	0	0	0	0	0	0	0	0	0	0	0	0	0	0	0	0	0	0	0	0	0	0	0	0	0	0	0	d__Bacteria; p__Proteobacteria; c__Deltaproteobacteria; o__Desulfobacterales; f__Nitrospinaceae; g__Candidatus_Entotheonella
OTU686	1	1	1	0	0	0	0	0	0	0	0	0	0	0	0	0	0	0	0	0	0	0	0	0	0	0	0	0	0	0	0	0	0	d__Bacteria; p__Proteobacteria; c__Deltaproteobacteria; o__Desulfobacterales; f__Nitrospinaceae; g__Candidatus_Entotheonella; s__uncultured_Candidatus_Entotheonella_sp.
OTU687	4	15	27	0	0	1	0	0	0	0	0	0	0	0	0	0	0	0	0	0	0	0	0	0	0	0	0	0	0	0	0	0	0	d__Bacteria; p__Acidobacteria; c__Acidobacteria; o__Subgroup_6; f__norank; g__norank
OTU688	0	2	9	0	0	0	0	0	0	0	0	0	0	0	0	0	0	0	0	0	0	0	0	0	0	0	0	0	0	0	0	0	0	d__Bacteria; p__Actinobacteria; c__Actinobacteria; o__norank; f__norank; g__norank; s__uncultured_bacterium__0425-2M17
OTU689	42	26	19	10	13	20	0	0	0	0	0	0	0	1	0	0	0	0	0	0	0	0	0	0	0	0	0	0	0	0	0	0	0	d__Bacteria; p__Firmicutes; c__Bacilli; o__Bacillales; f__Bacillaceae; g__Bacillus; s__Bacillus_decolorationis
OTU690	1	2	1	0	0	0	0	0	0	0	0	0	0	0	0	0	0	0	0	0	0	0	0	0	0	0	0	0	0	0	0	0	0	d__Bacteria; p__Bacteroidetes; c__Sphingobacteriia; o__Sphingobacteriales; f__env.OPS_17; g__norank; s__uncultured_soil_bacterium
OTU691	17	13	12	9	1	8	0	0	0	1	0	1	0	1	0	0	0	0	0	0	0	0	0	0	0	0	0	0	0	0	0	0	0	d__Bacteria; p__Firmicutes; c__Bacilli; o__Bacillales; f__Bacillaceae; g__Bacillus; s__Bacillus_thermolactis
OTU692	19	10	12	1	2	2	0	0	0	0	0	0	0	0	0	0	0	0	0	0	0	0	0	0	0	0	0	0	0	0	0	0	0	d__Bacteria; p__Proteobacteria; c__Gammaproteobacteria; o__Xanthomonadales; f__JTB255_marine_benthic_group; g__norank; s__uncultured_bacterium
OTU693	1	1	1	0	0	0	0	0	0	0	0	0	0	0	0	0	0	0	0	0	0	0	0	0	0	0	0	0	0	0	0	0	0	d__Bacteria; p__Proteobacteria; c__Alphaproteobacteria; o__DB1-14; f__norank; g__norank
OTU694	6	3	3	0	0	0	0	0	0	0	0	0	0	0	0	0	0	0	0	0	0	0	0	0	0	0	0	0	0	0	0	0	0	d__Bacteria; p__Proteobacteria; c__Deltaproteobacteria; o__Myxococcales; f__Haliangiaceae; g__Haliangium; s__uncultured_bacterium
OTU695	82	43	62	13	11	12	0	0	0	1	1	0	0	1	0	0	0	0	0	0	0	0	0	0	0	0	0	0	0	0	0	0	0	d__Bacteria; p__Firmicutes; c__Bacilli; o__Bacillales; f__Bacillaceae; g__Bacillus
OTU696	4	8	3	0	0	0	0	0	0	0	0	0	0	0	0	0	0	0	0	0	0	0	0	0	0	0	0	0	0	0	0	0	0	d__Bacteria; p__Acidobacteria; c__Acidobacteria; o__Subgroup_10; f__TK85; g__norank; s__uncultured_bacterium
OTU697	7	10	18	0	0	0	0	0	0	0	0	0	0	0	0	0	0	0	0	0	0	0	0	0	0	0	0	0	0	0	0	0	0	d__Bacteria; p__Chloroflexi; c__Anaerolineae; o__Anaerolineales; f__Anaerolineaceae; g__uncultured; s__uncultured_sludge_bacterium_H5
OTU698	16	28	29	0	1	0	0	0	0	0	0	0	0	0	0	0	0	0	0	0	0	0	0	0	0	0	0	0	0	0	0	0	0	d__Bacteria; p__Chloroflexi; c__Anaerolineae; o__Anaerolineales; f__Anaerolineaceae; g__uncultured
OTU699	60	37	30	3	1	2	0	0	0	0	0	0	0	0	0	0	0	0	0	0	0	0	0	0	0	0	0	0	0	0	0	0	0	d__Bacteria; p__Proteobacteria; c__Alphaproteobacteria; o__Rhodospirillales; f__MSB-1E8; g__norank; s__uncultured_alpha_proteobacterium
OTU700	3	0	1	0	2	2	0	0	0	0	0	0	0	0	0	0	0	0	0	0	0	0	0	0	0	0	0	0	0	0	0	0	0	d__Bacteria; p__Bacteroidetes; c__Sphingobacteriia; o__Sphingobacteriales; f__Chitinophagaceae; g__Chitinophaga
OTU701	12	7	7	1	3	7	0	0	0	0	0	0	1	0	0	0	0	0	0	0	0	0	0	0	0	0	0	0	0	0	0	0	0	d__Bacteria; p__Actinobacteria; c__Actinobacteria; o__Corynebacteriales; f__Mycobacteriaceae; g__Mycobacterium; s__Mycobacterium_flavescens
OTU702	0	2	4	0	0	0	0	0	0	0	0	0	0	0	0	0	0	0	0	0	0	0	0	0	0	0	0	0	0	0	0	0	0	d__Bacteria; p__Chloroflexi; c__TK10; o__norank; f__norank; g__norank; s__uncultured_bacterium
OTU703	2	1	2	0	0	0	0	0	0	0	0	0	0	0	0	0	0	0	0	0	0	0	0	0	0	0	0	0	0	0	0	0	0	d__Bacteria; p__Cyanobacteria; c__Cyanobacteria; o__norank; f__norank; g__norank
OTU704	1	8	2	2	0	0	0	0	0	0	0	0	0	0	0	0	0	0	0	0	0	0	0	0	0	0	0	0	0	0	0	0	0	d__Bacteria; p__Actinobacteria; c__Actinobacteria
OTU705	2	1	0	1	0	0	0	0	0	0	0	0	0	0	0	0	0	0	0	0	0	0	0	0	0	0	0	0	0	0	0	0	0	d__Bacteria; p__Firmicutes; c__Bacilli; o__Bacillales; f__Thermoactinomycetaceae; g__uncultured; s__uncultured_bacterium
OTU706	1	1	1	83	81	106	0	0	0	0	0	0	0	0	0	0	0	0	0	0	0	0	0	0	0	0	0	0	0	0	0	0	0	d__Bacteria; p__Bacteroidetes; c__Flavobacteriia; o__Flavobacteriales; f__Flavobacteriaceae; g__Chryseobacterium
OTU707	42	17	20	14	11	11	0	0	0	1	1	0	0	0	0	0	0	0	0	0	0	0	0	0	0	0	0	0	0	0	0	0	0	d__Bacteria; p__Proteobacteria; c__Alphaproteobacteria; o__Rhizobiales; f__Methylobacteriaceae; g__Microvirga
OTU708	8	3	5	1	0	1	0	0	0	0	0	0	0	0	0	0	0	0	0	0	0	0	0	0	0	0	0	0	0	0	0	0	0	d__Bacteria; p__Proteobacteria; c__Gammaproteobacteria; o__Chromatiales; f__Chromatiaceae; g__Nitrosococcus
OTU709	0	1	1	0	0	0	0	0	0	0	0	0	0	0	0	0	0	0	0	0	0	0	0	0	0	0	0	0	0	0	0	0	0	d__Bacteria; p__Planctomycetes; c__OM190; o__norank; f__norank; g__norank; s__uncultured_Planctomyces_sp.
OTU710	5	4	1	0	2	0	0	0	0	0	0	0	0	0	0	0	0	0	0	0	0	0	0	0	0	0	0	0	0	0	0	0	0	d__Bacteria; p__Actinobacteria; c__Actinobacteria; o__Solirubrobacterales; f__0319-6M6; g__norank; s__uncultured_actinobacterium
OTU711	3	2	5	3	2	1	0	0	0	0	0	0	0	0	0	0	0	0	0	0	0	0	0	0	0	0	0	0	0	0	0	0	0	d__Bacteria; p__Chloroflexi; c__Thermomicrobia; o__JG30-KF-CM45; f__norank; g__norank
OTU712	9	7	1	0	0	1	0	0	0	0	0	0	0	0	0	0	0	0	0	0	0	0	0	0	0	0	0	0	0	0	0	0	0	d__Bacteria; p__Gemmatimonadetes; c__Gemmatimonadetes; o__Gemmatimonadales; f__Gemmatimonadaceae; g__uncultured; s__uncultured_soil_bacterium
OTU713	1	0	6	1	0	0	0	0	0	0	0	0	0	0	0	0	0	0	0	0	0	0	0	0	0	0	0	0	0	0	0	0	0	d__Bacteria; p__Acidobacteria; c__Acidobacteria; o__Subgroup_6; f__norank; g__norank
OTU714	5	11	8	0	1	0	0	0	0	0	0	0	0	0	0	0	0	0	0	0	0	0	0	0	0	0	0	0	0	0	0	0	0	d__Bacteria; p__Chloroflexi; c__Caldilineae; o__Caldilineales; f__Caldilineaceae; g__uncultured
OTU715	2	12	26	0	1	0	0	0	0	0	0	0	0	0	0	0	0	0	0	0	0	0	0	0	0	0	0	0	0	0	0	0	0	d__Bacteria; p__Acidobacteria; c__Acidobacteria; o__Subgroup_4; f__11-24; g__norank
OTU716	2	11	12	0	1	0	0	0	0	0	0	0	0	0	0	0	0	0	0	0	0	0	0	0	0	0	0	0	0	0	0	0	0	d__Bacteria; p__Chloroflexi; c__Anaerolineae; o__Anaerolineales; f__Anaerolineaceae; g__uncultured
OTU717	4	3	1	0	1	3	0	0	0	0	0	0	0	0	0	0	0	0	0	0	0	0	0	0	0	0	0	0	0	0	0	0	0	d__Bacteria; p__Actinobacteria; c__Actinobacteria; o__Streptosporangiales; f__Thermomonosporaceae; g__Actinomadura; s__Actinomadura_echinospora
OTU718	0	2	3	0	0	0	0	0	0	0	0	0	0	0	1	0	0	0	0	0	0	0	0	0	0	0	0	0	0	0	0	0	0	d__Bacteria; p__Firmicutes; c__OPB54; o__norank; f__norank; g__norank
OTU719	5	3	11	0	0	1	0	0	0	0	0	0	0	0	0	0	0	0	0	0	0	0	0	0	0	0	0	0	0	0	0	0	0	d__Bacteria; p__Chloroflexi; c__S085; o__norank; f__norank; g__norank
OTU720	0	2	2	0	0	0	0	0	0	0	0	0	0	0	0	0	0	0	0	0	0	0	0	0	0	0	0	0	0	0	0	0	0	d__Bacteria; p__Bacteroidetes; c__Cytophagia; o__Order_II; f__Rhodothermaceae; g__uncultured; s__uncultured_bacterium
OTU721	2	5	4	1	0	0	0	0	0	0	0	0	0	0	0	0	0	0	0	0	0	0	0	0	0	0	0	0	0	0	0	0	0	d__Bacteria; p__Chloroflexi; c__TK10; o__norank; f__norank; g__norank
OTU722	11	13	13	7	6	10	0	0	0	0	0	0	0	0	0	0	0	0	0	0	0	0	0	0	0	0	0	0	0	0	0	0	0	d__Bacteria; p__Actinobacteria; c__Actinobacteria; o__Micromonosporales; f__Micromonosporaceae; g__Rhizocola; s__uncultured_bacterium
OTU723	2	1	1	0	1	1	0	0	0	0	0	0	0	0	0	0	0	0	0	0	0	0	0	0	0	0	0	0	0	0	0	0	0	d__Bacteria; p__Saccharibacteria; c__norank; o__norank; f__norank; g__norank
OTU724	7	4	6	2	1	1	0	0	0	0	0	0	0	0	0	0	0	0	0	0	0	0	0	0	0	0	0	0	0	0	0	0	0	d__Bacteria; p__Chloroflexi; c__Ardenticatenia; o__Ardenticatenales; f__norank; g__norank; s__uncultured_Chloroflexi_bacterium
OTU725	1	1	1	2	1	0	0	0	0	0	0	0	0	0	0	0	0	0	0	0	0	0	0	0	0	0	0	0	0	0	0	0	0	d__Bacteria; p__Firmicutes; c__Clostridia; o__Clostridiales; f__Eubacteriaceae; g__Garciella; s__Garciella_sp._GK3
OTU726	6	10	9	0	0	0	0	0	0	0	0	0	0	0	0	0	0	0	0	0	0	0	0	0	0	0	0	0	0	0	0	0	0	d__Bacteria; p__Planctomycetes; c__Phycisphaerae; o__Phycisphaerales; f__Phycisphaeraceae; g__Urania-1B-19_marine_sediment_group; s__uncultured_bacterium
OTU727	7	5	5	0	0	0	0	0	0	0	0	0	0	0	0	0	0	0	0	0	0	0	0	0	0	0	0	0	0	0	0	0	0	d__Bacteria; p__Gemmatimonadetes; c__Gemmatimonadetes; o__Gemmatimonadales; f__Gemmatimonadaceae; g__uncultured; s__uncultured_Gemmatimonadetes_bacterium
OTU728	0	2	1	0	0	0	0	0	0	0	0	0	0	0	0	0	0	0	0	0	0	0	0	0	0	0	0	0	0	0	0	0	0	d__Bacteria; p__Proteobacteria; c__Gammaproteobacteria; o__Legionellales; f__Coxiellaceae; g__Aquicella
OTU729	4	2	2	2	3	2	0	0	0	0	0	0	0	0	0	0	0	0	0	0	0	0	0	0	0	0	0	0	0	0	0	0	0	d__Bacteria; p__Firmicutes; c__Bacilli; o__Bacillales; f__Bacillaceae; g__Paucisalibacillus
OTU730	0	1	0	1	0	2	0	0	0	0	0	0	0	0	0	0	0	0	0	0	0	0	0	0	0	0	0	0	0	0	0	0	0	d__Bacteria; p__Firmicutes; c__Bacilli; o__Bacillales; f__Bacillaceae; g__Lentibacillus; s__uncultured_bacterium
OTU731	15	6	5	0	0	0	0	0	0	0	0	0	0	0	0	0	0	0	0	0	0	0	0	0	0	0	0	0	0	0	0	0	0	d__Bacteria; p__Proteobacteria; c__Deltaproteobacteria; o__Myxococcales; f__BIrii41; g__norank; s__uncultured_bacterium
OTU732	15	7	13	6	2	1	0	0	0	0	0	0	0	0	0	0	0	0	0	0	0	0	0	0	0	0	0	0	0	0	0	0	0	d__Bacteria; p__Chloroflexi; c__Thermomicrobia; o__AKYG1722; f__norank; g__norank; s__uncultured_bacterium
OTU733	14	8	9	0	0	0	0	0	0	0	0	0	0	0	0	0	0	0	0	0	0	0	0	0	0	0	0	0	0	0	0	0	0	d__Bacteria; p__Proteobacteria; c__Alphaproteobacteria; o__Rhizobiales; f__Xanthobacteraceae; g__uncultured; s__uncultured_alpha_proteobacterium
OTU734	23	23	10	0	0	1	0	0	0	0	0	0	0	0	0	0	0	0	0	0	0	0	0	0	0	0	0	0	0	0	0	0	0	d__Bacteria; p__Proteobacteria; c__Alphaproteobacteria; o__Caulobacterales; f__Hyphomonadaceae; g__Woodsholea; s__uncultured_bacterium
OTU735	13	3	3	0	7	2	0	0	0	0	0	0	0	0	0	0	0	0	0	0	0	0	0	0	0	0	0	0	0	0	0	0	0	d__Bacteria; p__Proteobacteria; c__Gammaproteobacteria; o__Xanthomonadales; f__Xanthomonadaceae; g__Arenimonas
OTU736	2	1	1	0	0	0	0	0	0	0	0	0	0	0	0	0	0	0	0	0	0	0	0	0	0	0	0	0	0	0	0	0	0	d__Bacteria; p__Bacteroidetes; c__Cytophagia; o__Cytophagales; f__Cytophagaceae; g__Pontibacter
OTU737	0	8	9	0	0	0	0	0	0	0	0	0	0	0	0	0	0	0	0	0	0	0	0	0	0	0	0	0	0	0	0	0	0	d__Bacteria; p__Hydrogenedentes; c__norank; o__norank; f__norank; g__norank
OTU738	8	5	4	1	0	0	0	0	0	0	0	0	0	0	0	0	0	0	0	0	0	0	0	0	0	0	0	0	0	0	0	0	0	d__Bacteria; p__Proteobacteria; c__Deltaproteobacteria; o__Desulfurellales; f__Desulfurellaceae; g__uncultured; s__uncultured_Desulfovibrionales_bacterium
OTU739	5	13	4	0	0	0	0	0	0	0	0	0	0	0	0	0	0	0	0	0	0	0	0	0	0	0	0	0	0	0	0	0	0	d__Bacteria; p__Proteobacteria; c__Deltaproteobacteria; o__GR-WP33-30; f__norank; g__norank; s__uncultured_Desulfuromonas_sp.
OTU740	0	3	10	0	1	0	0	0	0	0	0	0	0	0	0	0	0	0	0	0	0	0	0	0	0	0	0	0	0	0	0	0	0	d__Bacteria; p__Acidobacteria; c__Acidobacteria; o__Subgroup_6; f__norank; g__norank
OTU741	5	2	4	0	0	0	0	0	0	0	0	0	0	0	0	0	0	0	0	0	0	0	0	0	0	0	0	0	0	0	0	0	0	d__Bacteria; p__Gemmatimonadetes; c__Gemmatimonadetes; o__BD2-11_terrestrial_group; f__norank; g__norank; s__uncultured_forest_soil_bacterium
OTU742	9	5	6	0	0	1	0	0	0	0	0	0	0	0	0	0	0	0	0	0	0	0	0	0	0	0	0	0	0	0	0	0	0	d__Bacteria; p__Chloroflexi; c__Thermomicrobia; o__AKYG1722; f__norank; g__norank; s__uncultured_Chloroflexi_bacterium
OTU743	2	6	5	0	1	5	0	0	0	0	0	0	0	0	0	0	0	0	0	0	0	0	0	0	0	0	0	0	0	0	0	0	0	d__Bacteria; p__Actinobacteria; c__Actinobacteria; o__Streptosporangiales; f__Thermomonosporaceae; g__Thermomonospora
OTU744	0	3	0	2	1	0	8	0	0	0	3	27	0	0	0	1	0	49	0	33	0	0	3	18	1	1	0	0	4	0	17	0	0	d__Bacteria; p__Bacteroidetes; c__Bacteroidia; o__Bacteroidales; f__Bacteroidales_S24-7_group; g__norank; s__unidentified
OTU745	0	2	0	3	1	2	0	0	0	0	0	0	0	0	0	0	0	0	0	0	0	0	0	0	0	0	0	0	0	0	0	1	0	d__Bacteria; p__Proteobacteria; c__Alphaproteobacteria; o__Rhodospirillales; f__Rhodospirillaceae; g__Dongia; s__uncultured_bacterium
OTU746	0	7	6	0	0	0	0	0	0	0	0	0	0	0	0	0	0	0	0	0	0	0	0	0	0	0	0	0	0	0	0	0	0	d__Bacteria; p__Acidobacteria; c__Acidobacteria; o__norank; f__norank; g__norank
OTU747	0	0	6	0	1	0	0	0	0	0	0	0	0	0	0	0	0	0	0	0	0	0	0	0	0	0	0	0	0	0	0	0	0	d__Bacteria; p__Firmicutes; c__OPB54; o__norank; f__norank; g__norank; s__uncultured_bacterium
OTU748	9	9	3	0	0	1	0	0	0	0	0	0	0	0	0	0	0	0	0	0	0	0	0	0	0	0	0	0	0	0	0	0	0	d__Bacteria; p__Chloroflexi; c__SAR202_clade; o__norank; f__norank; g__norank; s__uncultured_soil_bacterium
OTU749	1	1	0	0	1	0	0	0	0	0	0	0	0	0	2	0	0	0	0	0	0	0	0	2	0	0	0	0	0	0	0	0	0	d__Bacteria; p__Proteobacteria; c__Alphaproteobacteria; o__Caulobacterales; f__Caulobacteraceae; g__Caulobacter; s__Caulobacter_sp.
OTU750	14	8	8	2	3	0	0	0	0	0	0	0	0	0	0	0	0	0	0	0	0	0	0	0	0	0	0	0	0	0	0	0	0	d__Bacteria; p__Actinobacteria; c__Actinobacteria; o__Acidimicrobiales
OTU751	1	0	0	3	3	1	0	0	0	0	0	0	0	0	0	0	0	0	0	0	0	0	0	0	0	0	0	0	0	0	0	0	0	d__Bacteria; p__Proteobacteria; c__Betaproteobacteria; o__Burkholderiales; f__Burkholderiaceae; g__Cupriavidus
OTU752	1	1	2	0	0	0	0	0	0	0	0	0	0	0	0	0	0	0	0	0	0	0	0	0	0	0	0	0	0	0	0	0	0	d__Bacteria; p__Chloroflexi; c__S085; o__norank; f__norank; g__norank; s__uncultured_Chloroflexus_sp.
OTU753	0	1	3	0	1	2	0	0	0	0	0	0	0	0	0	0	0	0	0	0	0	0	0	0	0	0	0	0	0	0	0	0	0	d__Bacteria; p__Firmicutes; c__Clostridia; o__Clostridiales; f__Clostridiaceae_1; g__Clostridium_sensu_stricto_13
OTU754	12	13	7	3	3	5	0	0	0	0	0	0	0	0	0	0	0	0	0	0	0	0	0	0	0	0	0	0	0	0	0	0	0	d__Bacteria; p__Actinobacteria; c__Actinobacteria; o__Micromonosporales; f__Micromonosporaceae
OTU755	4	3	5	0	0	0	0	0	0	0	0	0	0	0	0	0	0	0	0	0	0	0	0	0	0	0	0	0	0	0	0	0	0	d__Bacteria; p__Bacteroidetes; c__Cytophagia; o__Cytophagales; f__Cytophagaceae; g__uncultured
OTU756	4	2	3	0	0	0	0	0	0	0	0	0	0	0	0	0	0	0	0	0	0	0	0	0	0	0	0	0	0	0	0	0	0	d__Bacteria; p__Chloroflexi; c__Anaerolineae; o__Anaerolineales; f__Anaerolineaceae; g__uncultured; s__uncultured_sludge_bacterium_S14
OTU757	11	7	7	4	3	6	0	0	0	0	1	0	0	1	1	0	0	0	0	0	0	0	0	0	0	0	0	0	0	0	0	0	0	d__Bacteria; p__Firmicutes; c__Bacilli; o__Bacillales; f__Bacillaceae; g__Paucisalibacillus
OTU758	44	36	26	2	1	1	0	0	0	0	0	0	0	0	0	1	0	0	0	0	0	0	0	0	0	0	0	0	0	0	0	0	0	d__Bacteria; p__Proteobacteria; c__Alphaproteobacteria; o__Rhizobiales
OTU759	98	98	75	7	7	6	0	0	0	0	0	0	0	0	0	0	0	0	0	0	0	0	0	0	0	0	0	0	0	0	0	0	0	d__Bacteria; p__Proteobacteria; c__Alphaproteobacteria; o__Sphingomonadales; f__Sphingomonadaceae; g__Sphingomonas; s__uncultured_Kaistobacter_sp.
OTU760	0	3	0	3	2	1	0	0	0	0	0	0	0	0	0	0	0	0	0	0	0	0	0	0	0	0	0	0	0	0	0	0	0	d__Bacteria; p__Actinobacteria; c__Actinobacteria; o__Pseudonocardiales; f__Pseudonocardiaceae; g__Amycolatopsis
OTU761	38	18	19	1	5	4	0	0	0	0	0	0	0	0	0	0	0	0	0	0	0	0	0	0	0	0	0	0	0	0	0	0	0	d__Bacteria; p__Actinobacteria; c__Actinobacteria; o__Gaiellales; f__Gaiellaceae; g__Gaiella; s__uncultured_bacterium
OTU762	1	0	0	0	0	0	0	0	0	0	0	0	0	0	0	0	0	0	0	0	0	0	0	0	0	0	0	0	0	0	0	0	0	d__Bacteria; p__Saccharibacteria; c__norank; o__norank; f__norank; g__norank
OTU763	39	50	31	17	15	26	0	0	0	0	0	0	0	0	1	0	0	0	0	0	0	0	0	0	0	0	0	0	0	0	0	0	0	d__Bacteria; p__Proteobacteria; c__Alphaproteobacteria; o__Rhizobiales; f__Rhodobiaceae; g__Methyloceanibacter; s__uncultured_bacterium
OTU764	2	2	0	0	1	0	0	0	0	0	0	0	0	0	0	0	0	0	0	0	0	0	0	0	0	0	0	0	0	0	0	0	0	d__Bacteria; p__Actinobacteria; c__Actinobacteria; o__Propionibacteriales; f__Nocardioidaceae; g__Marmoricola; s__uncultured_organism
OTU765	0	0	1	0	0	1	0	0	0	0	0	0	0	0	0	0	0	0	0	0	0	0	0	0	0	0	0	0	0	0	0	0	0	d__Bacteria; p__Proteobacteria; c__Gammaproteobacteria; o__Xanthomonadales; f__uncultured; g__uncultured; s__uncultured_Sinobacteraceae_bacterium
OTU766	0	0	1	0	0	0	0	0	0	0	0	0	0	0	0	0	0	0	0	0	0	0	0	0	0	0	0	0	0	0	0	0	0	d__Bacteria; p__Chloroflexi; c__Anaerolineae; o__Anaerolineales; f__Anaerolineaceae; g__uncultured
OTU767	20	16	14	5	11	7	0	0	0	0	0	0	0	0	0	0	0	0	0	0	0	0	0	0	0	0	0	0	0	0	0	0	0	d__Bacteria; p__Proteobacteria; c__Betaproteobacteria; o__Burkholderiales; f__Comamonadaceae
OTU768	123	105	60	5	4	7	0	0	0	0	0	0	0	0	0	0	0	0	0	0	0	0	0	0	0	0	0	0	0	0	0	0	0	d__Bacteria; p__Nitrospirae; c__Nitrospira; o__norank; f__norank; g__Nitrospira; s__uncultured_Nitrospira_sp.
OTU769	33	37	16	5	7	6	0	0	0	0	0	0	0	0	0	0	0	0	0	0	0	0	0	0	0	0	0	0	0	0	0	0	0	d__Bacteria; p__Actinobacteria; c__Actinobacteria; o__Micromonosporales; f__Micromonosporaceae; g__Micromonospora; s__uncultured_bacterium
OTU770	15	60	54	1	1	0	0	0	0	0	0	0	0	0	0	0	0	0	0	0	0	0	0	0	0	0	0	0	0	0	0	0	0	d__Bacteria; p__JL-ETNP-Z39; c__norank; o__norank; f__norank; g__norank; s__uncultured_soil_bacterium
OTU771	3	4	3	0	1	1	0	0	0	0	0	0	0	0	0	0	0	0	0	0	0	0	0	0	0	0	0	0	0	0	0	0	0	d__Bacteria; p__Actinobacteria; c__Actinobacteria; o__Pseudonocardiales; f__Pseudonocardiaceae; g__Pseudonocardia
OTU772	10	8	6	1	0	2	0	0	0	0	0	0	0	0	0	0	0	0	0	0	0	0	0	0	0	0	0	0	0	0	0	0	0	d__Bacteria; p__Actinobacteria; c__Actinobacteria; o__Acidimicrobiales; f__Acidimicrobiaceae; g__uncultured; s__uncultured_Acidimicrobiaceae_bacterium
OTU773	2	1	1	0	1	0	0	0	0	0	0	0	0	0	0	0	0	0	0	0	0	0	0	0	0	0	0	0	0	0	0	0	0	d__Bacteria; p__Chloroflexi; c__Anaerolineae; o__Anaerolineales; f__Anaerolineaceae; g__uncultured
OTU774	3	13	1	4	0	1	0	0	0	0	0	0	0	0	0	0	0	0	0	0	0	0	0	0	0	0	0	0	0	0	0	0	0	d__Bacteria; p__Actinobacteria; c__Actinobacteria; o__Corynebacteriales; f__Nocardiaceae; g__Nocardia
OTU775	4	3	3	1	1	1	0	0	0	0	0	0	0	0	0	0	0	0	0	0	0	0	0	0	0	0	0	0	0	0	0	0	0	d__Bacteria; p__Chloroflexi; c__Thermomicrobia; o__JG30-KF-CM45; f__norank; g__norank; s__uncultured_Chloroflexi_bacterium
OTU776	26	26	44	6	7	2	0	0	0	0	0	0	0	0	0	0	0	0	0	0	0	0	0	0	0	0	0	0	0	0	0	0	0	d__Bacteria; p__Chloroflexi; c__Chloroflexia; o__Chloroflexales; f__Roseiflexaceae; g__Roseiflexus
OTU777	3	2	0	13	16	7	0	0	0	0	0	0	0	0	0	0	0	0	0	0	0	0	0	0	0	0	0	0	0	0	0	0	0	d__Bacteria; p__Proteobacteria; c__Betaproteobacteria; o__Burkholderiales; f__Comamonadaceae; g__Hydrogenophaga; s__Hydrogenophaga_intermedia
OTU778	3	2	1	0	0	0	0	0	0	0	0	0	0	0	0	0	0	0	0	0	0	0	0	0	0	0	0	0	0	0	0	0	0	d__Bacteria; p__Acidobacteria; c__Acidobacteria; o__Subgroup_10; f__ABS-19; g__norank
OTU779	11	10	19	0	1	0	0	0	0	0	0	0	0	0	0	0	0	0	0	0	0	0	0	0	0	0	0	0	0	0	0	0	0	d__Bacteria; p__Actinobacteria; c__Actinobacteria; o__Gaiellales; f__uncultured; g__uncultured
OTU780	5	6	4	17	26	18	0	0	0	0	0	0	0	0	1	0	0	0	0	0	0	0	0	0	0	0	0	0	0	0	0	0	0	d__Bacteria; p__Proteobacteria; c__Betaproteobacteria; o__Burkholderiales; f__Oxalobacteraceae
OTU781	19	8	7	9	8	11	0	0	0	0	1	0	0	2	0	0	0	0	0	0	0	0	0	0	0	0	0	0	0	0	0	0	0	d__Bacteria; p__Firmicutes; c__Bacilli; o__Bacillales; f__Bacillaceae; g__Thalassobacillus
OTU782	0	0	0	0	0	0	0	0	0	0	0	0	2	1	3	0	0	3	0	0	0	0	3	0	0	0	0	0	0	0	2	0	0	d__Bacteria; p__Actinobacteria; c__Actinobacteria; o__Propionibacteriales; f__Propionibacteriaceae; g__Propionibacterium; s__Propionibacterium_acnes
OTU783	2	2	0	1	0	1	0	0	0	0	0	0	0	0	0	0	0	0	0	0	0	0	0	0	0	0	0	0	0	0	0	0	0	d__Bacteria; p__Proteobacteria; c__Gammaproteobacteria; o__Legionellales; f__Coxiellaceae; g__Aquicella; s__uncultured_Aquicella_sp.
OTU784	1	2	1	0	0	0	0	0	0	0	0	0	0	0	0	0	0	0	0	0	0	0	0	0	0	0	0	0	0	0	0	0	0	d__Bacteria; p__Bacteroidetes; c__Cytophagia; o__Cytophagales; f__Cytophagaceae; g__uncultured
OTU785	1	3	2	0	1	1	0	0	0	0	0	0	0	0	0	0	0	0	0	0	0	0	0	0	0	0	0	0	0	0	0	0	0	d__Bacteria; p__Proteobacteria; c__Alphaproteobacteria; o__Rhizobiales; f__Hyphomicrobiaceae
OTU786	1	0	0	172	309	135	0	0	0	6	3	9	515	10	86	0	0	0	14	2	3	0	1	0	0	0	0	0	0	0	0	0	0	d__Bacteria; p__Proteobacteria; c__Gammaproteobacteria; o__Pseudomonadales; f__Moraxellaceae; g__Acinetobacter
OTU787	35	30	33	3	4	0	0	0	0	0	0	0	0	0	0	0	0	0	0	0	0	0	0	0	0	0	0	0	0	0	0	0	0	d__Bacteria; p__Proteobacteria; c__Alphaproteobacteria; o__Sphingomonadales; f__Erythrobacteraceae; g__Altererythrobacter
OTU788	4	5	7	0	1	0	0	0	0	0	0	0	0	0	0	0	0	0	0	0	0	0	0	0	0	0	0	0	0	0	0	0	0	d__Bacteria; p__Bacteroidetes; c__Cytophagia; o__Order_II; f__Rhodothermaceae; g__uncultured; s__uncultured_Rhodothermaceae_bacterium
OTU789	5	3	2	0	2	3	0	0	0	0	0	0	0	0	0	0	0	0	0	0	0	0	0	0	0	0	0	0	0	0	0	0	0	d__Bacteria; p__Firmicutes; c__Bacilli; o__Bacillales; f__Bacillaceae; g__Oceanobacillus
OTU790	6	2	5	2	0	0	0	0	0	0	0	0	0	0	0	0	0	0	0	0	0	0	0	0	0	0	0	0	0	0	0	0	0	d__Bacteria; p__Gemmatimonadetes; c__Gemmatimonadetes; o__Gemmatimonadales; f__Gemmatimonadaceae; g__uncultured; s__uncultured_alpha_proteobacterium
OTU791	5	2	2	2	0	0	0	0	0	0	0	0	0	0	0	0	0	0	0	0	0	0	0	0	0	0	0	0	0	0	0	0	0	d__Bacteria; p__Chloroflexi; c__Thermomicrobia; o__JG30-KF-CM45; f__norank; g__norank
OTU792	12	9	13	56	50	56	0	0	0	0	0	0	0	3	1	0	0	0	0	0	0	0	0	0	0	0	0	0	0	0	0	0	0	d__Bacteria; p__Proteobacteria; c__Alphaproteobacteria; o__Sphingomonadales; f__Sphingomonadaceae; g__Sphingobium; s__Sphingobium_herbicidovorans
OTU793	2	1	3	1	0	1	0	0	0	0	0	0	0	0	0	0	0	0	0	0	0	0	0	0	0	0	0	0	0	0	0	0	0	d__Bacteria; p__Chloroflexi; c__Ardenticatenia; o__Ardenticatenales; f__norank; g__norank
OTU794	36	34	23	13	8	13	0	0	0	0	0	0	0	0	0	0	0	0	0	0	0	0	0	0	0	0	0	0	0	0	0	0	0	d__Bacteria; p__Actinobacteria; c__Actinobacteria; o__Streptosporangiales; f__Thermomonosporaceae; g__Actinomadura
OTU795	2	0	2	1	0	0	0	0	0	0	0	0	0	0	0	0	0	0	0	0	0	0	0	0	0	0	0	0	0	0	0	0	0	d__Bacteria; p__Firmicutes; c__Bacilli; o__Bacillales; f__Paenibacillaceae; g__uncultured; s__uncultured_bacterium
OTU796	3	0	3	0	0	0	0	0	0	0	0	0	0	0	0	0	0	0	0	0	0	0	0	0	0	0	0	0	0	0	0	0	0	d__Bacteria; p__Planctomycetes; c__Phycisphaerae; o__Phycisphaerales; f__Phycisphaeraceae; g__AKYG587; s__uncultured_bacterium
OTU797	57	90	46	1	7	6	0	0	0	0	1	0	0	0	0	0	0	0	0	0	0	0	0	0	0	0	0	0	0	0	0	0	0	d__Bacteria; p__Actinobacteria; c__Actinobacteria; o__Solirubrobacterales; f__Solirubrobacteraceae; g__Solirubrobacter; s__uncultured_bacterium
OTU798	15	14	17	2	2	1	0	0	0	0	0	0	0	0	0	0	0	0	0	0	0	0	0	0	0	0	0	0	0	0	0	0	0	d__Bacteria; p__Bacteroidetes; c__Sphingobacteriia; o__Sphingobacteriales; f__Chitinophagaceae; g__Terrimonas
OTU799	1	3	3	2	2	0	0	0	0	0	0	0	0	0	0	0	0	0	0	0	0	0	0	0	0	0	0	0	0	0	0	0	0	d__Bacteria; p__Firmicutes; c__Bacilli; o__Bacillales; f__Bacillaceae
OTU800	13	42	42	0	1	0	0	0	0	0	0	0	0	0	0	0	0	0	0	0	0	0	0	0	0	0	0	0	0	0	0	0	0	d__Bacteria; p__Acidobacteria; c__Acidobacteria; o__Subgroup_4; f__RB41; g__norank
OTU801	12	7	9	8	3	10	0	1	0	0	0	0	0	0	1	0	0	0	0	0	0	0	0	0	0	0	0	0	0	0	0	0	0	d__Bacteria; p__Firmicutes; c__Bacilli; o__Bacillales; f__Sporolactobacillaceae; g__Sporolactobacillus; s__uncultured_Bacillus_sp.
OTU802	12	8	8	1	2	1	0	0	0	0	0	0	0	0	0	0	0	0	0	0	0	0	0	0	0	0	0	0	0	0	0	0	0	d__Bacteria; p__Actinobacteria; c__Actinobacteria; o__Acidimicrobiales; f__uncultured; g__uncultured; s__uncultured_Ferrimicrobium_sp.
OTU803	1	2	1	0	0	0	0	0	0	0	0	0	0	0	0	0	0	0	0	0	0	0	0	0	0	0	0	0	0	0	0	0	0	d__Bacteria; p__Proteobacteria; c__Deltaproteobacteria; o__Desulfurellales; f__Desulfurellaceae; g__uncultured; s__uncultured_bacterium
OTU804	44	28	12	5	3	5	0	0	0	0	0	0	0	0	0	0	0	0	0	0	0	0	0	0	0	0	0	0	0	0	0	0	0	d__Bacteria; p__Actinobacteria; c__Actinobacteria; o__Micromonosporales; f__Micromonosporaceae; g__Luedemannella; s__uncultured_bacterium
OTU805	1	5	5	0	3	0	0	0	0	0	0	0	0	0	0	0	0	0	0	0	0	0	0	0	0	0	0	0	0	0	0	0	0	d__Bacteria; p__Actinobacteria; c__Actinobacteria; o__norank; f__norank; g__norank; s__uncultured_bacterium__0425-2M17
OTU806	0	1	0	0	0	0	0	0	0	0	0	0	0	0	0	0	0	0	0	0	0	0	0	0	0	0	0	0	0	0	0	0	0	d__Bacteria; p__Bacteroidetes; c__Cytophagia; o__Cytophagales; f__Cytophagaceae; g__Persicitalea; s__Cytophagaceae_bacterium_R098
OTU807	20	9	25	3	1	1	0	0	0	0	0	0	0	0	0	0	0	0	0	0	0	0	0	0	0	0	0	0	0	0	0	0	0	d__Bacteria; p__Chloroflexi; c__Thermomicrobia; o__JG30-KF-CM45; f__norank; g__norank
OTU808	16	16	21	0	0	0	0	0	0	0	0	0	0	0	0	0	0	0	0	0	0	0	0	0	0	0	0	0	0	0	0	0	0	d__Bacteria; p__Gemmatimonadetes; c__Gemmatimonadetes; o__Gemmatimonadales; f__Gemmatimonadaceae; g__uncultured; s__uncultured_Gemmatimonadetes_bacterium
OTU809	8	6	2	0	0	0	0	0	0	0	0	0	0	0	0	0	0	0	0	0	0	0	0	0	0	0	0	0	0	0	0	0	0	d__Bacteria; p__Bacteroidetes; c__Cytophagia; o__Order_II; f__Rhodothermaceae; g__uncultured; s__uncultured_bacterium
OTU810	1	1	0	0	0	0	0	0	0	0	0	0	0	0	0	0	0	0	0	0	0	0	0	0	0	0	0	0	0	0	0	0	0	d__Bacteria; p__Acidobacteria; c__Acidobacteria; o__Subgroup_6; f__norank; g__norank; s__uncultured_proteobacterium
OTU811	5	3	2	0	0	1	0	0	0	0	0	0	0	0	0	0	0	0	0	0	0	0	0	0	0	0	0	0	0	0	0	0	0	d__Bacteria; p__Proteobacteria; c__Deltaproteobacteria; o__Myxococcales; f__Vulgatibacteraceae; g__Vulgatibacter; s__uncultured_bacterium
OTU812	45	33	41	7	4	3	0	0	0	0	0	0	0	0	0	0	0	0	0	0	0	0	0	0	0	0	0	0	0	0	0	0	0	d__Bacteria; p__Proteobacteria; c__Gammaproteobacteria; o__Xanthomonadales; f__Xanthomonadaceae; g__Lysobacter; s__uncultured_Thermomonas_sp.
OTU813	2	1	0	0	0	1	0	0	0	0	0	0	0	0	0	0	0	0	0	0	0	0	0	0	0	0	0	0	0	0	0	0	0	d__Bacteria; p__Chloroflexi; c__Chloroflexia; o__Herpetosiphonales; f__Herpetosiphonaceae; g__Herpetosiphon; s__uncultured_bacterium
OTU814	7	9	7	1	0	0	0	0	0	0	0	0	0	0	0	0	0	0	0	0	0	0	0	0	0	0	0	0	0	0	0	0	0	d__Bacteria; p__Actinobacteria; c__Actinobacteria; o__Acidimicrobiales; f__uncultured; g__uncultured; s__uncultured_actinobacterium
OTU815	3	3	4	0	0	0	0	0	0	0	0	0	0	0	0	0	0	0	0	0	0	0	0	0	0	0	0	0	0	0	0	0	0	d__Bacteria; p__Proteobacteria; c__Deltaproteobacteria; o__Myxococcales; f__Myxococcaceae
OTU816	0	2	6	0	0	0	0	0	0	0	0	0	0	0	0	0	0	0	0	0	0	0	0	0	0	0	0	0	0	0	0	0	0	d__Bacteria; p__Chloroflexi; c__Anaerolineae; o__Anaerolineales; f__Anaerolineaceae; g__uncultured; s__uncultured_sludge_bacterium_S41
OTU817	3	0	0	1	0	6	0	0	0	0	0	0	0	0	0	0	0	0	0	0	0	0	0	0	0	0	0	0	0	0	0	0	0	d__Bacteria; p__Proteobacteria; c__Deltaproteobacteria; o__Bdellovibrionales; f__Bacteriovoracaceae; g__Peredibacter
OTU818	6	9	5	0	0	0	0	0	0	0	0	0	0	0	0	0	0	0	0	0	0	0	0	0	0	0	0	0	0	0	0	0	0	d__Bacteria; p__Proteobacteria; c__Alphaproteobacteria; o__Rhizobiales; f__Rhodobiaceae
OTU819	3	2	3	0	0	0	0	0	0	0	0	0	0	0	0	0	0	0	0	0	0	0	0	0	0	0	0	0	0	0	0	0	0	d__Bacteria; p__Proteobacteria; c__Alphaproteobacteria; o__Rhizobiales; f__Hyphomicrobiaceae
OTU820	5	3	7	0	0	0	0	0	0	0	0	0	0	0	0	0	0	0	0	0	0	0	0	0	0	0	0	0	0	0	0	0	0	d__Bacteria; p__Chloroflexi; c__Anaerolineae; o__Anaerolineales; f__Anaerolineaceae; g__uncultured; s__uncultured_Caldilineales_bacterium
OTU821	16	9	13	4	4	2	0	0	0	0	0	0	0	0	0	0	0	0	0	0	0	0	0	0	0	0	0	0	0	0	0	0	0	d__Bacteria; p__Chloroflexi; c__Thermomicrobia; o__JG30-KF-CM45; f__norank; g__norank
OTU822	1	4	5	0	0	0	0	0	0	0	0	0	0	0	0	0	0	0	0	0	0	0	0	0	0	0	0	0	0	0	0	0	0	d__Bacteria; p__Acidobacteria; c__Acidobacteria; o__Subgroup_17; f__norank; g__norank
OTU823	1	4	3	0	0	0	0	0	0	0	0	0	0	0	0	0	0	0	0	0	0	0	0	0	0	0	0	0	0	0	0	0	0	d__Bacteria; p__Proteobacteria; c__Deltaproteobacteria; o__Myxococcales; f__Nannocystaceae; g__Nannocystis; s__uncultured_bacterium
OTU824	2	7	1	0	0	0	0	0	0	0	0	0	0	0	0	0	0	0	0	0	0	0	0	0	0	0	0	0	0	0	0	0	0	d__Bacteria; p__Proteobacteria; c__Alphaproteobacteria; o__Rhizobiales; f__Bradyrhizobiaceae; g__Bradyrhizobium; s__uncultured_Rhizobiales_bacterium
OTU825	12	4	5	0	0	0	0	0	0	0	0	0	0	0	0	0	0	0	0	0	0	0	0	0	0	0	0	0	0	0	0	0	0	d__Bacteria; p__Planctomycetes; c__Phycisphaerae; o__Phycisphaerales; f__Phycisphaeraceae; g__AKYG587; s__uncultured_bacterium
OTU826	7	5	4	2	1	3	0	1	0	0	0	0	0	0	0	0	0	0	0	0	0	0	0	0	0	0	0	0	0	0	0	0	0	d__Bacteria; p__Firmicutes; c__Erysipelotrichia; o__Erysipelotrichales; f__Erysipelotrichaceae; g__Turicibacter; s__uncultured_bacterium
OTU827	2	4	1	0	1	0	0	0	0	0	0	0	0	0	0	0	0	0	0	0	0	0	0	0	0	0	0	0	0	0	0	0	0	d__Bacteria; p__Bacteroidetes; c__Cytophagia; o__Cytophagales; f__Cytophagaceae; g__Adhaeribacter; s__uncultured_soil_bacterium
OTU828	8	7	8	1	2	2	0	0	0	0	0	0	0	0	0	0	0	0	0	0	0	0	0	0	0	0	0	0	0	0	0	0	0	d__Bacteria; p__Proteobacteria; c__Alphaproteobacteria; o__Rhizobiales; f__Hyphomicrobiaceae; g__Devosia
OTU829	6	4	3	3	2	3	0	0	0	0	2	0	0	0	0	0	0	0	0	0	0	0	0	0	0	0	0	0	0	0	0	0	0	d__Bacteria; p__Firmicutes; c__Bacilli; o__Bacillales; f__Paenibacillaceae; g__Brevibacillus
OTU830	36	40	33	5	0	2	0	0	0	0	0	0	0	0	0	0	0	0	0	0	0	0	0	0	0	0	0	0	0	0	0	0	0	d__Bacteria; p__Proteobacteria; c__Alphaproteobacteria; o__Rhodospirillales; f__KCM-B-15; g__norank; s__uncultured_Rhodospirillaceae_bacterium
OTU831	18	41	34	29	51	14	0	0	0	0	0	0	0	0	0	0	0	0	0	0	0	0	0	0	0	0	0	0	0	0	0	0	0	d__Bacteria; p__Actinobacteria; c__Actinobacteria; o__Propionibacteriales; f__Nocardioidaceae; g__Aeromicrobium; s__uncultured_bacterium
OTU832	2	1	1	30	24	34	0	0	0	0	0	0	3	4	2	0	0	0	0	0	0	0	0	0	0	0	0	0	0	0	0	0	0	d__Bacteria; p__Firmicutes; c__Bacilli; o__Bacillales; f__Paenibacillaceae; g__Paenibacillus
OTU833	99	78	88	8	6	14	0	0	0	0	0	0	0	0	0	0	0	0	0	0	0	0	0	0	0	0	0	0	0	0	0	0	0	d__Bacteria; p__Proteobacteria; c__Alphaproteobacteria; o__Rhodospirillales; f__Rhodospirillaceae; g__uncultured; s__uncultured_Rhodobacteraceae_bacterium
OTU834	72	193	153	30	56	27	0	0	0	1	0	0	0	0	0	0	1	0	0	0	0	0	0	0	0	0	0	0	0	0	0	0	0	d__Bacteria; p__Actinobacteria; c__Actinobacteria; o__Micrococcales; f__Micrococcaceae; g__Arthrobacter
OTU835	20	16	15	5	6	5	0	0	0	0	0	0	0	0	0	0	0	0	0	0	0	0	0	0	0	0	0	0	0	0	0	0	0	d__Bacteria; p__Actinobacteria; c__Actinobacteria; o__Propionibacteriales; f__Nocardioidaceae; g__Kribbella; s__Kribbella_sandramycini
OTU836	5	3	1	0	0	0	0	0	0	0	0	0	0	0	0	0	0	0	0	0	0	0	0	0	0	0	0	0	0	0	0	0	0	d__Bacteria; p__Proteobacteria; c__Deltaproteobacteria; o__Myxococcales; f__Sandaracinaceae; g__uncultured; s__uncultured_soil_bacterium
OTU837	34	20	17	1	4	1	0	0	0	0	0	0	0	0	0	0	1	0	0	0	0	0	0	0	0	0	0	0	0	0	0	0	0	d__Bacteria; p__Proteobacteria; c__Alphaproteobacteria; o__Rhizobiales; f__Hyphomicrobiaceae
OTU838	0	0	4	1	1	1	0	0	0	0	0	0	0	0	0	0	0	0	0	0	0	0	0	0	0	0	0	0	0	0	0	0	0	d__Bacteria; p__Chloroflexi; c__SAR202_clade; o__norank; f__norank; g__norank
OTU839	12	56	65	0	1	0	0	0	0	0	0	0	0	0	0	0	0	0	0	0	0	0	0	0	0	0	0	0	0	0	0	0	0	d__Bacteria; p__Acidobacteria; c__Acidobacteria; o__Subgroup_4; f__RB41; g__norank; s__uncultured_Acidobacteriaceae_bacterium
OTU840	6	22	62	4	13	1	0	0	0	0	0	0	0	0	0	0	0	0	0	0	0	0	0	0	0	0	0	0	0	0	0	0	0	d__Bacteria; p__Chloroflexi; c__Gitt-GS-136; o__norank; f__norank; g__norank; s__uncultured_bacterium
OTU841	10	4	5	5	4	8	0	0	0	0	0	0	0	0	0	0	0	0	0	0	0	0	0	0	0	0	0	0	0	0	0	0	0	d__Bacteria; p__Actinobacteria; c__Actinobacteria; o__Micrococcales; f__Microbacteriaceae; g__Agromyces; s__Agromyces_ulmi
OTU842	20	11	13	12	9	12	0	0	0	0	2	0	0	0	0	0	0	0	0	0	0	0	0	0	0	0	0	0	0	0	0	0	0	d__Bacteria; p__Firmicutes; c__Bacilli; o__Bacillales; f__Paenibacillaceae; g__Paenibacillus; s__Paenibacillus_harenae
OTU843	2	0	0	0	0	0	0	0	0	0	0	0	0	0	0	0	0	0	0	0	0	0	0	0	0	0	0	0	0	0	0	0	0	d__Bacteria; p__Proteobacteria; c__Gammaproteobacteria; o__Xanthomonadales; f__Solimonadaceae; g__Polycyclovorans; s__uncultured_bacterium
OTU844	2	5	2	0	0	0	0	0	0	0	0	0	0	0	0	0	0	0	0	0	0	0	0	0	0	0	0	0	0	0	0	0	0	d__Bacteria; p__Proteobacteria; c__Deltaproteobacteria; o__GR-WP33-30; f__norank; g__norank; s__uncultured_delta_proteobacterium
OTU845	1	6	7	0	0	0	0	0	0	0	0	0	0	0	0	0	0	0	0	0	0	0	0	0	0	0	0	0	0	0	0	0	0	d__Bacteria; p__Acidobacteria; c__Acidobacteria; o__Subgroup_5; f__norank; g__norank; s__uncultured_Acidobacteriales_bacterium
OTU846	1	5	6	2	0	0	0	0	0	0	0	0	0	0	0	0	0	0	0	0	0	0	0	0	0	0	0	0	0	0	0	0	0	d__Bacteria; p__Actinobacteria; c__Actinobacteria; o__Streptosporangiales; f__Streptosporangiaceae; g__Thermopolyspora; s__uncultured_compost_bacterium
OTU847	14	7	9	0	0	0	0	0	0	0	0	0	0	0	0	0	0	0	0	0	0	0	0	0	0	0	0	0	0	0	0	0	0	d__Bacteria; p__Acidobacteria; c__Acidobacteria; o__Subgroup_3; f__Unknown_Family; g__Candidatus_Solibacter
OTU848	2	0	4	0	0	0	0	0	0	0	0	0	0	0	0	0	0	0	0	0	0	0	0	0	0	0	0	0	0	0	0	0	0	d__Bacteria; p__Acidobacteria; c__Acidobacteria; o__Subgroup_4; f__DS-100; g__norank; s__uncultured_Acidobacteria_bacterium
OTU849	4	2	1	0	0	0	0	0	0	0	0	0	0	0	0	0	0	0	0	0	0	0	0	0	0	0	0	0	0	0	0	0	0	d__Bacteria; p__Proteobacteria; c__Alphaproteobacteria; o__Rhodospirillales; f__ML80; g__norank; s__uncultured_bacterium
OTU850	3	4	3	0	0	0	0	0	0	0	0	0	0	0	0	0	0	0	0	0	0	0	0	0	0	0	0	0	0	0	0	0	0	d__Bacteria; p__Proteobacteria; c__Gammaproteobacteria; o__Xanthomonadales; f__uncultured; g__uncultured; s__uncultured_soil_bacterium
OTU851	4	6	16	1	0	0	0	0	0	0	0	0	0	0	0	0	0	0	0	0	0	0	0	0	0	0	0	0	0	0	0	0	0	d__Bacteria; p__Chloroflexi; c__KD4-96; o__norank; f__norank; g__norank; s__uncultured_bacterium
OTU852	5	1	9	0	0	2	0	0	0	0	0	0	0	0	0	0	0	0	0	0	0	0	0	0	0	0	0	0	0	0	0	0	0	d__Bacteria; p__Saccharibacteria; c__norank; o__norank; f__norank; g__norank; s__uncultured_soil_bacterium
OTU853	30	13	20	3	5	1	0	0	0	0	0	0	0	0	0	0	0	0	0	0	0	0	0	0	0	0	0	0	0	0	0	0	0	d__Bacteria; p__Actinobacteria; c__Actinobacteria; o__Acidimicrobiales; f__uncultured; g__uncultured
OTU854	0	0	0	0	0	4	0	0	0	0	0	0	0	0	0	0	0	0	2	0	0	0	0	0	0	0	8	0	0	0	0	0	0	d__Bacteria; p__Bacteroidetes; c__Bacteroidia; o__Bacteroidales; f__Rikenellaceae; g__Alistipes; s__uncultured_bacterium
OTU855	3	3	5	0	0	0	0	0	0	0	0	0	0	0	0	0	0	0	0	0	0	0	0	0	0	0	0	0	0	0	0	0	0	d__Bacteria; p__Parcubacteria; c__norank; o__norank; f__norank; g__norank
OTU856	1	0	1	0	0	0	0	0	0	0	0	0	0	0	0	0	0	0	0	0	0	0	0	0	0	0	0	0	0	0	0	0	0	d__Bacteria; p__Chlamydiae; c__Chlamydiae; o__Chlamydiales; f__Parachlamydiaceae
OTU857	6	12	17	0	0	0	0	0	0	0	0	0	0	0	0	0	0	0	0	0	0	0	0	0	0	0	0	0	0	0	0	0	0	d__Bacteria; p__Chloroflexi; c__Anaerolineae; o__Anaerolineales; f__Anaerolineaceae; g__uncultured
OTU858	4	5	3	0	0	0	0	0	0	0	0	0	0	0	0	0	0	0	0	0	0	0	0	0	0	0	0	0	0	0	0	0	0	d__Bacteria; p__Proteobacteria; c__Deltaproteobacteria; o__Myxococcales; f__BIrii41; g__norank; s__uncultured_bacterium
OTU860	17	18	22	2	0	1	0	0	0	0	0	0	0	0	0	0	0	0	0	0	0	0	0	0	0	0	0	0	0	0	0	0	0	d__Bacteria; p__Nitrospirae; c__Nitrospira; o__norank; f__norank; g__Nitrospira
OTU861	8	5	7	0	1	1	0	0	0	0	0	0	0	0	0	0	0	0	0	0	0	0	0	0	0	0	0	0	0	0	0	0	0	d__Bacteria; p__Firmicutes; c__Bacilli; o__Bacillales; f__Bacillaceae; g__Oceanobacillus; s__Bacillus_sp.
OTU862	2	2	0	0	1	0	0	0	0	0	0	0	0	0	0	0	0	0	0	0	0	0	0	0	0	0	0	0	0	0	0	0	0	d__Bacteria; p__Actinobacteria; c__Actinobacteria; o__Acidimicrobiales; f__Acidimicrobiales_Incertae_Sedis; g__Aciditerrimonas; s__uncultured_Aciditerrimonas_sp.
OTU863	3	1	4	2	1	1	0	0	0	0	0	0	0	0	0	0	0	0	0	0	0	0	0	0	0	0	0	0	0	0	0	0	0	d__Bacteria; p__Proteobacteria; c__Alphaproteobacteria; o__Rhodospirillales; f__Rhodospirillales_Incertae_Sedis; g__Geminicoccus
OTU864	87	72	82	2	6	10	0	0	0	0	0	0	0	0	0	0	0	0	0	0	0	0	0	0	0	0	0	0	0	0	0	0	0	d__Bacteria; p__Actinobacteria; c__Actinobacteria; o__Propionibacteriales; f__Nocardioidaceae; g__Nocardioides
OTU865	7	8	1	3	2	2	0	0	0	0	0	0	0	0	0	0	0	0	0	0	0	0	0	0	0	0	0	0	0	0	0	0	0	d__Bacteria; p__Proteobacteria; c__Betaproteobacteria; o__Methylophilales; f__Methylophilaceae
OTU866	1	7	2	42	44	42	0	0	0	0	0	0	1	3	2	0	0	0	0	0	0	0	0	0	0	0	0	0	0	0	0	0	0	d__Bacteria; p__Proteobacteria; c__Alphaproteobacteria; o__Rhizobiales; f__Bradyrhizobiaceae; g__Bosea
OTU867	1	8	7	0	0	0	0	0	0	0	0	0	0	0	0	0	0	0	0	0	0	0	0	0	0	0	0	0	0	0	0	0	0	d__Bacteria; p__Proteobacteria; c__Deltaproteobacteria; o__Sh765B-TzT-29; f__norank; g__norank; s__uncultured_Myxococcales_bacterium
OTU868	21	5	15	0	0	0	0	0	0	0	0	0	0	0	0	0	0	0	0	0	0	0	0	0	0	0	0	0	0	0	0	0	0	d__Bacteria; p__Acidobacteria; c__Acidobacteria; o__Subgroup_3; f__Unknown_Family; g__Bryobacter; s__uncultured_soil_bacterium
OTU869	3	1	0	0	0	0	0	0	0	0	0	0	0	0	0	0	0	0	0	1	0	0	0	0	0	0	0	0	1	0	0	0	0	d__Bacteria; p__Firmicutes; c__Clostridia; o__Clostridiales; f__Family_XI; g__Tepidimicrobium
OTU870	154	105	198	7	39	29	0	0	0	0	0	0	0	0	0	0	0	0	0	0	0	0	0	0	0	0	0	0	0	0	0	0	0	d__Bacteria; p__Actinobacteria; c__Actinobacteria; o__Propionibacteriales; f__Nocardioidaceae; g__Marmoricola
OTU871	3	7	2	0	0	0	0	0	0	0	0	0	0	0	0	0	0	0	0	0	0	0	0	0	0	0	0	0	0	0	0	0	0	d__Bacteria; p__Chloroflexi; c__SAR202_clade; o__norank; f__norank; g__norank
OTU872	14	3	2	873	610	899	0	0	0	0	0	0	2	4	4	0	0	0	0	0	0	0	0	0	0	0	0	0	0	0	0	0	0	d__Bacteria; p__Proteobacteria; c__Alphaproteobacteria; o__Rhizobiales; f__Rhizobiaceae; g__Rhizobium; s__Rhizobium_sp._IRBG74
OTU873	28	28	25	0	0	0	0	0	0	0	0	0	0	0	0	0	0	0	0	0	0	0	0	0	0	0	0	0	0	0	0	0	0	d__Bacteria; p__Gemmatimonadetes; c__Gemmatimonadetes; o__Gemmatimonadales; f__Gemmatimonadaceae; g__uncultured; s__uncultured_bacterium
OTU874	1	10	2	6	1	2	0	0	0	1	0	0	0	0	0	0	0	0	0	0	0	0	0	0	0	0	0	0	0	0	0	0	0	d__Bacteria; p__Actinobacteria; c__Actinobacteria; o__Micromonosporales; f__Micromonosporaceae
OTU875	6	6	4	0	0	0	0	0	0	0	0	0	0	0	0	0	0	0	0	0	0	0	0	0	0	0	0	0	0	0	0	0	0	d__Bacteria; p__Proteobacteria; c__Alphaproteobacteria; o__Rhodospirillales; f__MND8; g__norank; s__uncultured_bacterium
OTU876	5	8	9	0	3	1	0	0	0	0	0	0	0	0	0	0	0	0	0	0	0	0	0	0	0	0	0	0	0	0	0	0	0	d__Bacteria; p__Chloroflexi; c__TK10; o__norank; f__norank; g__norank; s__uncultured_bacterium
OTU877	3	6	5	0	0	0	0	0	0	0	0	0	0	0	0	0	0	0	0	0	0	0	0	0	0	0	0	0	0	0	0	0	0	d__Bacteria; p__Proteobacteria; c__Gammaproteobacteria; o__Xanthomonadales; f__JTB255_marine_benthic_group; g__norank
OTU878	8	11	9	1	0	1	0	0	0	0	0	0	0	0	0	0	0	0	0	0	0	0	0	0	0	0	0	0	0	0	0	0	0	d__Bacteria; p__Proteobacteria; c__Deltaproteobacteria; o__Myxococcales; f__BIrii41; g__norank; s__uncultured_delta_proteobacterium
OTU879	0	5	5	0	2	0	0	0	0	0	0	0	0	0	0	0	0	0	0	0	0	0	0	0	0	0	0	0	0	0	0	0	0	d__Bacteria; p__Acidobacteria; c__Acidobacteria; o__Subgroup_6; f__norank; g__norank
OTU880	0	0	2	0	0	0	0	0	0	0	0	0	0	0	0	0	0	0	0	0	0	0	0	0	0	0	0	0	0	0	0	0	0	d__Bacteria; p__Cyanobacteria; c__Cyanobacteria; o__norank; f__norank; g__norank; s__uncultured_Bacillales_bacterium
OTU881	2	5	2	2	0	0	0	0	0	0	0	0	0	0	0	0	0	0	0	0	0	0	0	0	0	0	0	0	0	0	0	0	0	d__Bacteria; p__Proteobacteria; c__Deltaproteobacteria; o__Myxococcales; f__Haliangiaceae; g__Haliangium; s__delta_proteobacterium_LWH25
OTU882	62	97	117	11	13	6	0	0	0	0	0	1	0	0	0	0	0	0	0	0	0	0	0	0	0	0	0	0	0	0	0	0	0	d__Bacteria; p__Chloroflexi; c__JG30-KF-CM66; o__norank; f__norank; g__norank
OTU883	1	1	0	0	0	1	0	0	0	0	0	0	0	0	0	0	0	0	0	0	0	0	0	0	0	0	0	0	0	0	0	0	0	d__Bacteria; p__Proteobacteria; c__Deltaproteobacteria; o__Bdellovibrionales; f__Bdellovibrionaceae; g__Bdellovibrio
OTU884	2	7	2	0	0	0	0	0	0	0	0	0	0	0	0	0	0	0	0	0	0	0	0	0	0	0	0	0	0	0	0	0	0	d__Bacteria; p__Proteobacteria; c__Deltaproteobacteria; o__GR-WP33-30; f__norank; g__norank
OTU885	7	10	13	3	0	2	0	0	0	0	0	0	0	0	0	0	0	0	0	0	0	0	0	0	0	0	0	0	0	0	0	0	0	d__Bacteria; p__Chloroflexi; c__Thermomicrobia; o__JG30-KF-CM45; f__norank; g__norank; s__uncultured_bacterium
OTU886	49	28	58	14	17	28	0	0	0	0	0	0	1	1	0	0	0	0	0	0	0	0	0	0	0	0	0	0	0	0	0	0	0	d__Bacteria; p__Chloroflexi; c__Thermomicrobia; o__JG30-KF-CM45; f__norank; g__norank; s__uncultured_bacterium
OTU887	7	5	3	0	0	0	0	0	0	0	0	0	0	0	0	0	0	0	0	0	0	0	0	0	0	0	0	0	0	0	0	0	0	d__Bacteria; p__Proteobacteria; c__Betaproteobacteria; o__Nitrosomonadales; f__Nitrosomonadaceae; g__uncultured
OTU888	0	2	2	7	15	2	0	0	0	0	0	0	0	0	0	0	0	0	0	0	0	0	0	0	0	0	0	0	0	0	0	0	0	d__Bacteria; p__Chlamydiae; c__Chlamydiae; o__Chlamydiales; f__Parachlamydiaceae
OTU889	34	35	34	0	0	0	0	0	0	0	0	0	0	0	0	0	0	0	0	0	0	0	0	0	0	0	0	0	0	0	0	0	0	d__Bacteria; p__Gemmatimonadetes; c__Gemmatimonadetes; o__Gemmatimonadales; f__Gemmatimonadaceae; g__Gemmatimonas; s__uncultured_bacterium
OTU890	2	0	3	0	0	0	0	0	0	0	0	0	0	0	0	0	0	0	0	0	0	0	0	0	0	0	0	0	0	0	0	0	0	d__Bacteria; p__Proteobacteria; c__Deltaproteobacteria; o__Myxococcales; f__Sandaracinaceae
OTU891	13	10	10	37	66	49	0	0	0	0	0	0	3	6	0	0	0	0	0	0	0	0	0	0	0	0	0	0	0	0	0	0	0	d__Bacteria; p__Actinobacteria; c__Actinobacteria; o__Micrococcales; f__Microbacteriaceae; g__Microbacterium
OTU892	13	13	14	1	7	7	0	0	0	0	0	0	0	0	0	0	0	0	0	0	0	0	0	0	0	0	0	0	0	0	0	0	0	d__Bacteria; p__Actinobacteria; c__Actinobacteria; o__Propionibacteriales; f__Nocardioidaceae; g__Nocardioides
OTU893	14	13	13	12	5	11	0	0	0	0	1	0	0	0	0	0	0	0	0	0	0	0	0	0	0	0	0	0	0	0	0	0	0	d__Bacteria; p__Actinobacteria; c__Actinobacteria; o__Micrococcales; f__Microbacteriaceae; g__Agromyces; s__Agromyces_neolithicus
OTU894	2	1	6	1	1	2	0	0	0	1	0	0	0	0	0	0	0	0	0	0	0	0	0	0	0	0	0	0	0	0	0	0	0	d__Bacteria; p__Actinobacteria; c__Actinobacteria; o__Propionibacteriales; f__Propionibacteriaceae; g__Microlunatus; s__uncultured_actinobacterium
OTU895	11	3	3	0	0	0	0	0	0	0	0	0	0	0	0	0	0	0	0	0	0	0	0	0	0	0	0	0	0	0	0	0	0	d__Bacteria; p__Proteobacteria; c__Deltaproteobacteria; o__Myxococcales; f__Myxococcaceae
OTU896	2	3	4	0	0	0	0	0	0	0	0	0	0	0	0	0	0	0	0	0	0	0	0	0	0	0	0	0	0	0	0	0	0	d__Bacteria; p__Planctomycetes; c__OM190; o__norank; f__norank; g__norank; s__uncultured_bacterium
OTU897	13	30	17	3	0	2	0	0	0	0	0	0	0	0	0	0	0	0	0	0	0	0	0	0	0	0	0	0	0	0	0	0	0	d__Bacteria; p__Chloroflexi; c__JG30-KF-CM66; o__norank; f__norank; g__norank; s__uncultured_Armatimonadetes_bacterium
OTU898	5	3	6	6	6	10	0	0	0	1	3	0	0	0	0	0	0	0	0	0	0	0	0	0	0	0	0	0	0	0	0	0	0	d__Bacteria; p__Firmicutes; c__Bacilli; o__Bacillales; f__Bacillaceae; g__Bacillus
OTU899	1	1	4	0	0	0	0	0	0	0	0	0	0	0	0	0	0	0	0	0	0	0	0	0	0	0	0	0	0	0	0	0	0	d__Bacteria; p__Chloroflexi; c__Anaerolineae; o__Anaerolineales; f__Anaerolineaceae; g__uncultured
OTU900	4	6	5	2	0	2	0	0	0	0	0	0	0	0	0	0	0	0	0	0	0	0	0	0	0	0	0	0	0	0	0	0	0	d__Bacteria; p__Proteobacteria; c__Alphaproteobacteria; o__Rhodospirillales; f__Rhodospirillales_Incertae_Sedis; g__Reyranella
OTU901	6	9	5	0	0	0	0	0	0	0	0	0	0	0	0	0	0	0	0	0	0	0	0	0	0	0	0	0	0	0	0	0	0	d__Bacteria; p__Gemmatimonadetes; c__Gemmatimonadetes; o__Gemmatimonadales; f__Gemmatimonadaceae; g__uncultured; s__uncultured_bacterium
OTU902	2	1	2	221	238	238	0	0	0	0	0	0	0	0	0	0	0	0	0	0	0	0	0	0	0	0	0	0	0	0	0	0	0	d__Bacteria; p__Proteobacteria; c__Alphaproteobacteria; o__Rhizobiales; f__Rhizobiaceae; g__Rhizobium
OTU903	1	3	7	0	0	0	0	0	0	0	0	0	0	0	0	0	0	0	0	0	0	0	0	0	0	0	0	0	0	0	0	0	0	d__Bacteria; p__Chloroflexi; c__Anaerolineae; o__Anaerolineales; f__Anaerolineaceae; g__uncultured
OTU904	63	61	49	1	1	3	0	0	0	0	0	0	0	0	0	0	0	0	0	0	0	0	0	0	0	0	0	0	0	0	0	0	0	d__Bacteria; p__Proteobacteria; c__Betaproteobacteria; o__Nitrosomonadales; f__Nitrosomonadaceae; g__uncultured; s__uncultured_Burkholderiales_bacterium
OTU905	0	0	3	0	0	0	0	0	0	0	0	0	0	0	0	0	0	0	0	0	0	0	0	0	0	0	0	0	0	0	0	0	0	d__Bacteria; p__Firmicutes; c__OPB54; o__norank; f__norank; g__norank
OTU906	65	44	45	3	5	7	0	0	0	0	0	0	0	0	0	0	0	0	0	0	0	0	0	0	0	0	0	0	0	0	0	0	0	d__Bacteria; p__Proteobacteria; c__Alphaproteobacteria; o__Rhodobacterales; f__Rhodobacteraceae
OTU907	4	3	0	0	0	0	0	0	0	0	0	0	0	0	0	0	0	0	0	0	0	0	0	0	0	0	0	0	0	0	0	0	0	d__Bacteria; p__Bacteroidetes; c__Cytophagia; o__Cytophagales; f__Cytophagaceae; g__uncultured
OTU908	0	4	0	0	0	0	0	0	0	0	0	0	0	0	0	0	0	0	0	0	0	0	0	0	0	0	0	0	0	0	0	0	0	d__Bacteria; p__Parcubacteria; c__norank; o__norank; f__norank; g__norank; s__uncultured_bacterium
OTU909	6	0	2	0	1	0	0	0	0	0	0	0	0	0	0	0	0	0	0	0	0	0	0	0	0	0	0	0	0	0	0	0	0	d__Bacteria; p__Proteobacteria; c__Deltaproteobacteria; o__GR-WP33-30; f__norank; g__norank
OTU910	1	1	1	0	0	0	0	0	0	0	0	0	0	0	0	0	0	1	0	0	0	0	0	0	0	0	0	0	0	0	0	0	0	d__Bacteria; p__Proteobacteria; c__Deltaproteobacteria; o__GR-WP33-30; f__norank; g__norank
OTU911	8	3	7	1	0	0	0	0	0	0	0	0	0	0	0	0	0	0	0	0	0	0	0	0	0	0	0	0	0	0	0	0	0	d__Bacteria; p__Chloroflexi; c__Thermomicrobia; o__JG30-KF-CM45; f__norank; g__norank; s__uncultured_Chloroflexi_bacterium
OTU912	6	4	6	1	11	13	0	0	0	0	0	0	1	1	0	0	0	0	0	0	0	0	0	0	0	0	0	0	0	0	0	0	0	d__Bacteria; p__Actinobacteria; c__Actinobacteria; o__Propionibacteriales; f__Nocardioidaceae; g__Nocardioides
OTU913	10	5	10	0	0	0	0	0	0	0	0	0	0	0	0	0	0	0	0	0	0	0	0	0	0	0	0	0	0	0	0	0	0	d__Bacteria; p__Acidobacteria; c__Acidobacteria; o__Subgroup_4; f__Elev-16S-573; g__norank; s__uncultured_Acidobacteria_bacterium
OTU914	0	0	2	3	1	3	0	0	0	0	0	0	1	0	0	0	0	0	0	0	0	0	0	0	0	0	0	0	0	0	0	0	0	d__Bacteria; p__TM6; c__norank; o__norank; f__norank; g__norank; s__uncultured_bacterium
OTU915	0	2	2	0	0	3	0	0	0	0	0	0	0	0	0	0	0	0	0	0	0	0	0	0	0	0	0	0	0	0	0	0	0	d__Bacteria; p__TM6; c__norank; o__norank; f__norank; g__norank
OTU916	1	0	0	0	2	4	0	0	0	0	0	0	0	8	0	0	0	0	0	0	0	0	0	0	0	0	0	0	0	0	0	0	0	d__Bacteria; p__Proteobacteria; c__Betaproteobacteria; o__Burkholderiales; f__Alcaligenaceae
OTU917	1	1	2	0	0	0	0	0	0	0	0	0	0	0	0	0	0	0	0	0	0	0	0	0	0	0	0	0	0	0	0	0	0	d__Bacteria; p__Planctomycetes; c__OM190; o__norank; f__norank; g__norank
OTU918	55	26	20	2920	2280	2945	2	0	0	17	2	1	1951	283	396	1254	1041	183	1346	1368	1254	3	6	0	0	0	0	1	0	0	1	2	0	d__Bacteria; p__Proteobacteria; c__Gammaproteobacteria; o__Pseudomonadales; f__Pseudomonadaceae; g__Pseudomonas
OTU919	0	0	2	0	0	0	0	0	0	0	0	0	0	0	0	0	0	0	0	0	0	0	0	0	0	0	0	0	0	0	0	0	0	d__Bacteria; p__Chloroflexi; c__TK10; o__norank; f__norank; g__norank; s__uncultured_Chloroflexi_bacterium
OTU920	0	1	4	0	1	1	0	0	0	0	0	0	0	0	0	0	0	0	0	0	0	0	0	0	0	0	0	0	0	0	0	0	0	d__Bacteria; p__Actinobacteria; c__Actinobacteria; o__norank; f__norank; g__norank; s__uncultured_bacterium__0425-2M17
OTU921	6	2	4	0	0	0	0	0	0	0	0	0	0	0	0	0	0	0	0	0	0	0	0	0	0	0	0	0	0	0	0	0	0	d__Bacteria; p__Verrucomicrobia; c__Opitutae; o__Opitutales; f__Opitutaceae; g__Alterococcus; s__uncultured_bacterium
OTU922	1	0	1	0	0	0	0	0	0	0	0	0	0	0	0	0	0	0	0	0	0	0	0	0	0	0	0	0	0	0	0	0	0	d__Bacteria; p__Proteobacteria; c__Gammaproteobacteria; o__Legionellales; f__Coxiellaceae; g__Aquicella; s__uncultured_Coxiellaceae_bacterium
OTU923	2	3	4	0	0	0	0	0	0	0	0	0	0	0	0	0	0	0	0	0	0	0	0	0	0	0	0	0	0	0	0	0	0	d__Bacteria; p__Chloroflexi; c__Thermomicrobia; o__AKYG1722; f__norank; g__norank
OTU924	7	1	4	0	0	0	0	0	0	0	0	0	0	0	0	0	0	0	0	0	0	0	0	0	0	0	0	0	0	0	0	0	0	d__Bacteria; p__Acidobacteria; c__Acidobacteria; o__Subgroup_3; f__Unknown_Family; g__Candidatus_Solibacter; s__uncultured_Acidobacteria_bacterium
OTU925	3	5	4	1	0	0	0	0	0	0	0	0	0	1	0	0	0	0	0	0	0	0	0	0	0	0	0	0	0	0	0	0	0	d__Bacteria; p__Firmicutes; c__Bacilli; o__Bacillales; f__Thermoactinomycetaceae; g__Thermoactinomyces; s__Thermoactinomyces_sp._T36
OTU927	2	1	0	0	0	0	0	0	0	0	0	0	0	0	0	0	0	0	0	0	0	0	0	0	0	0	0	0	0	0	0	0	0	d__Bacteria; p__Bacteroidetes; c__Sphingobacteriia; o__Sphingobacteriales; f__Chitinophagaceae; g__uncultured
OTU928	0	2	5	0	0	0	0	0	0	0	0	0	0	0	0	0	0	0	0	0	0	0	0	0	0	0	0	0	0	0	0	0	0	d__Bacteria; p__Chloroflexi; c__Anaerolineae; o__Anaerolineales; f__Anaerolineaceae; g__uncultured; s__uncultured_Gemmatimonadetes_bacterium
OTU929	25	18	15	0	0	0	0	0	0	0	0	0	0	0	0	0	0	0	0	0	0	0	0	0	0	0	0	0	0	0	0	0	0	d__Bacteria; p__Gemmatimonadetes; c__Gemmatimonadetes; o__norank; f__S0134_terrestrial_group; g__norank; s__uncultured_bacterium
OTU930	1	3	3	0	0	0	0	0	0	0	0	0	0	0	0	0	0	0	0	0	0	0	0	0	0	0	0	0	0	0	0	0	0	d__Bacteria; p__Chloroflexi; c__Anaerolineae; o__Anaerolineales; f__Anaerolineaceae; g__uncultured
OTU931	0	0	0	0	1	0	0	0	0	0	0	0	0	0	0	0	0	0	0	0	0	0	0	0	0	0	0	0	0	0	0	0	0	d__Bacteria; p__Proteobacteria; c__Alphaproteobacteria; o__Rhodospirillales; f__CCU22; g__norank; s__uncultured_bacterium
OTU932	0	5	0	0	0	0	0	0	0	0	0	0	0	0	0	0	0	0	0	0	0	0	0	0	0	0	0	0	0	0	0	0	0	d__Bacteria; p__Proteobacteria; c__Deltaproteobacteria; o__Myxococcales; f__Nannocystaceae; g__Nannocystis; s__uncultured_Myxococcales_bacterium
OTU933	0	1	0	2	4	0	0	0	0	0	0	0	0	0	0	0	0	0	0	0	0	0	0	0	0	0	0	0	0	0	0	0	0	d__Bacteria; p__Proteobacteria; c__Alphaproteobacteria; o__Sphingomonadales; f__Sphingomonadaceae; g__Sphingobium; s__Sphingobium_chungbukense
OTU934	4	2	4	1	0	0	0	0	0	0	0	0	0	0	0	0	0	0	0	0	0	0	0	0	0	0	0	0	0	0	0	0	0	d__Bacteria; p__Bacteroidetes; c__Cytophagia; o__Cytophagales; f__Cytophagaceae; g__Pontibacter; s__uncultured_bacterium
OTU935	1	3	0	0	0	1	0	0	0	0	0	0	0	0	0	0	0	0	0	0	0	0	0	0	0	0	0	0	0	0	0	0	0	d__Bacteria; p__Proteobacteria; c__Deltaproteobacteria; o__Bdellovibrionales; f__Bdellovibrionaceae; g__OM27_clade; s__uncultured_bacterium
OTU936	0	9	6	0	1	1	0	0	0	0	0	0	0	0	0	0	0	0	0	0	0	0	0	0	0	0	0	0	0	0	0	0	0	d__Bacteria; p__Acidobacteria; c__Acidobacteria; o__Subgroup_17; f__norank; g__norank; s__uncultured_Acidobacteria_bacterium
OTU937	23	17	21	1	0	0	0	0	0	0	0	0	0	0	0	0	0	0	0	0	0	0	0	0	0	0	0	0	0	0	0	0	0	d__Bacteria; p__Bacteroidetes; c__Sphingobacteriia; o__Sphingobacteriales; f__Saprospiraceae; g__uncultured; s__uncultured_soil_bacterium
OTU938	5	3	4	0	0	0	0	0	0	0	0	0	0	0	0	0	0	0	0	0	0	0	0	0	0	0	0	0	0	0	0	0	0	d__Bacteria; p__Proteobacteria; c__Alphaproteobacteria; o__Rhodospirillales; f__Rhodospirillaceae
OTU939	0	0	10	0	0	0	0	0	0	0	0	0	0	0	0	0	0	0	0	0	0	0	0	0	0	0	0	0	0	0	0	0	0	d__Bacteria; p__Candidate_division_WS6; c__norank; o__norank; f__norank; g__norank; s__uncultured_eubacterium_WCHB1-06
OTU940	2	5	7	0	1	1	0	0	0	0	0	0	0	0	0	0	0	0	0	0	0	0	0	0	0	0	0	0	0	0	0	0	0	d__Bacteria; p__Actinobacteria; c__Actinobacteria; o__norank; f__norank; g__norank; s__uncultured_bacterium__0425-2M17
OTU941	7	3	3	0	0	2	0	0	0	0	0	0	0	0	0	0	0	0	0	0	0	0	0	0	0	0	0	0	0	0	0	0	0	d__Bacteria; p__Chloroflexi; c__Thermomicrobia; o__JG30-KF-CM45; f__norank; g__norank
OTU942	29	18	48	2	3	2	0	0	0	0	0	0	0	0	0	0	0	0	0	0	0	0	0	0	0	0	0	0	0	0	0	0	0	d__Bacteria; p__Actinobacteria; c__Actinobacteria; o__Propionibacteriales; f__Nocardioidaceae; g__Nocardioides
OTU943	10	4	1	0	0	0	0	0	0	0	0	0	0	0	0	0	0	0	0	0	0	0	0	0	0	0	0	0	0	0	0	0	0	d__Bacteria; p__Proteobacteria; c__Deltaproteobacteria; o__Myxococcales; f__27F-1492R; g__norank; s__uncultured_bacterium
OTU944	1	2	1	1	1	3	0	0	0	0	0	0	0	1	0	0	0	0	0	0	0	0	0	0	0	0	0	0	0	0	0	0	0	d__Bacteria; p__Proteobacteria; c__Alphaproteobacteria; o__Rhodospirillales; f__Rhodospirillaceae; g__Dongia; s__uncultured_bacterium
OTU945	1	8	6	0	0	0	0	0	0	0	0	0	0	0	0	0	0	0	0	0	0	0	0	0	0	0	0	0	0	0	0	0	0	d__Bacteria; p__Acidobacteria; c__Acidobacteria; o__Subgroup_17; f__norank; g__norank
OTU946	2	3	0	7	12	12	0	0	0	0	0	0	0	0	0	0	0	0	0	0	0	0	0	0	0	0	0	0	0	0	0	0	0	d__Bacteria; p__Proteobacteria; c__Betaproteobacteria; o__Methylophilales; f__Methylophilaceae; g__Methylobacillus; s__uncultured_soil_bacterium
OTU947	0	2	2	0	0	0	0	0	0	0	0	0	0	0	0	0	0	0	0	0	0	0	0	0	0	0	0	0	0	0	0	0	0	d__Bacteria
OTU948	7	4	3	0	0	0	0	0	0	0	0	0	0	0	0	0	0	0	0	0	0	0	0	0	0	0	0	0	0	0	0	0	0	d__Bacteria; p__Proteobacteria; c__Deltaproteobacteria; o__GR-WP33-30; f__norank; g__norank
OTU949	2	1	7	0	0	0	0	0	0	0	0	0	0	0	0	0	0	0	0	0	0	0	0	0	0	0	0	0	0	0	0	0	0	d__Bacteria; p__Chloroflexi; c__Anaerolineae; o__Anaerolineales; f__Anaerolineaceae; g__uncultured
OTU950	14	4	6	1	0	0	0	0	0	0	0	0	0	0	0	0	0	0	0	0	0	0	0	0	0	0	0	0	0	0	0	0	0	d__Bacteria; p__Chloroflexi; c__Caldilineae; o__Caldilineales; f__Caldilineaceae; g__uncultured; s__uncultured_bacterium
OTU951	4	14	32	1	3	0	0	0	0	0	0	0	0	0	0	0	0	0	0	0	0	0	0	0	0	0	0	0	0	0	0	0	0	d__Bacteria; p__Acidobacteria; c__Acidobacteria; o__Subgroup_6; f__norank; g__norank
OTU952	2	3	2	0	0	0	0	0	0	0	0	0	0	0	0	0	0	0	0	0	0	0	0	0	0	0	0	0	0	0	0	0	0	d__Bacteria; p__Gemmatimonadetes; c__Gemmatimonadetes; o__Gemmatimonadales; f__Gemmatimonadaceae; g__uncultured; s__uncultured_bacterium
OTU953	8	13	12	0	1	1	0	0	0	0	0	0	0	0	0	0	0	0	0	0	0	0	0	0	0	0	0	0	0	0	0	0	0	d__Bacteria; p__Bacteroidetes; c__Cytophagia; o__Cytophagales; f__Cytophagaceae; g__Chryseolinea; s__uncultured_Bacteroidetes_bacterium
OTU954	4	2	1	0	0	0	0	0	0	0	0	0	0	0	0	0	0	0	0	0	0	0	0	0	0	0	0	0	0	0	0	0	0	d__Bacteria; p__Proteobacteria; c__Alphaproteobacteria; o__Rhodospirillales; f__JG37-AG-20; g__norank; s__uncultured_Rhodospirillaceae_bacterium
OTU955	2	0	2	0	0	0	0	0	0	0	0	0	0	0	0	0	0	0	0	0	0	0	0	0	0	0	0	0	0	0	0	0	0	d__Bacteria
OTU956	42	51	34	3	4	4	0	0	0	0	0	0	0	0	0	0	0	0	0	0	0	0	0	0	0	0	0	0	0	0	0	0	0	d__Bacteria; p__Proteobacteria; c__Alphaproteobacteria; o__Rhodospirillales; f__MNC12; g__norank
OTU957	6	7	7	5	3	4	0	0	0	0	0	0	0	0	0	0	0	0	0	0	0	0	0	0	0	0	0	0	0	0	0	0	0	d__Bacteria; p__Proteobacteria; c__Alphaproteobacteria; o__Rhodobacterales; f__Rhodobacteraceae; g__Oceanicella; s__uncultured_bacterium
OTU958	0	3	1	0	1	1	0	0	0	0	0	0	0	0	0	0	0	0	0	0	0	0	0	0	0	0	0	0	0	0	0	0	0	d__Bacteria; p__Proteobacteria; c__Gammaproteobacteria; o__Xanthomonadales; f__Xanthomonadaceae; g__Arenimonas
OTU959	31	49	115	0	11	1	0	0	0	0	0	0	0	0	0	0	0	0	0	0	0	0	0	0	0	0	0	0	0	0	0	0	0	d__Bacteria; p__Chloroflexi; c__Anaerolineae; o__Anaerolineales; f__Anaerolineaceae; g__uncultured
OTU960	0	0	0	1	0	0	1	0	0	0	0	1	7	11	5	69	59	120	1	2	1	31	42	37	2	3	4	18	34	33	38	47	47	d__Bacteria; p__Proteobacteria; c__Alphaproteobacteria; o__Rickettsiales; f__Mitochondria; g__norank; s__Solanum_lycopersicum_tomato_
OTU961	31	26	24	9	6	7	0	0	0	0	0	0	0	1	0	0	0	0	0	0	0	0	0	0	0	0	0	0	0	0	0	0	0	d__Bacteria; p__Chloroflexi; c__Thermomicrobia; o__JG30-KF-CM45; f__norank; g__norank; s__uncultured_Chloroflexi_bacterium
OTU962	13	4	5	3	3	2	0	0	0	0	0	0	0	0	0	0	0	0	0	0	0	0	0	0	0	0	0	0	0	0	0	0	0	d__Bacteria; p__Proteobacteria; c__Alphaproteobacteria; o__Rhizobiales
OTU963	31	23	17	7	2	3	0	0	0	0	0	0	0	1	0	0	0	0	0	0	0	0	0	0	0	0	0	0	0	0	0	0	0	d__Bacteria; p__Firmicutes; c__Bacilli; o__Bacillales; f__Thermoactinomycetaceae; g__Planifilum; s__uncultured_compost_bacterium
OTU964	7	2	0	0	0	1	0	0	0	0	0	0	0	0	0	0	0	0	0	0	0	0	0	0	0	0	0	0	0	0	0	0	0	d__Bacteria; p__Bacteroidetes; c__Flavobacteriia; o__Flavobacteriales; f__Flavobacteriaceae; g__Mariniflexile
OTU965	6	0	4	0	0	0	0	0	0	0	1	0	0	0	0	0	0	0	0	0	0	0	0	0	0	0	0	0	0	0	0	0	0	d__Bacteria; p__Firmicutes; c__Bacilli; o__Bacillales; f__Thermoactinomycetaceae; g__Shimazuella; s__Thermoactinomycetaceae_bacterium_GD1
OTU966	0	0	2	0	0	0	0	0	0	0	0	0	0	0	0	0	0	0	0	0	0	0	0	0	0	0	0	0	0	0	0	5	0	d__Bacteria; p__Spirochaetae; c__Spirochaetes; o__Spirochaetales; f__Leptospiraceae; g__uncultured; s__uncultured_bacterium_SJA-88
OTU967	29	33	21	1	4	4	0	0	0	0	0	0	0	0	2	0	0	0	0	0	0	0	0	0	0	0	0	0	0	0	0	0	0	d__Bacteria; p__Actinobacteria; c__Actinobacteria; o__Streptosporangiales; f__Streptosporangiaceae; g__Microbispora; s__uncultured_bacterium
OTU968	0	1	2	0	1	1	0	0	0	0	0	0	0	0	0	0	0	0	0	0	0	0	0	0	0	0	0	0	0	0	0	0	0	d__Bacteria; p__Proteobacteria; c__Deltaproteobacteria; o__Oligoflexales; f__Oligoflexaceae; g__norank; s__uncultured_bacterium
OTU969	13	15	21	1	1	1	0	0	0	0	0	0	0	0	0	0	0	0	0	0	0	0	0	0	0	0	0	0	0	0	0	0	0	d__Bacteria; p__Chloroflexi; c__Thermomicrobia; o__AKYG1722; f__norank; g__norank
OTU970	0	1	0	0	0	0	0	0	0	0	1	0	0	4	0	0	4	4	0	0	0	3	0	1	0	0	2	1	0	2	0	0	8	d__Bacteria; p__Firmicutes; c__Bacilli; o__Bacillales; f__Staphylococcaceae; g__Staphylococcus
OTU971	7	7	12	0	2	2	0	0	0	0	0	0	0	0	0	0	0	0	0	0	0	0	0	0	0	0	0	0	0	0	0	0	0	d__Bacteria; p__Deinococcus-Thermus; c__Deinococci; o__Deinococcales; f__Trueperaceae; g__Truepera
OTU972	138	109	84	8	16	11	0	0	0	0	0	0	0	0	0	0	0	0	0	0	0	0	0	0	0	0	0	0	0	0	0	0	0	d__Bacteria; p__Proteobacteria; c__Gammaproteobacteria; o__Xanthomonadales; f__Xanthomonadales_Incertae_Sedis; g__Steroidobacter
OTU973	10	7	2	0	0	1	0	0	0	0	0	0	0	0	0	0	0	0	0	0	0	0	0	0	0	0	0	0	0	0	0	0	0	d__Bacteria; p__Proteobacteria; c__Deltaproteobacteria; o__GR-WP33-30; f__norank; g__norank
OTU974	3	1	4	0	2	2	0	0	0	0	0	0	0	0	0	0	0	0	0	0	0	0	0	0	0	0	0	0	0	0	0	0	0	d__Bacteria; p__Actinobacteria; c__Actinobacteria; o__Acidimicrobiales; f__uncultured; g__uncultured
OTU975	5	0	3	0	0	0	0	0	0	0	0	0	0	0	0	0	0	0	0	0	0	0	0	0	0	0	0	0	0	0	0	0	0	d__Bacteria; p__Bacteroidetes; c__Sphingobacteriia; o__Sphingobacteriales; f__KD3-93; g__norank; s__uncultured_bacterium
OTU976	2	1	3	0	0	0	0	0	0	0	0	0	0	0	0	0	0	0	0	0	0	0	0	0	0	0	0	0	0	0	0	0	0	d__Bacteria; p__Actinobacteria; c__Actinobacteria; o__Acidimicrobiales
OTU977	0	1	1	0	0	0	0	0	0	0	0	0	0	0	0	0	0	0	0	0	0	0	0	0	0	0	0	0	0	0	0	0	0	d__Bacteria; p__Bacteroidetes; c__Sphingobacteriia; o__Sphingobacteriales; f__env.OPS_17; g__norank
OTU978	14	4	9	0	0	0	0	0	0	0	0	0	0	0	0	0	0	0	0	0	0	0	0	0	0	0	0	0	0	0	0	0	0	d__Bacteria; p__Gemmatimonadetes; c__Gemmatimonadetes; o__Gemmatimonadales; f__Gemmatimonadaceae; g__Gemmatimonas
OTU979	117	73	67	17	5	6	0	0	0	0	0	0	0	0	0	0	0	0	0	0	0	0	0	0	0	0	0	0	0	0	0	0	0	d__Bacteria; p__Proteobacteria; c__Alphaproteobacteria; o__Rhodospirillales; f__Rhodospirillaceae; g__uncultured
OTU980	33	33	19	1	1	3	0	0	0	0	0	0	0	0	0	0	0	0	0	0	0	0	0	0	0	0	0	0	0	0	0	0	0	d__Bacteria; p__Actinobacteria; c__Actinobacteria; o__Acidimicrobiales; f__OM1_clade; g__norank; s__uncultured_bacterium
OTU981	0	3	4	1	0	3	0	0	0	0	0	0	0	0	0	0	0	0	0	0	0	0	0	0	0	0	0	0	0	0	0	0	0	d__Bacteria; p__Firmicutes; c__Clostridia; o__Clostridiales; f__Ruminococcaceae; g__Ruminococcaceae_UCG-012; s__uncultured_prokaryote
OTU982	2	2	2	0	0	2	0	0	0	1	0	0	0	0	0	0	0	0	0	0	0	0	0	0	0	0	0	0	0	0	0	0	0	d__Bacteria; p__Actinobacteria; c__Actinobacteria; o__Acidimicrobiales; f__uncultured; g__uncultured
OTU983	14	14	10	0	1	0	0	0	0	0	0	0	0	0	0	0	0	0	0	0	0	0	0	0	0	0	0	0	0	0	0	0	0	d__Bacteria; p__Proteobacteria; c__Alphaproteobacteria; o__Caulobacterales; f__Hyphomonadaceae; g__Hirschia; s__uncultured_bacterium
OTU984	6	4	7	1	0	0	0	0	0	0	0	0	0	0	0	0	0	0	0	0	0	0	0	0	0	0	0	0	0	0	0	0	0	d__Bacteria; p__Proteobacteria; c__Alphaproteobacteria; o__Rhodospirillales; f__CCU22; g__norank; s__uncultured_bacterium
OTU985	2	0	4	0	0	0	0	0	0	0	0	0	0	0	0	0	0	0	0	0	0	0	0	0	0	0	0	0	0	0	0	0	0	d__Bacteria; p__Chloroflexi; c__TK10; o__norank; f__norank; g__norank; s__uncultured_Caldilineae_bacterium
OTU986	3	4	4	0	2	0	0	0	0	0	0	0	0	0	0	0	0	0	0	0	0	0	0	0	0	0	0	0	0	0	0	0	0	d__Bacteria; p__Proteobacteria; c__Gammaproteobacteria; o__Xanthomonadales; f__Xanthomonadaceae; g__Arenimonas; s__uncultured_bacterium
OTU987	9	0	0	0	0	0	0	0	0	0	0	0	0	0	0	0	0	0	0	0	0	0	0	0	0	0	0	0	0	0	0	0	0	d__Bacteria; p__Candidate_division_WS6; c__norank; o__norank; f__norank; g__norank
OTU988	1	2	3	0	0	0	0	0	0	0	0	0	0	0	0	0	0	0	0	0	0	0	0	0	0	0	0	0	0	0	0	0	0	d__Bacteria; p__Gemmatimonadetes; c__Gemmatimonadetes; o__BD2-11_terrestrial_group; f__norank; g__norank; s__uncultured_soil_bacterium
OTU989	29	18	19	0	0	2	0	0	0	0	0	0	0	0	0	0	0	0	0	0	0	0	0	0	0	0	0	0	0	0	0	0	0	d__Bacteria; p__Proteobacteria; c__Deltaproteobacteria; o__Myxococcales; f__BIrii41; g__norank; s__uncultured_bacterium
OTU990	0	1	3	0	0	0	0	0	0	0	0	0	0	0	0	0	0	0	0	0	0	0	0	0	0	0	0	0	0	0	0	0	0	d__Bacteria; p__Elusimicrobia; c__Elusimicrobia; o__Lineage_IV; f__norank; g__norank
OTU991	6	6	16	0	2	0	0	0	0	0	0	0	0	0	0	0	0	0	0	0	0	0	0	0	0	0	0	0	0	0	0	0	0	d__Bacteria; p__Chloroflexi; c__JG30-KF-CM66; o__norank; f__norank; g__norank
OTU992	0	0	1	0	0	0	0	0	0	0	0	0	0	0	0	0	0	0	0	0	0	0	0	0	0	0	0	0	0	0	0	0	0	d__Bacteria; p__Planctomycetes; c__Planctomycetacia; o__Planctomycetales; f__Planctomycetaceae; g__uncultured
OTU993	0	1	1	0	1	0	0	0	0	0	0	0	0	0	0	0	0	0	0	0	0	0	0	0	0	0	0	0	0	0	0	0	0	d__Bacteria; p__Candidate_division_WS6; c__norank; o__norank; f__norank; g__norank; s__uncultured_bacterium
OTU994	5	3	2	0	0	1	0	0	0	0	0	0	0	0	0	0	0	0	0	0	0	0	0	0	0	0	0	0	0	0	0	0	0	d__Bacteria; p__Proteobacteria; c__Gammaproteobacteria; o__Oceanospirillales; f__Hahellaceae; g__Hahella; s__uncultured_bacterium
OTU995	6	8	4	0	0	0	0	0	0	0	0	0	0	0	0	0	0	0	0	0	0	0	0	0	0	0	0	0	0	0	0	0	0	d__Bacteria; p__Acidobacteria; c__Acidobacteria; o__Subgroup_10; f__NS72; g__norank; s__uncultured_bacterium
OTU996	7	16	50	0	0	0	0	0	0	0	0	0	0	0	0	0	0	0	0	0	0	0	0	0	0	0	0	0	0	0	0	0	0	d__Bacteria; p__Chloroflexi; c__Anaerolineae; o__Anaerolineales; f__Anaerolineaceae; g__uncultured; s__uncultured_soil_bacterium
OTU997	38	55	26	1	0	3	0	0	0	0	0	0	0	0	0	0	0	0	0	0	0	0	0	0	0	0	0	0	0	0	0	0	0	d__Bacteria; p__Actinobacteria; c__Actinobacteria; o__Solirubrobacterales; f__Solirubrobacteraceae; g__Solirubrobacter; s__uncultured_Solirubrobacter_sp.
OTU998	1	8	1	14	20	28	0	0	0	0	0	0	0	0	0	0	0	0	0	0	0	0	0	0	0	0	0	0	0	0	0	0	0	d__Bacteria; p__Proteobacteria; c__Betaproteobacteria; o__Burkholderiales; f__Comamonadaceae; g__Acidovorax
OTU999	16	8	18	1	0	0	0	0	0	0	0	0	0	0	0	0	0	0	0	0	0	0	0	0	0	0	0	0	0	0	0	0	0	d__Bacteria; p__Gemmatimonadetes; c__Gemmatimonadetes; o__Gemmatimonadales; f__Gemmatimonadaceae; g__uncultured; s__uncultured_Gemmatimonadetes_bacterium
OTU1000	8	9	13	12	11	16	0	0	0	0	0	0	0	0	0	0	0	0	0	0	0	0	0	0	0	0	0	0	0	0	0	0	0	d__Bacteria; p__Proteobacteria; c__Alphaproteobacteria; o__Rhizobiales; f__Phyllobacteriaceae; g__Aminobacter; s__uncultured_Mesorhizobium_sp.
OTU1001	2	1	2	0	0	0	0	0	0	0	0	0	0	0	0	0	0	0	0	0	0	0	0	0	0	0	0	0	0	0	0	0	0	d__Bacteria; p__Chloroflexi; c__Thermomicrobia; o__AKYG1722; f__norank; g__norank; s__uncultured_bacterium
OTU1002	23	22	47	3	6	2	0	0	0	0	0	0	0	0	0	0	0	0	0	0	0	0	0	0	0	0	0	0	0	0	0	0	0	d__Bacteria; p__Chloroflexi; c__Thermomicrobia; o__JG30-KF-CM45; f__norank; g__norank; s__uncultured_Chloroflexi_bacterium
OTU1003	0	2	5	0	0	0	0	0	0	0	0	0	0	0	0	0	0	0	0	0	0	0	0	0	0	0	0	0	0	0	0	0	0	d__Bacteria; p__Chloroflexi; c__Anaerolineae; o__Anaerolineales; f__Anaerolineaceae; g__uncultured; s__uncultured_planctomycete
OTU1005	2	7	1	0	0	0	0	0	0	0	0	0	0	0	0	0	0	0	0	0	0	0	0	0	0	0	0	0	0	0	0	0	0	d__Bacteria; p__Bacteroidetes; c__Sphingobacteriia; o__Sphingobacteriales; f__PHOS-HE51; g__norank; s__uncultured_Bacteroidetes_bacterium
OTU1006	1	1	4	0	0	0	0	0	0	0	0	0	0	0	0	0	0	0	0	0	0	0	0	0	0	0	0	0	0	0	0	0	0	d__Bacteria; p__Chloroflexi; c__Anaerolineae; o__Anaerolineales; f__Anaerolineaceae; g__uncultured
OTU1007	2	2	1	1	0	0	0	0	0	0	0	0	0	0	0	0	0	0	0	0	0	0	0	0	0	0	0	0	0	0	0	0	0	d__Bacteria; p__Bacteroidetes; c__Cytophagia; o__Cytophagales; f__Cytophagaceae; g__uncultured
OTU1008	18	48	80	2	10	1	0	0	0	0	0	0	0	0	0	0	0	0	0	0	0	0	0	0	0	0	0	0	0	0	0	0	0	d__Bacteria; p__Chloroflexi; c__KD4-96; o__norank; f__norank; g__norank
OTU1009	2	2	0	0	1	3	0	0	0	0	0	0	0	0	0	0	0	0	0	0	0	0	0	0	0	0	0	0	0	0	0	0	0	d__Bacteria; p__Proteobacteria; c__Gammaproteobacteria; o__Xanthomonadales; f__Xanthomonadaceae; g__Dokdonella
OTU1010	0	0	2	0	1	0	0	0	0	0	0	1	0	0	0	0	0	0	0	0	0	0	0	0	0	0	0	0	0	0	0	0	0	d__Bacteria; p__Acidobacteria; c__Acidobacteria; o__Subgroup_4; f__11-24; g__norank
OTU1011	0	3	4	0	0	0	0	0	0	0	0	0	0	0	0	0	0	0	0	0	0	0	0	0	0	0	0	0	0	0	0	0	0	d__Bacteria; p__Actinobacteria; c__Actinobacteria; o__Micromonosporales; f__Micromonosporaceae; g__norank; s__uncultured_bacterium
OTU1012	2	0	5	0	0	0	0	0	0	0	0	0	0	0	0	0	0	0	0	0	0	0	0	0	0	0	0	0	0	0	0	0	0	d__Bacteria; p__Chloroflexi; c__JG30-KF-CM66; o__norank; f__norank; g__norank
OTU1013	0	0	0	0	0	1	0	0	0	0	2	0	0	0	0	0	0	0	0	0	0	0	0	0	0	0	0	0	0	0	0	0	0	d__Bacteria; p__Proteobacteria; c__Alphaproteobacteria; o__Rhizobiales; f__Methylobacteriaceae; g__Methylobacterium
OTU1014	0	0	0	0	0	2	0	1	0	1	0	3	0	0	0	0	0	3	0	0	0	0	0	0	0	0	3	0	0	0	0	0	0	d__Bacteria; p__Firmicutes; c__Clostridia; o__Clostridiales; f__Lachnospiraceae; g__Lachnospiraceae_NK4A136_group
OTU1015	7	6	12	0	0	0	0	0	0	0	0	0	0	0	0	0	0	0	0	0	0	0	0	0	0	0	0	0	0	0	0	0	0	d__Bacteria; p__Chloroflexi; c__Caldilineae; o__Caldilineales; f__Caldilineaceae; g__uncultured
OTU1016	1	3	1	0	0	0	0	0	0	0	0	0	0	0	0	0	0	0	0	0	0	0	0	0	0	0	0	0	0	0	0	0	0	d__Bacteria; p__Bacteroidetes; c__Cytophagia; o__Cytophagales; f__Cytophagaceae; g__Chryseolinea; s__uncultured_bacterium
OTU1017	1	4	1	1	0	0	0	0	0	0	0	0	0	0	0	0	0	0	0	0	0	0	0	0	0	0	0	0	0	0	0	0	0	d__Bacteria; p__Proteobacteria; c__Gammaproteobacteria; o__Legionellales; f__Coxiellaceae; g__Aquicella
OTU1018	2	5	14	3	6	0	0	0	0	0	0	0	0	0	0	0	0	0	0	0	0	0	0	0	0	0	0	0	0	0	0	0	0	d__Bacteria; p__Firmicutes; c__Clostridia; o__Halanaerobiales; f__Halanaerobiaceae; g__Halocella; s__uncultured_bacterium
OTU1019	26	29	18	0	0	0	0	0	0	0	0	0	0	0	0	0	0	0	0	0	0	0	0	0	0	0	0	0	0	0	0	0	0	d__Bacteria; p__Actinobacteria; c__Actinobacteria; o__Micromonosporales; f__Micromonosporaceae; g__Virgisporangium; s__Virgisporangium_ochraceum
OTU1020	10	5	3	0	0	0	0	0	0	0	0	0	0	0	0	0	0	0	0	0	0	0	0	0	0	0	0	0	0	0	0	0	0	d__Bacteria; p__Gemmatimonadetes; c__Gemmatimonadetes; o__Gemmatimonadales; f__Gemmatimonadaceae; g__uncultured
OTU1021	0	4	3	0	0	0	0	0	0	0	0	0	0	0	0	0	0	0	0	0	0	0	0	0	0	0	0	0	0	0	0	0	0	d__Bacteria; p__Chlorobi; c__Chlorobia; o__Chlorobiales; f__OPB56; g__norank; s__uncultured_bacterium
OTU1022	2	1	0	1	0	5	0	0	0	0	0	0	0	0	0	0	0	0	0	0	0	0	0	0	0	0	0	0	0	0	0	0	0	d__Bacteria; p__Actinobacteria; c__Actinobacteria
OTU1023	3	2	0	0	0	0	0	0	0	0	0	0	0	0	0	0	0	0	0	0	0	0	0	0	0	0	0	0	0	0	0	0	0	d__Bacteria; p__Proteobacteria; c__Alphaproteobacteria; o__Rhodospirillales; f__Rhodospirillaceae; g__uncultured
OTU1024	86	62	73	6	11	10	0	0	0	1	0	0	0	0	0	0	0	0	0	0	0	0	0	0	0	0	0	0	0	0	0	0	0	d__Bacteria; p__Actinobacteria; c__Actinobacteria; o__Acidimicrobiales; f__OM1_clade; g__norank
OTU1025	17	6	4	0	0	0	0	0	0	0	0	0	0	0	0	0	0	0	0	0	0	0	0	0	0	0	0	0	0	0	0	0	0	d__Bacteria; p__Gemmatimonadetes; c__Gemmatimonadetes; o__BD2-11_terrestrial_group; f__norank; g__norank
OTU1026	2	3	11	0	0	0	0	0	0	0	0	0	0	0	0	0	0	0	0	0	0	0	0	0	0	0	0	0	0	0	0	0	0	d__Bacteria; p__Deinococcus-Thermus; c__Deinococci; o__Deinococcales; f__Trueperaceae; g__Truepera; s__uncultured_bacterium
OTU1027	7	12	9	0	0	0	0	0	0	0	0	0	0	0	0	0	0	0	0	0	0	0	0	0	0	0	0	0	0	0	0	0	0	d__Bacteria; p__Acidobacteria; c__Acidobacteria; o__Subgroup_10; f__ABS-19; g__norank; s__uncultured_bacterium
OTU1028	0	1	2	2	0	0	0	0	0	0	0	0	0	0	0	0	0	0	0	0	0	0	0	0	0	0	0	0	0	0	0	0	0	d__Bacteria; p__Firmicutes; c__Clostridia; o__Clostridiales; f__Family_XI
OTU1029	0	2	0	0	1	0	0	0	0	0	0	0	0	0	0	0	0	0	0	0	0	0	0	0	0	0	0	0	0	0	0	0	0	d__Bacteria; p__Proteobacteria; c__Alphaproteobacteria; o__Rhizobiales; f__Rhizobiales_Incertae_Sedis; g__Agaricicola; s__uncultured_bacterium
OTU1030	25	37	15	5	3	9	0	0	0	0	3	0	0	2	1	0	0	0	0	0	0	0	0	0	0	0	0	0	0	0	0	0	0	d__Bacteria; p__Firmicutes; c__Bacilli; o__Bacillales; f__Thermoactinomycetaceae; g__Planifilum
OTU1031	7	8	9	0	0	0	0	0	0	0	0	0	0	0	0	0	0	0	0	0	0	0	0	0	0	0	0	0	0	0	0	0	0	d__Bacteria; p__Gemmatimonadetes; c__Gemmatimonadetes; o__norank; f__S0134_terrestrial_group; g__norank; s__uncultured_Gemmatimonadetes_bacterium
OTU1032	1	2	2	0	3	0	0	0	0	0	0	0	0	0	0	0	0	0	0	0	0	0	0	0	0	0	0	0	0	0	0	0	0	d__Bacteria; p__Actinobacteria; c__Actinobacteria; o__Micromonosporales; f__Micromonosporaceae
OTU1033	5	3	6	0	0	1	0	0	0	0	0	0	0	0	0	0	0	0	0	0	0	0	0	0	0	0	0	0	0	0	0	0	0	d__Bacteria; p__Chloroflexi; c__Caldilineae; o__Caldilineales; f__Caldilineaceae; g__uncultured; s__uncultured_bacterium
OTU1034	1	1	0	0	0	1	0	0	0	0	0	0	0	0	0	0	0	0	0	0	0	0	0	0	0	0	0	0	0	0	0	0	0	d__Bacteria; p__Gemmatimonadetes; c__Gemmatimonadetes; o__norank; f__S0134_terrestrial_group; g__norank
OTU1035	1	2	0	2	0	1	0	0	0	0	2	0	0	0	0	0	0	0	0	0	0	0	0	0	0	0	0	0	0	0	0	0	0	d__Bacteria; p__Firmicutes; c__Bacilli; o__Bacillales; f__Bacillaceae; g__Sinibacillus; s__uncultured_bacterium
OTU1036	17	10	18	0	0	0	0	0	0	0	0	0	0	0	0	0	0	0	0	0	0	0	0	0	0	0	0	0	0	0	0	0	0	d__Bacteria; p__Proteobacteria; c__Deltaproteobacteria; o__Sh765B-TzT-29; f__norank; g__norank
OTU1037	4	8	7	0	2	0	0	0	0	0	0	0	0	0	0	0	0	0	0	0	0	0	0	0	0	0	0	0	0	0	0	0	0	d__Bacteria; p__Chloroflexi; c__TK10; o__norank; f__norank; g__norank
OTU1038	31	26	22	1	0	1	0	0	0	0	0	0	0	0	0	0	0	0	0	0	0	0	0	0	0	0	0	0	0	0	0	0	0	d__Bacteria; p__Proteobacteria; c__Deltaproteobacteria; o__Myxococcales; f__Haliangiaceae; g__Haliangium
OTU1039	0	0	0	0	0	0	0	0	0	0	0	0	0	0	0	0	0	0	0	0	0	0	0	0	0	0	0	0	0	0	0	2	0	d__Bacteria; p__Chloroflexi; c__Anaerolineae; o__Anaerolineales; f__Anaerolineaceae
OTU1040	43	32	44	7	18	16	0	0	0	0	0	1	0	0	0	0	0	0	0	0	0	0	1	0	0	0	0	0	0	0	0	0	0	d__Bacteria; p__Proteobacteria; c__Alphaproteobacteria; o__Rhodospirillales; f__Rhodospirillaceae; g__Skermanella
OTU1041	13	1	6	0	1	1	0	0	0	0	0	0	0	0	0	0	0	0	0	0	0	0	0	0	0	0	0	0	0	0	0	0	0	d__Bacteria; p__Chloroflexi; c__Ardenticatenia; o__uncultured; f__uncultured; g__uncultured
OTU1042	36	38	47	0	1	0	0	0	0	0	0	0	0	0	0	0	0	0	0	0	0	0	0	0	0	0	0	0	0	0	0	0	0	d__Bacteria; p__Chloroflexi; c__S085; o__norank; f__norank; g__norank; s__uncultured_Chloroflexi_bacterium
OTU1043	26	26	17	9	8	10	1	0	0	0	1	1	0	0	0	0	0	0	0	0	0	0	0	0	0	0	0	0	0	0	0	0	0	d__Bacteria; p__Firmicutes; c__Bacilli; o__Bacillales; f__Bacillaceae; g__Paucisalibacillus; s__uncultured_bacterium
OTU1044	0	1	2	0	0	0	0	0	0	0	0	0	0	0	0	0	0	0	0	0	0	0	0	0	0	0	0	0	0	0	0	0	0	d__Bacteria; p__Acidobacteria; c__Acidobacteria; o__Subgroup_25; f__norank; g__norank; s__uncultured_bacterium
OTU1045	1	3	1	0	1	1	0	0	0	0	0	0	0	0	0	0	0	0	0	0	0	0	0	0	0	0	0	0	0	0	0	0	0	d__Bacteria; p__Proteobacteria; c__Deltaproteobacteria; o__Myxococcales; f__Haliangiaceae; g__Haliangium; s__Kofleria_flava
OTU1046	5	2	4	2	1	0	0	0	0	0	0	0	0	0	0	0	0	0	0	0	0	0	0	0	0	0	0	0	0	0	0	0	0	d__Bacteria; p__Actinobacteria; c__Actinobacteria; o__Acidimicrobiales; f__uncultured; g__uncultured
OTU1047	11	9	8	1	1	0	0	0	0	0	0	0	0	0	0	0	0	0	0	0	0	0	0	0	0	0	0	0	0	0	0	0	0	d__Bacteria; p__Bacteroidetes; c__Cytophagia; o__Cytophagales; f__Flammeovirgaceae; g__norank; s__uncultured_bacterium
OTU1048	2	0	3	0	1	0	0	0	0	0	0	0	0	0	0	0	0	0	0	0	0	0	0	0	0	0	0	0	0	0	0	0	0	d__Bacteria; p__Firmicutes; c__Clostridia; o__Clostridiales; f__Peptococcaceae; g__Desulfotomaculum; s__Desulfotomaculum_intricatum
OTU1049	14	13	14	0	0	0	0	0	0	0	0	0	0	0	0	0	0	0	0	0	0	0	0	0	0	0	0	0	0	0	0	0	0	d__Bacteria; p__Acidobacteria; c__Acidobacteria; o__Subgroup_3
OTU1050	16	14	11	3	5	2	0	0	0	0	0	0	0	0	0	0	0	0	0	0	0	0	0	0	0	0	0	0	0	0	0	0	0	d__Bacteria; p__Actinobacteria; c__Actinobacteria; o__Acidimicrobiales; f__norank; g__norank; s__uncultured_bacterium
OTU1051	5	1	3	0	0	1	0	0	0	0	0	0	0	0	0	0	0	0	0	0	0	0	0	0	0	0	0	0	0	0	0	0	0	d__Bacteria; p__Proteobacteria; c__Alphaproteobacteria; o__Rhodospirillales; f__Rhodospirillaceae
OTU1052	11	26	25	1	0	0	0	0	0	0	0	0	0	0	0	0	0	0	0	0	0	0	0	0	0	0	0	0	0	0	0	0	0	d__Bacteria; p__Chloroflexi; c__SAR202_clade; o__norank; f__norank; g__norank
OTU1053	2	4	3	0	0	0	0	0	0	0	0	0	0	0	0	0	0	0	0	0	0	0	0	0	0	0	0	0	0	0	0	0	0	d__Bacteria; p__Gemmatimonadetes; c__Gemmatimonadetes; o__Gemmatimonadales; f__Gemmatimonadaceae; g__uncultured
OTU1054	1	4	6	1	0	0	0	0	0	0	0	0	0	0	0	0	0	0	0	0	0	0	0	0	0	0	0	0	0	0	0	0	0	d__Bacteria; p__Chloroflexi; c__KD4-96; o__norank; f__norank; g__norank; s__uncultured_bacterium
OTU1055	6	11	35	0	0	0	0	0	0	0	0	0	0	0	0	0	0	0	0	0	0	0	0	0	0	0	0	0	0	0	0	0	0	d__Bacteria; p__Acidobacteria; c__Acidobacteria; o__Subgroup_6; f__norank; g__norank
OTU1056	0	1	3	1	1	0	0	0	0	0	0	0	0	0	0	0	0	0	0	0	0	0	0	0	0	0	0	0	0	0	0	0	0	d__Bacteria; p__Firmicutes; c__OPB54; o__norank; f__norank; g__norank
OTU1057	8	9	4	0	0	0	0	0	0	0	0	0	0	0	0	0	0	0	0	0	0	0	0	0	0	0	0	0	0	0	0	0	0	d__Bacteria; p__Proteobacteria; c__Deltaproteobacteria; o__GR-WP33-30; f__norank; g__norank
OTU1058	4	2	4	2	1	0	0	0	0	0	0	0	0	0	0	0	0	0	0	0	0	0	0	0	0	0	0	0	0	0	0	0	0	d__Bacteria; p__Gemmatimonadetes; c__Gemmatimonadetes; o__norank; f__S0134_terrestrial_group; g__norank; s__uncultured_compost_bacterium
OTU1059	179	285	140	3	6	5	0	0	0	0	0	0	0	0	0	0	0	0	0	0	0	0	0	0	0	0	0	0	0	0	0	0	0	d__Bacteria; p__Proteobacteria; c__Deltaproteobacteria; o__GR-WP33-30; f__norank; g__norank; s__uncultured_Desulfuromonadales_bacterium
OTU1060	0	0	1	0	1	1	0	0	0	0	0	0	0	0	0	0	0	0	0	0	0	0	0	0	0	0	0	0	0	0	0	0	0	d__Bacteria; p__Firmicutes; c__OPB54; o__norank; f__norank; g__norank; s__uncultured_bacterium
OTU1061	14	9	6	2	4	1	0	0	0	0	0	0	0	0	0	0	0	0	0	0	0	0	0	0	0	0	0	0	0	0	0	0	0	d__Bacteria; p__Proteobacteria; c__Gammaproteobacteria; o__Xanthomonadales; f__Xanthomonadaceae
OTU1062	3	4	4	1	0	1	0	0	0	0	0	0	0	0	0	0	0	0	0	0	0	0	0	0	0	0	0	0	0	0	0	0	0	d__Bacteria; p__Bacteroidetes; c__Cytophagia; o__Cytophagales; f__Cytophagaceae; g__Chryseolinea; s__uncultured_bacterium
OTU1063	0	2	6	0	6	0	0	0	1	0	0	0	0	0	1	0	0	0	0	0	0	0	0	0	0	0	0	0	0	0	0	0	0	d__Bacteria; p__Firmicutes; c__Clostridia; o__Clostridiales; f__Family_XVIII; g__Symbiobacterium; s__uncultured_bacterium
OTU1064	14	65	88	3	3	0	0	0	0	0	0	0	0	0	0	0	0	0	0	0	0	0	0	0	0	0	0	0	0	0	0	0	0	d__Bacteria; p__JL-ETNP-Z39; c__norank; o__norank; f__norank; g__norank; s__uncultured_soil_bacterium
OTU1065	6	8	5	0	1	0	0	0	0	0	0	0	0	0	0	0	0	0	0	0	0	0	0	0	0	0	0	0	0	0	0	0	0	d__Bacteria; p__Proteobacteria; c__Alphaproteobacteria; o__Rhodospirillales; f__DA111; g__norank
OTU1066	28	16	15	0	1	0	0	0	0	0	0	0	0	0	0	0	0	0	0	0	0	0	0	0	0	0	0	0	0	0	0	0	0	d__Bacteria; p__Bacteroidetes; c__Sphingobacteriia; o__Sphingobacteriales; f__Chitinophagaceae; g__Terrimonas
OTU1067	8	3	5	0	1	2	0	0	0	0	0	0	0	0	0	0	0	0	0	0	0	0	0	0	0	0	0	0	0	0	0	0	0	d__Bacteria; p__Proteobacteria; c__Betaproteobacteria; o__Burkholderiales; f__Comamonadaceae; g__Rhizobacter
OTU1068	45	42	22	81	59	86	0	0	0	0	0	0	0	2	1	0	0	0	0	0	0	0	0	0	0	0	0	0	0	0	0	0	0	d__Bacteria; p__Proteobacteria; c__Alphaproteobacteria; o__Rhizobiales; f__Phyllobacteriaceae; g__Mesorhizobium; s__Mesorhizobium_alhagi
OTU1069	13	15	18	1	2	3	0	0	0	0	0	0	0	0	0	0	0	0	0	0	0	0	0	0	0	0	0	0	0	0	0	0	0	d__Bacteria; p__Chloroflexi; c__Thermomicrobia; o__JG30-KF-CM45; f__norank; g__norank
OTU1070	16	56	117	0	0	0	0	0	0	0	0	0	0	0	0	0	0	0	0	0	0	0	0	0	0	0	0	0	0	0	0	0	0	d__Bacteria; p__Chloroflexi; c__Anaerolineae; o__Anaerolineales; f__Anaerolineaceae; g__uncultured
OTU1071	60	82	45	33	56	48	0	1	0	0	0	0	3	4	0	0	0	0	0	0	0	0	0	0	0	0	0	0	0	0	0	0	0	d__Bacteria; p__Actinobacteria; c__Actinobacteria; o__Streptosporangiales; f__Streptosporangiaceae; g__Nonomuraea
OTU1072	5	19	28	0	2	0	0	0	0	0	0	0	0	0	0	0	0	0	0	0	0	0	0	0	0	0	0	0	0	0	0	0	0	d__Bacteria; p__Acidobacteria; c__Acidobacteria; o__Subgroup_9; f__norank; g__norank; s__uncultured_bacterium
OTU1073	5	6	5	0	0	0	0	0	0	0	0	0	0	0	0	0	0	0	0	0	0	0	0	0	0	0	0	0	0	0	0	0	0	d__Bacteria; p__Chloroflexi; c__Caldilineae; o__Caldilineales; f__Caldilineaceae; g__Litorilinea; s__uncultured_bacterium
OTU1074	15	25	7	3	1	1	0	0	0	0	0	0	0	0	0	0	0	0	0	0	0	0	0	0	0	0	0	0	0	0	0	0	0	d__Bacteria; p__Actinobacteria; c__Actinobacteria; o__Acidimicrobiales; f__OM1_clade; g__norank
OTU1075	1	1	3	0	0	0	0	0	0	0	0	0	0	0	0	0	0	0	0	0	0	0	0	0	0	0	0	0	0	0	0	0	0	d__Bacteria; p__Acidobacteria; c__Acidobacteria; o__Subgroup_3; f__PAUC26f; g__norank; s__uncultured_Acidobacteria_bacterium
OTU1076	6	4	4	1	0	0	0	0	0	0	0	0	0	0	0	0	0	0	0	0	0	0	0	0	0	0	0	0	0	0	0	0	0	d__Bacteria; p__Acidobacteria; c__Acidobacteria; o__Subgroup_3; f__Unknown_Family; g__Bryobacter; s__uncultured_soil_bacterium
OTU1077	11	15	10	0	1	3	0	0	0	0	0	0	0	0	0	0	0	0	0	0	0	0	0	0	0	0	0	0	0	0	0	0	0	d__Bacteria; p__Actinobacteria; c__Actinobacteria; o__Micromonosporales; f__Micromonosporaceae
OTU1078	10	8	6	1	0	1	0	0	0	0	0	0	0	0	0	0	0	0	0	0	0	0	0	0	0	0	0	0	0	0	0	0	0	d__Bacteria; p__Proteobacteria; c__Alphaproteobacteria; o__Rhodobacterales; f__Rhodobacteraceae; g__uncultured
OTU1079	2	8	14	0	0	0	0	0	0	0	0	0	0	0	0	0	0	0	0	0	0	0	0	0	0	0	0	0	0	0	0	0	0	d__Bacteria; p__Acidobacteria; c__Acidobacteria; o__Subgroup_4; f__RB41; g__norank; s__uncultured_bacterium
OTU1080	17	18	27	2	1	1	0	0	0	0	0	0	0	0	0	0	0	0	0	0	0	0	0	0	0	0	0	0	0	0	0	0	0	d__Bacteria; p__Chloroflexi; c__S085; o__norank; f__norank; g__norank; s__uncultured_bacterium
OTU1081	5	10	11	0	3	2	0	0	0	0	0	0	0	0	0	0	0	0	0	0	0	0	0	0	0	0	0	0	0	0	0	0	0	d__Bacteria; p__Proteobacteria; c__Deltaproteobacteria; o__Myxococcales; f__Nannocystaceae; g__Nannocystis; s__Nannocystis_pusilla
OTU1082	8	14	13	0	0	0	0	0	0	0	0	0	0	0	0	0	0	0	0	0	0	0	0	0	0	0	0	0	0	0	0	0	0	d__Bacteria; p__Chloroflexi; c__TK10; o__norank; f__norank; g__norank; s__uncultured_bacterium
OTU1083	2	0	0	0	0	0	0	0	0	0	0	0	0	0	0	0	0	0	0	0	0	0	0	0	0	0	0	0	0	0	0	0	0	d__Bacteria; p__Proteobacteria; c__Deltaproteobacteria; o__Myxococcales; f__FFCH16767; g__norank; s__uncultured_bacterium
OTU1084	7	7	5	0	1	1	0	0	0	0	0	0	0	0	0	0	0	0	0	0	0	0	0	0	0	0	0	0	0	0	0	0	0	d__Bacteria; p__Chloroflexi; c__Thermomicrobia; o__JG30-KF-CM45; f__norank; g__norank
OTU1085	0	0	3	0	0	0	0	0	0	0	0	0	0	0	0	0	0	0	0	0	0	0	0	0	0	0	0	0	0	0	0	0	0	d__Bacteria; p__TA06; c__norank; o__norank; f__norank; g__norank
OTU1086	5	7	4	0	0	0	0	0	0	0	0	0	0	0	0	0	0	0	0	0	0	0	0	0	0	0	0	0	0	0	0	0	0	d__Bacteria; p__Bacteroidetes; c__Sphingobacteriia; o__Sphingobacteriales; f__Chitinophagaceae; g__Niastella; s__uncultured_bacterium
OTU1087	4	5	3	1	0	2	0	0	0	0	0	0	0	0	0	0	0	0	0	0	0	0	0	0	0	0	0	0	0	0	0	0	0	d__Bacteria; p__Proteobacteria; c__Alphaproteobacteria; o__Rhodospirillales; f__Rhodospirillales_Incertae_Sedis; g__Candidatus_Alysiosphaera; s__uncultured_bacterium
OTU1088	3	3	0	1	1	1	0	0	0	0	0	0	0	0	0	0	0	0	0	0	0	0	0	0	0	0	0	0	0	0	0	0	0	d__Bacteria; p__Actinobacteria; c__Actinobacteria; o__Micromonosporales; f__Micromonosporaceae; g__Longispora; s__uncultured_bacterium
OTU1089	0	0	0	2	3	0	0	0	0	0	0	0	0	0	0	0	0	0	0	0	0	0	0	0	0	0	0	0	0	0	0	0	0	d__Bacteria; p__Chloroflexi; c__Ardenticatenia; o__Ardenticatenales; f__norank; g__norank; s__unidentified_marine_bacterioplankton
OTU1090	4	2	5	1	1	0	0	0	0	0	0	0	0	0	0	0	0	0	0	0	0	0	0	0	0	0	0	0	0	0	0	0	0	d__Bacteria; p__Proteobacteria; c__Alphaproteobacteria; o__Rhodospirillales; f__MNC12; g__norank; s__uncultured_bacterium
OTU1091	5	6	1	0	0	0	0	0	0	0	0	0	0	0	0	0	0	0	0	0	0	0	0	0	0	0	0	0	0	0	0	0	0	d__Bacteria; p__Proteobacteria; c__Deltaproteobacteria; o__Myxococcales; f__Haliangiaceae; g__Haliangium; s__uncultured_Myxococcales_bacterium
OTU1092	61	43	30	7	15	11	0	0	0	0	0	0	0	0	0	0	0	0	0	0	0	0	0	0	0	0	0	0	0	0	0	0	0	d__Bacteria; p__Proteobacteria; c__Alphaproteobacteria; o__Rhizobiales; f__DUNssu044; g__norank; s__uncultured_bacterium
OTU1093	7	11	7	0	0	0	0	0	0	0	0	0	0	0	0	0	0	0	0	0	0	0	0	0	0	0	0	0	0	0	0	0	0	d__Bacteria; p__Acidobacteria; c__Acidobacteria; o__Subgroup_3; f__Unknown_Family; g__Bryobacter
OTU1094	7	7	22	1	2	0	0	0	0	0	0	0	0	0	0	0	0	0	0	0	0	0	0	0	0	0	0	0	0	0	0	0	0	d__Bacteria; p__Chloroflexi; c__Anaerolineae; o__Anaerolineales; f__Anaerolineaceae; g__uncultured; s__uncultured_sludge_bacterium_S41
OTU1095	4	0	2	0	0	0	0	0	0	0	0	0	0	0	0	0	0	0	0	0	0	0	0	0	0	0	0	0	0	0	0	0	0	d__Bacteria; p__Saccharibacteria; c__norank; o__norank; f__norank; g__norank; s__uncultured_bacterium
OTU1096	2	4	2	1	0	1	0	0	0	0	0	0	0	0	0	0	0	0	0	0	0	0	0	0	0	0	0	0	0	0	0	0	0	d__Bacteria; p__Proteobacteria; c__Betaproteobacteria; o__Burkholderiales; f__Burkholderiaceae; g__Limnobacter; s__uncultured_bacterium
OTU1097	4	6	3	1	0	0	0	0	0	0	0	0	0	0	0	0	0	0	0	0	0	0	0	0	0	0	0	0	0	0	0	0	0	d__Bacteria; p__Proteobacteria; c__Alphaproteobacteria; o__Rhodospirillales; f__I-10; g__norank; s__uncultured_alpha_proteobacterium
OTU1098	21	18	26	2	0	1	0	0	0	0	0	0	0	0	0	0	0	0	0	0	0	0	0	0	0	0	0	0	0	0	0	0	0	d__Bacteria; p__Chloroflexi; c__S085; o__norank; f__norank; g__norank; s__uncultured_soil_bacterium
OTU1099	1	1	1	0	0	0	0	0	0	0	0	0	0	0	0	0	0	0	0	0	0	0	0	0	0	0	0	0	0	0	0	0	0	d__Bacteria; p__Proteobacteria; c__Deltaproteobacteria; o__Myxococcales; f__Blfdi19; g__norank
OTU1100	6	6	13	0	3	3	0	0	0	0	0	0	0	0	0	0	0	0	0	0	0	0	0	0	0	0	0	0	0	0	0	0	0	d__Bacteria; p__Chloroflexi; c__Thermomicrobia; o__JG30-KF-CM45; f__norank; g__norank
OTU1101	4	3	4	2	1	1	0	0	0	0	0	0	0	0	0	0	0	0	0	0	0	0	0	0	0	0	0	0	0	0	0	0	0	d__Bacteria; p__Chloroflexi; c__Thermomicrobia; o__JG30-KF-CM45; f__norank; g__norank
OTU1102	5	3	3	0	0	1	0	0	0	0	0	0	0	0	0	0	0	0	0	0	0	0	0	0	0	0	0	0	0	0	0	0	0	d__Bacteria; p__Proteobacteria; c__Deltaproteobacteria; o__GR-WP33-30; f__norank; g__norank
OTU1103	1	10	16	0	0	0	0	0	0	0	0	0	0	0	0	0	0	0	0	0	0	0	0	0	0	0	0	0	0	0	0	0	0	d__Bacteria; p__Acidobacteria; c__Acidobacteria; o__Subgroup_6; f__norank; g__norank
OTU1104	5	2	4	0	1	2	0	0	0	0	0	0	0	0	0	0	0	0	0	0	0	0	0	0	0	0	0	0	0	0	0	0	0	d__Bacteria; p__Actinobacteria; c__Actinobacteria; o__Acidimicrobiales; f__uncultured; g__uncultured; s__uncultured_bacterium
OTU1105	1	0	0	0	0	0	0	0	0	0	0	0	0	0	0	0	0	0	0	0	0	0	0	0	0	0	0	0	0	0	0	0	0	d__Bacteria; p__Proteobacteria; c__Gammaproteobacteria; o__Xanthomonadales; f__uncultured; g__uncultured; s__uncultured_Sinobacteraceae_bacterium
OTU1106	10	9	11	0	0	0	0	0	0	0	0	0	0	0	0	0	0	0	0	0	0	0	0	0	0	0	0	0	0	0	0	0	0	d__Bacteria; p__Acidobacteria; c__Acidobacteria; o__Subgroup_7; f__norank; g__norank
OTU1107	0	6	3	0	0	0	0	0	0	0	0	0	0	0	0	0	0	0	0	0	0	0	0	0	0	0	0	0	0	0	0	0	0	d__Bacteria; p__Proteobacteria; c__Gammaproteobacteria; o__Chromatiales; f__Chromatiaceae; g__Nitrosococcus; s__Nitrosococcus_oceani_ATCC_19707
OTU1108	6	1	5	0	0	0	0	0	0	0	0	0	0	0	0	0	0	0	0	0	0	0	0	0	0	0	0	0	0	0	0	0	0	d__Bacteria; p__Chloroflexi; c__Ardenticatenia; o__Ardenticatenales; f__norank; g__norank; s__uncultured_bacterium
OTU1109	51	36	30	5	9	1	0	0	0	0	0	0	0	0	0	0	0	0	0	0	0	0	0	0	0	0	0	0	0	0	0	0	0	d__Bacteria; p__Actinobacteria; c__Actinobacteria; o__Solirubrobacterales; f__480-2; g__norank
OTU1110	0	0	0	1	0	0	0	0	0	0	0	2	0	0	0	0	0	0	0	4	0	0	0	2	0	1	0	1	0	7	10	0	4	d__Bacteria; p__Firmicutes; c__Clostridia; o__Clostridiales; f__Lachnospiraceae; g__Lachnospiraceae_NK4A136_group
OTU1111	8	7	8	1	1	2	0	0	0	0	0	0	0	0	0	0	0	0	0	0	0	0	0	0	0	0	0	0	0	0	0	0	0	d__Bacteria; p__Proteobacteria; c__Betaproteobacteria; o__SC-I-84; f__norank; g__norank; s__uncultured_bacterium
OTU1112	29	14	29	2	3	3	0	0	0	0	0	0	0	0	0	0	0	0	0	0	0	0	0	0	0	0	0	0	0	0	0	0	0	d__Bacteria; p__Proteobacteria; c__Alphaproteobacteria; o__Rhodospirillales; f__MSB-1E8; g__norank; s__uncultured_bacterium
OTU1113	1	0	0	43	27	48	0	0	0	1	0	0	132	10	79	4	0	0	131	211	127	0	0	0	0	0	0	0	0	0	0	0	0	d__Bacteria; p__Proteobacteria; c__Gammaproteobacteria; o__Pseudomonadales; f__Pseudomonadaceae; g__Pseudomonas
OTU1114	3	7	8	0	0	0	0	0	0	0	0	0	0	0	0	0	0	0	0	0	0	0	0	0	0	0	0	0	0	0	0	0	0	d__Bacteria; p__Chloroflexi; c__Chloroflexia; o__Chloroflexales; f__Chloroflexaceae; g__Candidatus_Chloroploca
OTU1115	3	3	4	0	0	1	0	0	0	0	0	0	0	0	0	0	0	0	0	0	0	0	0	0	0	0	0	0	0	0	0	0	0	d__Bacteria; p__Actinobacteria; c__Actinobacteria; o__Acidimicrobiales; f__Iamiaceae; g__Iamia
OTU1116	4	10	2	0	0	0	0	0	0	0	0	0	0	0	0	0	0	0	0	0	0	0	0	0	0	0	0	0	0	0	0	0	0	d__Bacteria; p__Proteobacteria; c__Gammaproteobacteria; o__Xanthomonadales; f__Xanthomonadales_Incertae_Sedis; g__Steroidobacter
OTU1117	0	0	0	0	0	0	0	0	0	0	0	0	0	0	0	0	0	0	0	0	0	0	0	1	0	0	0	0	1	0	12	0	0	d__Bacteria; p__Bacteroidetes; c__Bacteroidia; o__Bacteroidales; f__Bacteroidales_S24-7_group; g__norank; s__uncultured_bacterium
OTU1118	5	8	7	0	0	0	0	0	0	0	0	0	0	0	0	0	0	0	0	0	0	0	0	0	0	0	0	0	0	0	0	0	0	d__Bacteria; p__Proteobacteria; c__Deltaproteobacteria; o__GR-WP33-30; f__norank; g__norank; s__uncultured_bacterium
OTU1119	6	11	13	0	0	0	0	0	0	0	0	0	0	0	0	0	0	0	0	0	0	0	0	0	0	0	0	0	0	0	0	0	0	d__Bacteria; p__Chloroflexi; c__Anaerolineae; o__Anaerolineales; f__Anaerolineaceae; g__uncultured
OTU1120	7	5	0	2	1	0	0	0	0	0	0	0	0	0	0	0	0	0	0	0	0	0	0	0	0	0	0	0	0	0	0	0	0	d__Bacteria; p__Actinobacteria; c__Actinobacteria; o__Acidimicrobiales; f__uncultured; g__uncultured
OTU1121	1	2	0	1	0	0	0	0	0	0	0	0	0	1	0	0	0	0	0	0	0	0	0	0	0	0	0	0	0	0	0	0	0	d__Bacteria; p__Firmicutes; c__Clostridia; o__Clostridiales; f__Peptococcaceae; g__Desulfitibacter; s__uncultured_bacterium
OTU1122	5	5	9	1	4	2	0	0	0	0	1	0	0	0	0	0	0	0	0	0	0	0	0	0	0	0	0	0	0	0	0	0	0	d__Bacteria; p__Actinobacteria; c__Actinobacteria; o__Propionibacteriales; f__Nocardioidaceae; g__Nocardioides; s__uncultured_actinobacterium
OTU1123	0	1	5	0	1	0	0	0	0	0	0	0	0	0	0	0	0	0	0	0	0	0	0	0	0	0	0	0	0	0	0	0	0	d__Bacteria; p__Chloroflexi; c__Anaerolineae; o__Anaerolineales; f__Anaerolineaceae; g__uncultured; s__uncultured_bacterium
OTU1124	1	2	1	0	0	1	0	0	0	0	0	0	0	0	0	0	0	0	0	0	0	0	0	0	0	0	0	0	0	0	0	0	0	d__Bacteria; p__Proteobacteria; c__Deltaproteobacteria; o__Myxococcales; f__Haliangiaceae; g__Haliangium; s__uncultured_bacterium
OTU1125	3	0	1	3	1	6	0	0	0	0	0	0	0	0	0	0	0	0	0	0	0	1	0	0	0	0	0	0	0	0	0	0	0	d__Bacteria; p__Proteobacteria; c__Betaproteobacteria; o__Burkholderiales; f__Comamonadaceae; g__Aquabacterium; s__uncultured_Burkholderiales_bacterium
OTU1126	0	4	1	0	0	0	0	0	0	0	0	0	0	0	0	0	0	0	0	0	0	0	0	0	0	0	0	0	0	0	0	0	0	d__Bacteria; p__Bacteroidetes; c__Sphingobacteriia; o__Sphingobacteriales; f__Chitinophagaceae
OTU1127	5	4	16	0	0	0	0	0	0	0	0	0	0	0	0	0	0	0	0	0	0	0	0	0	0	0	0	0	0	0	0	0	0	d__Bacteria; p__Chloroflexi; c__Thermomicrobia; o__Sphaerobacterales; f__Sphaerobacteraceae; g__Sphaerobacter; s__Sphaerobacter_thermophilus_DSM_20745
OTU1128	0	1	4	0	0	0	0	0	0	0	0	0	0	0	0	0	0	0	0	0	0	0	0	0	0	0	0	0	0	0	0	0	0	d__Bacteria; p__Latescibacteria; c__norank; o__norank; f__norank; g__norank; s__uncultured_bacterium
OTU1129	28	31	21	0	1	0	0	0	0	0	0	0	0	0	0	0	0	0	0	0	0	0	0	0	0	0	0	0	0	0	0	0	0	d__Bacteria; p__Gemmatimonadetes; c__Gemmatimonadetes; o__Gemmatimonadales; f__Gemmatimonadaceae; g__uncultured; s__uncultured_Gemmatimonadales_bacterium
OTU1130	11	7	9	0	0	0	0	0	0	0	0	0	0	0	0	0	0	0	0	0	0	0	0	0	0	0	0	0	0	0	0	0	0	d__Bacteria; p__Chloroflexi; c__TK10; o__norank; f__norank; g__norank; s__uncultured_bacterium
OTU1131	6	5	10	1	0	0	0	0	0	0	0	0	0	0	0	0	0	0	0	0	0	0	0	0	0	0	0	0	0	0	0	0	0	d__Bacteria; p__Chloroflexi; c__Thermomicrobia; o__AKYG1722; f__norank; g__norank
OTU1132	5	21	19	0	0	1	0	0	0	0	0	0	0	0	0	0	0	0	0	0	0	0	0	0	0	0	0	0	0	0	0	0	0	d__Bacteria; p__Acidobacteria; c__Acidobacteria; o__Subgroup_6; f__norank; g__norank
OTU1133	3	3	3	0	0	0	0	0	0	0	0	0	0	0	0	0	0	0	0	0	0	0	0	0	0	0	0	0	0	0	0	0	0	d__Bacteria; p__Proteobacteria; c__Betaproteobacteria; o__Nitrosomonadales; f__Nitrosomonadaceae; g__uncultured
OTU1134	133	98	101	26	14	23	0	0	0	1	1	0	0	0	1	0	0	0	0	0	0	0	0	0	0	0	0	0	0	0	0	0	0	d__Bacteria; p__Proteobacteria; c__Alphaproteobacteria; o__Sphingomonadales; f__Sphingomonadaceae; g__Sphingomonas; s__uncultured_Kaistobacter_sp.
OTU1135	2	1	6	2	3	4	0	0	0	0	0	0	0	0	0	0	0	0	0	0	0	0	0	0	0	0	0	0	0	0	0	0	0	d__Bacteria; p__Firmicutes; c__Bacilli; o__Bacillales; f__Bacillaceae; g__Bacillus; s__Bacillus_lentus
OTU1136	3	2	1	0	0	0	0	0	0	0	0	0	0	0	0	0	0	0	0	0	0	0	0	0	0	0	0	0	0	0	0	0	0	d__Bacteria; p__Gemmatimonadetes; c__Gemmatimonadetes; o__BD2-11_terrestrial_group; f__norank; g__norank
OTU1137	119	94	72	17	10	12	0	0	0	0	0	0	0	0	0	0	0	0	0	0	0	0	0	0	0	0	0	0	0	0	0	0	0	d__Bacteria; p__Proteobacteria; c__Alphaproteobacteria; o__Rhodospirillales; f__MSB-1E8; g__norank
OTU1138	3	3	1	0	0	0	0	0	0	0	0	0	0	0	0	0	0	0	0	0	0	0	0	0	0	0	0	0	0	0	0	0	0	d__Bacteria; p__Gemmatimonadetes; c__Gemmatimonadetes; o__norank; f__S0134_terrestrial_group; g__norank; s__uncultured_bacterium
OTU1139	1	3	4	1	0	0	0	0	0	0	0	0	0	0	0	0	0	0	0	0	0	0	0	0	0	0	0	0	0	0	0	0	0	d__Bacteria; p__Planctomycetes; c__Planctomycetacia; o__Planctomycetales; f__Planctomycetaceae; g__uncultured; s__uncultured_bacterium
OTU1140	11	13	22	0	0	0	0	0	0	0	0	0	0	0	0	0	0	0	0	0	0	0	0	0	0	0	0	0	0	0	0	0	0	d__Bacteria; p__Chloroflexi; c__Anaerolineae; o__Anaerolineales; f__Anaerolineaceae; g__uncultured
OTU1141	0	0	0	0	0	0	0	0	2	0	0	16	0	0	0	0	0	2	0	1	0	0	0	5	1	0	1	0	0	0	0	0	0	d__Bacteria; p__Firmicutes; c__Clostridia; o__Clostridiales; f__Lachnospiraceae; g__Lachnospiraceae_NK4A136_group; s__uncultured_bacterium
OTU1142	39	21	32	3	5	9	0	0	0	0	0	0	0	0	0	0	0	0	0	0	0	0	0	0	0	0	0	0	0	0	0	0	0	d__Bacteria; p__Chloroflexi; c__Thermomicrobia; o__JG30-KF-CM45; f__norank; g__norank
OTU1143	15	16	11	1	0	2	0	0	0	0	0	0	0	0	0	0	0	0	0	0	0	0	0	0	0	0	0	0	0	0	0	0	0	d__Bacteria; p__Proteobacteria; c__Alphaproteobacteria; o__Rhodospirillales; f__Rhodospirillaceae; g__Defluviicoccus
OTU1144	1	12	26	1	1	0	0	0	0	0	0	0	0	0	0	0	0	0	0	0	0	0	0	0	0	0	0	0	0	0	0	0	0	d__Bacteria; p__Acidobacteria; c__Acidobacteria; o__Subgroup_6; f__norank; g__norank
OTU1145	10	9	10	1	1	5	0	0	0	1	0	0	1	1	0	0	0	0	0	0	0	0	0	0	0	0	0	0	0	0	0	0	0	d__Bacteria; p__Firmicutes; c__Bacilli; o__Bacillales; f__Paenibacillaceae; g__Brevibacillus; s__Brevibacillus_levickii
OTU1146	5	0	3	0	0	0	0	0	0	0	0	0	0	0	0	0	0	0	0	0	0	0	0	0	0	0	0	0	0	0	0	0	0	d__Bacteria; p__Proteobacteria; c__Deltaproteobacteria; o__Myxococcales; f__Haliangiaceae; g__Haliangium
OTU1147	4	3	0	0	0	0	0	0	0	0	0	0	0	0	0	0	0	0	0	0	0	0	0	0	0	0	0	0	0	0	0	0	0	d__Bacteria; p__Planctomycetes; c__Phycisphaerae; o__Phycisphaerales; f__Phycisphaeraceae; g__SM1A02
OTU1148	0	5	4	0	0	0	0	0	0	0	0	0	0	0	0	0	0	0	0	0	0	0	0	0	0	0	0	0	0	0	0	0	0	d__Bacteria; p__Chloroflexi; c__TK10; o__norank; f__norank; g__norank; s__uncultured_gamma_proteobacterium
OTU1149	8	5	3	2	0	0	0	0	0	0	0	0	0	0	0	0	0	0	0	0	0	0	0	0	0	0	0	0	0	0	0	0	0	d__Bacteria; p__Firmicutes; c__Bacilli; o__Bacillales; f__Bacillaceae; g__Caldalkalibacillus; s__uncultured_bacterium
OTU1150	8	15	10	282	311	367	0	0	0	0	0	0	0	0	0	0	0	0	0	0	0	0	0	0	0	0	0	0	0	0	0	0	0	d__Bacteria; p__Proteobacteria; c__Betaproteobacteria; o__Burkholderiales; f__Oxalobacteraceae; g__Pseudoduganella; s__uncultured_bacterium
OTU1151	9	7	7	0	0	0	0	0	0	0	0	0	0	0	0	0	0	0	0	0	0	0	0	0	0	0	0	0	0	0	0	0	0	d__Bacteria; p__Proteobacteria; c__Deltaproteobacteria; o__GR-WP33-30; f__norank; g__norank
OTU1152	1	1	1	0	1	0	0	0	0	0	0	0	0	0	0	0	0	0	0	0	0	0	0	0	0	0	0	0	0	0	0	0	0	d__Bacteria; p__Actinobacteria; c__Actinobacteria; o__norank; f__norank; g__norank
OTU1153	0	1	1	0	0	0	0	0	0	0	0	0	0	0	0	0	0	0	0	0	0	0	0	0	0	0	0	0	0	0	0	0	0	d__Bacteria; p__Latescibacteria; c__norank; o__norank; f__norank; g__norank
OTU1154	4	4	7	0	0	0	0	0	0	0	0	0	0	0	0	0	0	0	0	0	0	0	0	0	0	0	0	0	0	0	0	0	0	d__Bacteria; p__Proteobacteria; c__Alphaproteobacteria; o__Rhizobiales; f__JG34-KF-361; g__norank
OTU1155	7	4	2	2	2	0	0	0	0	0	0	0	0	0	0	0	0	0	0	0	0	0	0	0	0	0	0	0	0	0	0	0	0	d__Bacteria; p__Actinobacteria; c__Actinobacteria; o__Acidimicrobiales; f__uncultured; g__uncultured
OTU1156	7	8	3	2	0	2	0	0	0	0	0	0	0	0	0	0	0	0	0	0	0	0	0	0	0	0	0	0	0	0	0	0	0	d__Bacteria; p__Proteobacteria; c__Alphaproteobacteria; o__Rhizobiales; f__Bradyrhizobiaceae; g__Bosea; s__Microvirga_sp._JC119
OTU1157	14	9	8	0	0	0	0	0	0	0	0	0	0	0	0	0	0	0	0	0	0	0	0	0	0	0	0	0	0	0	0	0	0	d__Bacteria; p__Bacteroidetes; c__Cytophagia; o__Cytophagales; f__Cytophagaceae
OTU1158	1	2	1	0	0	0	0	0	0	0	0	0	0	0	0	0	0	0	0	0	0	0	0	0	0	0	0	0	0	0	0	0	0	d__Bacteria; p__Bacteroidetes; c__Cytophagia; o__Cytophagales; f__Cytophagaceae; g__Adhaeribacter; s__uncultured_Hymenobacter_group_bacterium
OTU1159	6	3	1	2	0	0	0	0	0	0	0	0	0	0	0	0	0	0	0	0	0	0	0	0	0	0	0	0	0	0	0	0	0	d__Bacteria; p__Firmicutes; c__Bacilli; o__Bacillales; f__Thermoactinomycetaceae; g__Thermoactinomyces
OTU1160	0	3	5	0	0	0	0	0	0	0	0	0	0	0	0	0	0	0	0	0	0	0	0	0	0	0	0	0	0	0	0	0	0	d__Bacteria; p__Chloroflexi; c__Anaerolineae; o__Anaerolineales; f__Anaerolineaceae; g__uncultured
OTU1161	0	1	2	0	0	0	0	0	0	0	0	0	0	0	0	0	0	0	0	0	0	0	0	0	0	0	0	0	0	0	0	0	0	d__Bacteria; p__Proteobacteria; c__Gammaproteobacteria; o__Legionellales; f__Coxiellaceae; g__Aquicella
OTU1162	3	15	11	2	4	0	0	0	0	0	0	0	0	0	0	0	0	0	0	0	0	0	0	0	0	0	0	0	0	0	0	0	0	d__Bacteria; p__Actinobacteria; c__Actinobacteria; o__norank; f__norank; g__norank; s__uncultured_Actinomycetales_bacterium
OTU1163	1	0	0	0	0	0	0	0	0	0	0	0	0	0	0	0	0	0	0	0	0	0	0	0	0	0	0	0	0	0	0	0	0	d__Bacteria; p__Proteobacteria; c__Deltaproteobacteria; o__Myxococcales; f__Sandaracinaceae; g__uncultured
OTU1164	1	1	1	1	0	0	0	0	0	0	0	0	0	0	0	0	0	0	0	0	0	0	0	0	0	0	0	0	0	0	0	0	0	d__Bacteria; p__Planctomycetes; c__Phycisphaerae; o__Phycisphaerales; f__Phycisphaeraceae; g__AKYG587; s__uncultured_bacterium
OTU1165	0	1	1	0	0	0	0	0	0	0	0	0	0	0	0	0	0	0	0	0	0	0	0	0	0	0	0	0	0	0	0	0	0	d__Bacteria; p__Gemmatimonadetes; c__Gemmatimonadetes; o__Gemmatimonadales; f__Gemmatimonadaceae
OTU1166	8	7	6	1	0	0	0	0	0	0	0	0	0	0	0	0	0	0	0	0	0	0	0	0	0	0	0	0	0	0	0	0	0	d__Bacteria; p__Proteobacteria; c__Gammaproteobacteria; o__Xanthomonadales; f__uncultured; g__uncultured
OTU1167	7	3	4	0	0	0	0	0	0	0	0	0	0	0	0	0	0	0	0	0	0	0	0	0	0	0	0	0	0	0	0	0	0	d__Bacteria; p__Planctomycetes; c__Phycisphaerae; o__Phycisphaerales; f__Phycisphaeraceae
OTU1168	7	7	5	0	0	0	0	0	0	0	0	0	0	0	0	0	0	0	0	0	0	0	0	0	0	0	0	0	0	0	0	0	0	d__Bacteria; p__Chloroflexi; c__JG30-KF-CM66; o__norank; f__norank; g__norank
OTU1169	1	2	2	0	1	0	0	0	0	0	0	0	0	0	0	0	0	0	0	0	0	0	0	0	0	0	0	0	0	0	0	0	0	d__Bacteria; p__Actinobacteria; c__Actinobacteria; o__Gaiellales; f__uncultured; g__uncultured; s__uncultured_bacterium
OTU1170	48	28	31	15	13	23	0	0	0	0	0	0	0	0	1	0	0	0	0	0	0	0	0	0	0	0	0	0	0	0	0	0	0	d__Bacteria; p__Proteobacteria; c__Alphaproteobacteria; o__Rhizobiales; f__Methylobacteriaceae; g__uncultured; s__uncultured_bacterium
OTU1171	9	6	8	16	19	16	0	0	0	0	0	0	1	0	1	0	0	0	0	0	0	0	0	0	0	0	0	0	0	0	0	0	0	d__Bacteria; p__Proteobacteria; c__Alphaproteobacteria; o__Rhizobiales; f__Hyphomicrobiaceae; g__Hyphomicrobium
OTU1172	15	41	73	6	30	2	0	0	0	0	0	0	0	0	0	0	0	0	0	0	0	0	0	0	0	0	0	0	0	0	0	0	0	d__Bacteria; p__Chloroflexi; c__KD4-96; o__norank; f__norank; g__norank; s__uncultured_Chloroflexi_bacterium
OTU1173	186	111	101	57	60	90	0	0	0	0	0	0	0	1	0	0	0	0	0	0	0	0	0	0	0	0	0	0	0	0	0	0	0	d__Bacteria; p__Proteobacteria; c__Alphaproteobacteria; o__Rhizobiales; f__Rhodobiaceae; g__uncultured; s__uncultured_Rhodobiaceae_bacterium
OTU1174	27	25	32	7	2	2	0	0	0	0	0	0	0	0	0	0	0	0	0	0	0	0	0	0	0	0	0	0	0	0	0	0	0	d__Bacteria; p__Chloroflexi; c__Thermomicrobia; o__AKYG1722; f__norank; g__norank
OTU1175	20	35	28	4	6	6	0	0	0	0	0	0	0	0	0	0	0	0	0	0	0	0	0	0	0	0	0	0	0	0	0	0	0	d__Bacteria; p__Chloroflexi; c__S085; o__norank; f__norank; g__norank
OTU1176	4	4	5	1	0	0	0	0	0	0	0	0	0	0	0	0	0	0	0	0	0	0	0	0	0	0	0	0	0	0	0	0	0	d__Bacteria; p__Nitrospirae; c__Nitrospira; o__norank; f__norank; g__Nitrospira; s__uncultured_candidate_division_SPAM_bacterium
OTU1177	7	3	8	0	0	1	0	0	0	0	0	0	0	0	0	0	0	0	0	0	0	0	0	0	0	0	0	0	0	0	0	0	0	d__Bacteria; p__Gemmatimonadetes; c__Gemmatimonadetes; o__norank; f__S0134_terrestrial_group; g__norank
OTU1178	1	5	22	3	3	0	0	0	0	1	3	1	0	0	0	0	0	0	0	0	0	0	0	0	0	0	0	0	0	0	0	0	0	d__Bacteria; p__Firmicutes; c__OPB54; o__norank; f__norank; g__norank; s__Clostridium_sp._6-31
OTU1179	4	4	2	2	0	3	0	0	0	0	0	0	0	0	0	0	0	0	0	0	0	0	0	0	0	0	0	0	0	0	0	0	0	d__Bacteria; p__Nitrospirae; c__Nitrospira; o__norank; f__norank; g__Nitrospira
OTU1180	0	0	0	0	0	0	0	0	1	0	0	1	0	0	0	0	0	0	0	1	0	0	0	1	0	0	0	0	0	0	0	0	0	d__Bacteria; p__Firmicutes; c__Clostridia; o__Clostridiales; f__Peptococcaceae; g__uncultured; s__unidentified
OTU1181	0	0	1	0	0	0	0	0	0	0	0	0	0	0	0	0	0	0	0	0	0	0	0	0	0	0	0	0	0	0	0	0	0	d__Bacteria; p__Saccharibacteria; c__norank; o__norank; f__norank; g__norank
OTU1182	19	8	23	0	3	1	0	0	0	0	0	0	0	0	0	0	0	0	0	0	0	0	0	0	0	0	0	0	0	0	0	0	0	d__Bacteria; p__Proteobacteria; c__Betaproteobacteria; o__Nitrosomonadales; f__Nitrosomonadaceae; g__uncultured; s__uncultured_delta_proteobacterium
OTU1183	0	0	0	1	0	0	0	0	0	0	0	0	0	0	0	0	0	0	0	0	0	0	0	0	0	0	0	0	0	0	0	0	0	d__Bacteria; p__Firmicutes; c__OPB54; o__norank; f__norank; g__norank; s__uncultured_Clostridium_sp.
OTU1185	1	2	4	0	1	0	0	0	0	0	0	0	0	0	0	0	0	0	0	0	0	0	0	0	0	0	0	0	0	0	0	0	0	d__Bacteria; p__Candidate_division_WS6; c__norank; o__norank; f__norank; g__norank
OTU1186	10	5	4	0	0	0	0	0	0	0	0	0	0	0	0	0	0	0	0	0	0	0	0	0	0	0	0	0	0	0	0	0	0	d__Bacteria; p__Gemmatimonadetes; c__Gemmatimonadetes; o__AT425-EubC11_terrestrial_group; f__norank; g__norank; s__uncultured_bacterium
OTU1187	44	61	28	1	5	2	0	0	0	0	0	0	0	0	0	0	0	0	0	0	0	0	0	0	0	0	0	0	0	0	0	0	0	d__Bacteria; p__Proteobacteria; c__Deltaproteobacteria; o__GR-WP33-30; f__norank; g__norank
OTU1188	16	7	10	0	0	0	0	0	0	0	0	0	0	0	0	0	0	0	0	0	0	0	0	0	0	0	0	0	0	0	0	0	0	d__Bacteria; p__Planctomycetes; c__Phycisphaerae; o__Phycisphaerales; f__Phycisphaeraceae; g__SM1A02
OTU1189	6	6	5	0	0	0	0	0	0	0	0	0	0	0	0	0	0	0	0	0	0	0	0	0	0	0	0	0	0	0	0	0	0	d__Bacteria; p__Proteobacteria; c__Gammaproteobacteria; o__Xanthomonadales; f__JTB255_marine_benthic_group; g__norank; s__uncultured_bacterium
OTU1190	14	3	8	1	1	2	0	0	0	0	0	0	0	0	0	0	0	0	0	0	0	0	0	0	0	0	0	0	0	0	0	0	0	d__Bacteria; p__Chloroflexi; c__Chloroflexia; o__Chloroflexales; f__Roseiflexaceae; g__Roseiflexus; s__uncultured_bacterium
OTU1191	3	0	3	0	0	0	0	0	0	0	0	0	0	0	0	0	0	0	0	0	0	0	0	0	0	0	0	0	0	0	0	0	0	d__Bacteria; p__Actinobacteria; c__Actinobacteria; o__Acidimicrobiales; f__Acidimicrobiaceae; g__uncultured
OTU1192	7	12	37	0	1	0	0	0	0	0	0	0	0	0	0	0	0	0	0	0	0	0	0	0	0	0	0	0	0	0	0	0	0	d__Bacteria; p__Acidobacteria; c__Acidobacteria; o__Subgroup_6; f__norank; g__norank
OTU1193	8	35	74	0	3	0	0	0	0	0	0	0	0	0	0	0	0	0	0	0	0	0	0	0	0	0	0	0	0	0	0	1	0	d__Bacteria; p__Acidobacteria; c__Acidobacteria; o__Subgroup_6; f__norank; g__norank
OTU1194	4	1	0	375	271	370	0	0	0	0	0	0	6	4	34	0	1	1	1	0	2	1	0	0	0	0	1	0	0	0	0	0	0	d__Bacteria; p__Proteobacteria; c__Gammaproteobacteria; o__Pseudomonadales; f__Pseudomonadaceae; g__Pseudomonas
OTU1195	1	3	2	0	0	0	0	0	0	0	0	0	0	0	0	0	0	0	0	0	0	0	0	0	0	0	0	0	0	0	0	0	0	d__Bacteria; p__Proteobacteria; c__Deltaproteobacteria; o__Myxococcales; f__Phaselicystidaceae; g__Phaselicystis; s__uncultured_bacterium
OTU1196	6	8	4	0	0	0	0	0	0	0	0	0	0	0	0	0	0	0	0	0	0	0	0	0	0	0	0	0	0	0	0	0	0	d__Bacteria; p__Proteobacteria; c__Deltaproteobacteria; o__Myxococcales; f__Eel-36e1D6; g__norank
OTU1197	7	33	74	0	3	0	0	0	0	0	0	0	0	0	0	0	0	0	0	0	0	0	0	0	0	0	0	0	0	0	0	0	0	d__Bacteria; p__Acidobacteria; c__Acidobacteria; o__Subgroup_6; f__norank; g__norank
OTU1198	9	15	6	0	0	0	0	0	0	0	0	0	0	0	0	0	0	0	0	0	0	0	0	0	0	0	0	0	0	0	0	0	0	d__Bacteria
OTU1199	4	9	4	2	3	0	0	0	0	0	0	0	0	0	0	0	0	0	0	0	0	0	0	0	0	0	0	0	0	0	0	0	0	d__Bacteria; p__Proteobacteria; c__Alphaproteobacteria; o__Rhodospirillales; f__Rhodospirillales_Incertae_Sedis; g__Reyranella
OTU1200	18	2	10	2	1	1	0	0	0	0	0	0	0	0	0	0	0	0	0	0	0	0	0	0	0	0	0	0	0	0	0	0	0	d__Bacteria; p__Actinobacteria; c__Actinobacteria; o__Acidimicrobiales; f__uncultured; g__uncultured
OTU1201	11	12	16	3	1	1	0	0	0	0	0	0	0	0	0	0	0	0	0	0	0	0	0	0	0	0	0	0	0	0	0	0	0	d__Bacteria; p__Actinobacteria; c__Actinobacteria; o__Propionibacteriales; f__Nocardioidaceae; g__Marmoricola
OTU1202	13	14	7	0	1	1	0	0	0	0	0	0	0	0	0	0	0	0	0	0	0	0	0	0	0	0	0	0	0	0	0	0	0	d__Bacteria; p__Gemmatimonadetes; c__Gemmatimonadetes; o__Gemmatimonadales; f__Gemmatimonadaceae; g__uncultured; s__uncultured_Gemmatimonadales_bacterium
OTU1203	50	44	44	0	0	1	0	0	0	0	0	0	0	0	0	0	0	0	0	0	0	0	0	0	0	0	0	0	0	0	0	0	0	d__Bacteria; p__Gemmatimonadetes; c__Gemmatimonadetes; o__Gemmatimonadales; f__Gemmatimonadaceae; g__uncultured; s__uncultured_Gemmatimonadales_bacterium
OTU1204	7	2	3	0	0	1	0	0	0	0	0	0	0	0	0	0	0	0	0	0	0	0	0	0	0	0	0	0	0	0	0	0	0	d__Bacteria; p__Chloroflexi; c__SAR202_clade; o__norank; f__norank; g__norank
OTU1205	14	12	16	0	1	1	0	0	0	0	0	0	0	0	0	0	0	0	0	0	0	0	0	0	0	0	0	0	0	0	0	0	0	d__Bacteria; p__Proteobacteria; c__Alphaproteobacteria; o__Rhodospirillales; f__DA111; g__norank
OTU1206	23	26	26	3	8	3	0	0	0	0	0	0	0	0	1	0	0	0	0	0	0	0	0	0	0	0	0	0	0	0	0	0	0	d__Bacteria; p__Actinobacteria; c__Actinobacteria; o__Acidimicrobiales; f__uncultured; g__uncultured
OTU1207	4	7	6	0	0	0	0	0	0	0	0	0	0	0	0	0	0	0	0	0	0	0	0	0	0	0	0	0	0	0	0	0	0	d__Bacteria; p__Actinobacteria; c__Actinobacteria; o__Solirubrobacterales
OTU1208	8	8	6	0	1	2	0	0	0	0	0	0	0	0	0	0	0	0	0	0	0	0	0	0	0	0	0	0	0	0	0	0	0	d__Bacteria; p__Acidobacteria; c__Acidobacteria; o__Subgroup_3; f__PAUC26f; g__norank
OTU1209	7	41	88	4	4	0	0	0	0	0	0	0	0	0	0	0	0	0	0	0	0	0	0	0	0	0	0	0	0	0	0	0	0	d__Bacteria; p__Acidobacteria; c__Acidobacteria; o__Subgroup_6; f__norank; g__norank
OTU1210	212	151	142	11	17	16	0	0	0	0	0	0	0	0	0	0	0	0	0	0	0	0	0	0	0	0	0	0	0	0	0	0	0	d__Bacteria; p__Actinobacteria; c__Actinobacteria; o__Gaiellales; f__uncultured; g__uncultured
OTU1211	4	4	4	1	1	0	0	0	0	0	0	0	0	0	0	0	0	0	0	0	0	0	0	0	0	0	0	0	0	0	0	0	0	d__Bacteria; p__Chloroflexi; c__Chloroflexia; o__Chloroflexales; f__Roseiflexaceae; g__Roseiflexus; s__uncultured_bacterium
OTU1212	9	7	3	2	1	0	0	0	0	0	0	0	0	0	0	0	0	0	0	0	0	0	0	0	0	0	0	0	0	0	0	0	0	d__Bacteria; p__Firmicutes; c__Clostridia; o__Clostridiales; f__Clostridiaceae_2; g__Alkaliphilus; s__uncultured_Alkaliphilus_sp.
OTU1213	21	13	15	1	0	1	0	0	0	0	0	0	0	0	0	0	0	0	0	0	0	0	0	0	0	0	0	0	0	0	0	0	0	d__Bacteria; p__Proteobacteria; c__Betaproteobacteria; o__TRA3-20; f__norank; g__norank
OTU1214	0	1	8	0	0	0	0	0	0	0	0	0	0	0	0	0	0	0	0	0	0	0	0	0	0	0	0	0	0	0	0	0	0	d__Bacteria; p__Chloroflexi; c__Anaerolineae; o__Anaerolineales; f__Anaerolineaceae; g__uncultured
OTU1215	4	1	5	1	1	0	0	0	0	0	0	0	0	0	0	0	0	0	0	0	0	0	0	0	0	0	0	0	0	0	0	0	0	d__Bacteria; p__Actinobacteria; c__Actinobacteria
OTU1216	2	3	5	0	0	0	0	0	0	0	0	0	0	0	0	0	0	0	0	0	0	0	0	0	0	0	0	0	0	0	0	0	0	d__Bacteria; p__Planctomycetes; c__Phycisphaerae; o__Phycisphaerales; f__Phycisphaeraceae
OTU1217	0	5	8	0	0	0	0	0	0	0	0	0	0	0	0	0	0	0	0	0	0	0	0	0	0	0	0	0	0	0	0	0	0	d__Bacteria; p__Chloroflexi; c__Anaerolineae; o__Anaerolineales; f__Anaerolineaceae; g__uncultured
OTU1218	1	3	2	1	0	0	0	0	0	0	0	0	0	0	0	0	0	0	0	0	0	0	0	0	0	0	0	0	0	0	0	0	0	d__Bacteria; p__Planctomycetes; c__Planctomycetacia; o__Planctomycetales; f__Planctomycetaceae; g__uncultured; s__uncultured_bacterium
OTU1219	5	3	4	1	1	3	0	0	0	0	0	0	0	0	0	0	0	0	0	0	0	0	0	0	0	0	0	0	0	0	0	0	0	d__Bacteria; p__Chloroflexi; c__Thermomicrobia; o__JG30-KF-CM45; f__norank; g__norank
OTU1220	7	5	12	1	1	0	0	0	0	0	0	0	0	0	0	0	0	0	0	0	0	0	0	0	0	0	0	0	0	0	0	0	0	d__Bacteria; p__Chloroflexi; c__S085; o__norank; f__norank; g__norank; s__uncultured_bacterium
OTU1221	9	2	6	6	3	3	0	0	0	0	0	0	0	0	0	0	0	0	0	0	0	0	0	0	0	0	0	0	0	0	0	0	0	d__Bacteria; p__Actinobacteria; c__Actinobacteria; o__Streptosporangiales; f__Thermomonosporaceae; g__Actinomadura
OTU1222	45	33	41	10	7	12	0	0	0	3	4	0	0	0	0	0	0	0	0	0	0	0	0	0	0	0	0	0	0	0	0	0	0	d__Bacteria; p__Firmicutes; c__Bacilli; o__Bacillales; f__Paenibacillaceae; g__Oxalophagus
OTU1223	5	3	5	0	0	0	0	0	0	0	0	0	0	0	0	0	0	0	0	0	0	0	0	0	0	0	0	0	0	0	0	0	0	d__Bacteria; p__Chloroflexi
OTU1224	1	7	12	0	0	0	0	0	0	0	0	0	0	0	0	0	0	0	0	0	0	0	0	0	0	0	0	0	0	0	0	0	0	d__Bacteria; p__Chloroflexi; c__KD4-96; o__norank; f__norank; g__norank; s__uncultured_Chloroflexi_bacterium
OTU1225	0	1	2	0	0	0	0	0	0	0	0	0	0	0	0	0	0	0	0	0	0	0	0	0	0	0	0	0	0	0	0	0	0	d__Bacteria; p__Firmicutes; c__Clostridia; o__Clostridiales; f__Family_XI; g__Tepidimicrobium; s__uncultured_bacterium
OTU1226	5	8	4	0	0	1	0	0	0	0	0	0	0	0	0	0	0	0	0	0	0	0	0	0	0	0	0	0	0	0	0	0	0	d__Bacteria; p__Proteobacteria; c__Gammaproteobacteria; o__Xanthomonadales; f__Xanthomonadaceae; g__uncultured; s__Aquimonas_sp._enrichment_culture_clone_03SUJ1
OTU1227	9	20	32	1	0	0	0	0	0	0	0	0	0	0	0	0	0	0	0	0	0	0	0	0	0	0	0	0	0	0	0	0	0	d__Bacteria; p__Chloroflexi; c__Anaerolineae; o__Anaerolineales; f__Anaerolineaceae; g__uncultured; s__uncultured_Chloroflexi_bacterium
OTU1228	152	119	101	17	27	29	0	0	0	0	0	0	0	0	0	0	0	0	0	0	0	0	0	0	0	0	0	0	0	0	0	0	0	d__Bacteria; p__Actinobacteria; c__Actinobacteria; o__Gaiellales; f__Gaiellaceae; g__Gaiella
OTU1229	5	7	12	0	0	0	0	0	0	0	0	0	0	0	0	0	0	0	0	0	0	0	0	0	0	0	0	0	0	0	0	0	0	d__Bacteria; p__Chloroflexi; c__Anaerolineae; o__Anaerolineales; f__Anaerolineaceae; g__uncultured; s__uncultured_sludge_bacterium_S41
OTU1230	109	101	90	5	7	7	0	0	0	0	0	0	0	0	0	0	0	0	0	0	0	0	0	0	0	0	0	0	0	0	0	0	0	d__Bacteria; p__Proteobacteria; c__Betaproteobacteria; o__TRA3-20; f__norank; g__norank; s__uncultured_Oxalobacteraceae_bacterium
OTU1231	1	0	1	0	0	0	0	0	0	0	0	0	0	0	0	0	0	0	0	0	0	0	0	0	0	0	0	0	0	0	0	0	0	d__Bacteria; p__Bacteroidetes; c__Sphingobacteriia; o__Sphingobacteriales; f__Chitinophagaceae; g__uncultured
OTU1232	4	12	8	28	26	24	0	0	0	0	2	0	0	4	1	0	0	0	0	0	0	0	0	0	0	0	0	0	0	0	0	0	0	d__Bacteria; p__Actinobacteria; c__Actinobacteria; o__Micrococcales; f__Microbacteriaceae; g__Lysinimonas
OTU1233	3	2	0	0	0	0	0	0	0	0	0	0	0	0	0	0	0	0	0	0	0	0	0	0	0	0	0	0	0	0	0	0	0	d__Bacteria; p__Armatimonadetes; c__norank; o__norank; f__norank; g__norank
OTU1234	4	5	2	0	0	0	0	0	0	0	0	0	0	0	0	0	0	0	0	0	0	0	0	0	0	0	0	0	0	0	0	0	0	d__Bacteria; p__Chloroflexi; c__TK10; o__norank; f__norank; g__norank; s__uncultured_bacterium
OTU1235	14	11	12	1	1	1	0	0	0	0	0	0	0	0	0	0	0	0	0	0	0	0	0	0	0	0	0	0	0	0	0	0	0	d__Bacteria; p__Proteobacteria; c__Alphaproteobacteria; o__Sphingomonadales
OTU1236	10	14	11	4	2	1	0	0	0	0	0	0	0	0	0	0	0	0	0	0	0	0	0	0	0	0	0	0	0	0	0	0	0	d__Bacteria; p__Chloroflexi; c__Ardenticatenia; o__Ardenticatenales; f__norank; g__norank
OTU1237	4	4	3	0	1	0	0	0	0	0	0	0	0	0	0	0	0	0	0	0	0	0	0	0	0	0	0	0	0	0	0	0	0	d__Bacteria; p__Proteobacteria; c__Gammaproteobacteria; o__Xanthomonadales
OTU1238	2	0	1	0	0	2	0	0	0	0	0	0	0	0	0	0	0	0	0	0	0	0	0	0	0	0	0	0	0	0	0	0	0	d__Bacteria; p__Proteobacteria; c__Gammaproteobacteria; o__Legionellales; f__Legionellaceae; g__Legionella
OTU1239	0	1	4	0	0	0	0	0	0	0	0	0	0	0	0	0	0	0	0	0	0	0	0	0	0	0	0	0	0	0	0	0	0	d__Bacteria; p__Proteobacteria; c__Alphaproteobacteria; o__Rhodospirillales; f__MSB-1E8; g__norank
OTU1240	157	92	93	60	50	38	0	0	0	4	2	2	0	0	0	0	0	0	0	0	0	0	0	0	0	0	0	0	0	0	0	0	0	d__Bacteria; p__Firmicutes; c__Bacilli; o__Bacillales; f__Bacillaceae; g__Bacillus; s__Bacillus_litoralis
OTU1241	18	12	7	4	5	5	0	1	0	0	0	0	1	0	0	0	0	0	0	0	0	0	0	0	0	0	0	0	0	0	0	0	0	d__Bacteria; p__Firmicutes; c__Bacilli; o__Bacillales; f__Bacillaceae; g__Bacillus; s__Bacillus_infernus
OTU1242	13	13	14	0	1	0	0	0	0	0	0	0	0	0	0	0	0	0	0	0	0	0	0	0	0	0	0	0	0	0	0	0	0	d__Bacteria; p__Chloroflexi; c__Caldilineae; o__Caldilineales; f__Caldilineaceae; g__Litorilinea; s__uncultured_bacterium
OTU1243	2	8	4	1	0	0	0	0	0	0	0	0	0	0	0	0	0	0	0	0	0	0	0	0	0	0	0	0	0	0	0	0	0	d__Bacteria; p__Proteobacteria; c__Betaproteobacteria; o__Nitrosomonadales; f__Nitrosomonadaceae; g__Nitrosomonas; s__Nitrosomonas_communis
OTU1245	3	9	3	2	0	0	0	0	0	0	0	0	0	0	0	0	0	0	0	0	0	0	0	0	0	0	0	0	0	0	0	0	0	d__Bacteria; p__Chloroflexi; c__Caldilineae; o__Caldilineales; f__Caldilineaceae; g__uncultured; s__uncultured_bacterium
OTU1246	44	30	30	0	2	0	0	0	0	0	1	0	0	0	0	0	0	0	0	0	0	0	0	0	0	0	0	0	0	0	0	0	0	d__Bacteria; p__Bacteroidetes; c__Cytophagia; o__Cytophagales; f__Cytophagaceae; g__uncultured; s__uncultured_soil_bacterium
OTU1247	2	16	5	1	5	0	0	0	0	0	0	0	0	0	0	0	0	0	0	0	0	0	0	0	0	0	0	0	0	0	0	0	0	d__Bacteria; p__Actinobacteria; c__Actinobacteria; o__Micromonosporales; f__Micromonosporaceae; g__Longispora; s__uncultured_bacterium
OTU1248	4	0	2	0	0	0	0	0	0	0	0	0	0	0	0	0	0	0	0	0	0	0	0	0	0	0	0	0	0	0	0	0	0	d__Bacteria; p__Actinobacteria; c__Actinobacteria; o__Acidimicrobiales; f__Iamiaceae; g__Iamia; s__uncultured_bacterium
OTU1249	2	29	14	0	0	0	0	0	0	0	0	0	0	0	0	0	0	0	0	0	0	0	0	0	0	0	0	0	0	0	0	0	0	d__Bacteria; p__Latescibacteria; c__norank; o__norank; f__norank; g__norank
OTU1250	3	15	8	0	0	0	0	0	0	0	0	0	0	0	0	0	0	0	0	0	0	0	0	0	0	0	0	0	0	0	0	0	0	d__Bacteria; p__Chloroflexi; c__Anaerolineae; o__Anaerolineales; f__Anaerolineaceae; g__uncultured
OTU1251	19	19	21	0	0	0	0	0	0	0	0	0	0	0	0	0	0	0	0	0	0	0	0	0	0	0	0	0	0	0	0	0	0	d__Bacteria; p__Bacteroidetes; c__Flavobacteriia; o__Flavobacteriales; f__Flavobacteriaceae; g__Flavobacterium
OTU1252	1	8	13	1	0	1	0	0	0	0	0	0	0	0	0	0	0	0	0	0	0	0	0	0	0	0	0	0	0	0	0	0	0	d__Bacteria; p__Acidobacteria; c__Acidobacteria; o__Subgroup_6; f__norank; g__norank
OTU1253	1	2	4	0	0	0	0	0	0	0	0	0	0	0	0	0	0	0	0	0	0	0	0	0	0	0	0	0	0	0	0	0	0	d__Bacteria; p__Proteobacteria; c__Betaproteobacteria; o__Rhodocyclales; f__Rhodocyclaceae; g__Thauera
OTU1254	0	2	0	0	0	0	0	0	0	0	0	0	0	0	0	0	0	0	0	0	0	0	0	0	0	0	0	0	0	0	0	0	0	d__Bacteria; p__Chloroflexi; c__Anaerolineae; o__Anaerolineales; f__Anaerolineaceae; g__uncultured; s__uncultured_Antarctic_bacterium_LB3-100
OTU1255	4	3	3	0	0	0	0	0	0	0	0	0	0	0	0	0	0	0	0	0	0	0	0	0	0	0	0	0	0	0	0	0	0	d__Bacteria; p__Gemmatimonadetes; c__Gemmatimonadetes; o__BD2-11_terrestrial_group; f__norank; g__norank; s__uncultured_soil_bacterium
OTU1256	11	15	11	3	3	0	0	0	0	0	0	0	0	0	0	0	0	0	0	0	0	0	0	0	0	0	0	0	0	0	0	0	0	d__Bacteria; p__Actinobacteria; c__Actinobacteria; o__Solirubrobacterales; f__Solirubrobacteraceae; g__Solirubrobacter; s__uncultured_bacterium
OTU1257	2	3	2	2	1	0	0	0	0	0	0	0	0	0	0	0	0	0	0	0	0	0	0	0	0	0	0	0	0	0	0	0	0	d__Bacteria; p__Verrucomicrobia; c__OPB35_soil_group; o__norank; f__norank; g__norank
OTU1258	24	17	14	1	4	0	0	0	0	0	0	0	0	0	0	0	0	0	0	0	0	0	0	0	0	0	0	0	0	0	0	0	0	d__Bacteria; p__Actinobacteria; c__Actinobacteria; o__Solirubrobacterales; f__0319-6M6; g__norank; s__uncultured_bacterium
OTU1259	0	3	1	0	0	0	0	0	0	0	0	0	0	0	0	0	0	0	0	0	0	0	0	0	0	0	0	0	0	0	0	0	0	d__Bacteria; p__Acidobacteria; c__Acidobacteria; o__Subgroup_11; f__norank; g__norank; s__uncultured_Acidobacteria_bacterium
OTU1260	0	0	0	1	0	0	0	0	0	0	0	0	0	0	0	0	0	3	0	0	0	0	0	1	0	2	0	0	0	0	2	0	0	d__Bacteria; p__Firmicutes; c__Clostridia; o__Clostridiales; f__Ruminococcaceae; g__Ruminiclostridium_6; s__uncultured_bacterium
OTU1261	15	13	13	1	4	1	0	0	0	0	0	0	0	0	0	0	0	0	0	0	0	0	0	0	0	0	0	0	0	0	0	0	0	d__Bacteria; p__Actinobacteria; c__Actinobacteria; o__Solirubrobacterales; f__0319-6M6; g__norank; s__uncultured_bacterium
OTU1262	5	5	3	0	0	0	0	0	0	0	0	0	0	0	0	0	0	0	0	0	0	0	0	0	0	0	0	0	0	0	0	0	0	d__Bacteria; p__Acidobacteria; c__Acidobacteria; o__Subgroup_3; f__Unknown_Family; g__Bryobacter
OTU1263	1	2	4	0	4	0	0	0	0	0	0	0	0	0	0	0	0	0	0	0	0	0	0	0	0	0	0	0	0	0	0	0	0	d__Bacteria; p__Deinococcus-Thermus; c__Deinococci; o__Deinococcales; f__Trueperaceae; g__Truepera; s__uncultured_bacterium
OTU1264	1	1	2	0	0	0	0	0	0	0	0	0	0	0	0	0	0	0	0	0	0	0	0	0	0	0	0	0	0	0	0	0	0	d__Bacteria; p__Proteobacteria; c__Deltaproteobacteria; o__Myxococcales; f__Sandaracinaceae; g__Sandaracinus; s__uncultured_soil_bacterium
OTU1265	0	1	0	3	4	6	0	0	0	0	0	0	0	0	0	0	0	0	0	0	0	0	0	0	0	0	0	0	0	0	0	0	0	d__Bacteria; p__Actinobacteria; c__Actinobacteria; o__Propionibacteriales; f__Nocardioidaceae; g__Nocardioides
OTU1266	5	1	0	0	0	0	0	0	0	0	0	0	0	0	0	0	0	0	0	0	0	0	0	0	0	0	0	0	0	0	0	0	0	d__Bacteria; p__Chloroflexi; c__Chloroflexia; o__Kallotenuales; f__AKIW781; g__norank; s__uncultured_bacterium
OTU1268	0	0	1	2	5	4	0	0	0	0	0	0	0	0	0	0	0	0	0	0	0	0	0	0	0	0	0	0	0	0	0	0	0	d__Bacteria; p__Proteobacteria; c__Gammaproteobacteria; o__Cellvibrionales; f__Cellvibrionaceae; g__Cellvibrio
OTU1269	1	4	3	1	2	2	0	0	0	0	0	0	0	0	0	0	0	0	0	0	0	0	0	0	0	0	0	0	0	0	0	0	0	d__Bacteria; p__Proteobacteria; c__Deltaproteobacteria; o__Myxococcales; f__Blfdi19; g__norank; s__uncultured_bacterium
OTU1270	1	3	3	0	0	0	0	0	0	0	0	0	0	0	0	0	0	0	0	0	0	0	0	0	0	0	0	0	0	0	0	0	0	d__Bacteria; p__Proteobacteria; c__Deltaproteobacteria; o__GR-WP33-30; f__norank; g__norank; s__uncultured_delta_proteobacterium
OTU1271	27	15	13	0	0	0	0	0	0	0	0	0	0	0	0	0	0	0	0	0	0	0	0	0	0	0	0	0	0	0	0	0	0	d__Bacteria; p__Gemmatimonadetes; c__Gemmatimonadetes; o__norank; f__S0134_terrestrial_group; g__norank; s__uncultured_bacterium
OTU1272	1	0	0	0	1	0	0	0	0	0	0	0	0	0	0	0	0	0	0	0	0	0	0	0	0	0	0	0	0	0	0	0	0	d__Bacteria; p__Proteobacteria; c__Gammaproteobacteria; o__Legionellales; f__Coxiellaceae; g__Aquicella
OTU1273	3	2	2	0	0	0	0	0	0	0	0	0	0	0	0	0	0	0	0	0	0	0	0	0	0	0	0	0	0	0	0	0	0	d__Bacteria; p__Chloroflexi; c__Chloroflexia; o__Chloroflexales; f__Roseiflexaceae; g__Roseiflexus; s__uncultured_Chloroflexi_bacterium
OTU1274	43	41	10	1295	977	1339	0	0	0	0	0	0	0	5	2	0	0	0	0	0	0	0	0	0	0	0	0	0	0	0	0	0	0	d__Bacteria; p__Proteobacteria; c__Alphaproteobacteria; o__Rhizobiales; f__Rhizobiaceae; g__Ensifer
OTU1275	8	5	1	0	0	0	0	0	0	0	0	0	0	0	0	0	0	0	0	0	0	0	0	0	0	0	0	0	0	0	0	0	0	d__Bacteria; p__Planctomycetes; c__Phycisphaerae; o__Phycisphaerales; f__Phycisphaeraceae; g__AKYG587; s__uncultured_bacterium
OTU1276	11	8	9	0	1	0	0	0	0	0	0	0	0	0	0	0	0	0	0	0	0	0	0	0	0	0	0	0	0	0	0	0	0	d__Bacteria; p__Chloroflexi; c__TK10; o__norank; f__norank; g__norank; s__uncultured_Caldilineae_bacterium
OTU1277	1	2	2	0	0	0	0	0	0	0	0	0	0	0	0	0	0	0	0	0	0	0	0	0	0	0	0	0	0	0	0	0	0	d__Bacteria; p__Acidobacteria; c__Acidobacteria; o__Subgroup_21; f__norank; g__norank; s__uncultured_bacterium
OTU1278	2	7	2	0	0	0	0	0	0	0	0	0	0	0	0	0	0	0	0	0	0	0	0	0	0	0	0	0	0	0	0	0	0	d__Bacteria; p__Proteobacteria; c__Deltaproteobacteria; o__Myxococcales; f__bacteriap25; g__norank; s__uncultured_soil_bacterium
OTU1279	3	0	22	0	0	0	0	0	0	0	0	0	0	0	0	0	0	0	0	0	0	0	0	0	0	0	0	0	0	0	0	0	0	d__Bacteria; p__Saccharibacteria; c__norank; o__norank; f__norank; g__norank; s__uncultured_bacterium
OTU1280	3	1	0	0	0	8	0	0	4	2	0	4	0	0	0	0	0	7	1	4	0	0	0	0	1	0	7	0	0	3	2	0	4	d__Bacteria; p__Firmicutes; c__Clostridia; o__Clostridiales; f__Lachnospiraceae; g__Lachnospiraceae_NK4A136_group; s__uncultured_bacterium
OTU1281	2	2	5	0	0	0	0	0	0	0	0	0	0	0	0	0	0	0	0	0	0	0	0	0	0	0	0	0	0	0	0	0	0	d__Bacteria; p__Bacteroidetes; c__Sphingobacteriia; o__Sphingobacteriales; f__S15-21; g__norank; s__uncultured_bacterium
OTU1282	3	3	3	3	5	1	0	0	0	0	0	0	0	0	0	0	0	0	0	0	0	0	0	0	0	0	0	0	0	0	0	0	0	d__Bacteria; p__Actinobacteria; c__Actinobacteria; o__Acidimicrobiales; f__Acidimicrobiaceae; g__uncultured
OTU1283	3	7	3	0	0	0	0	0	0	0	0	0	0	0	0	0	0	0	0	0	0	0	0	0	0	0	0	0	0	0	0	0	0	d__Bacteria; p__Bacteroidetes; c__Cytophagia; o__Cytophagales; f__Cytophagaceae; g__uncultured
OTU1284	6	4	7	2	0	0	0	0	0	0	0	0	0	0	0	0	0	0	0	0	0	0	0	0	0	0	0	0	0	0	0	0	0	d__Bacteria; p__Proteobacteria; c__Alphaproteobacteria; o__Caulobacterales; f__Hyphomonadaceae; g__Woodsholea
OTU1285	3	2	1	0	0	1	0	0	0	0	0	0	0	0	0	0	0	0	0	0	0	0	0	0	0	0	0	0	0	0	0	0	0	d__Bacteria; p__Actinobacteria; c__Actinobacteria; o__Acidimicrobiales; f__uncultured; g__uncultured
OTU1286	5	3	6	0	0	0	0	0	0	0	0	0	0	0	0	0	0	0	0	0	0	0	0	0	0	0	0	0	0	0	0	0	0	d__Bacteria; p__Gemmatimonadetes; c__Gemmatimonadetes; o__Gemmatimonadales; f__Gemmatimonadaceae; g__uncultured
OTU1287	24	11	7	1	4	3	0	0	0	0	0	0	0	0	0	0	0	0	0	0	0	0	0	0	0	0	0	0	0	0	0	0	0	d__Bacteria; p__Proteobacteria; c__Betaproteobacteria; o__SC-I-84; f__norank; g__norank; s__uncultured_Burkholderiales_bacterium
OTU1288	3	4	3	2	3	1	0	0	0	0	0	0	0	0	0	0	0	0	0	0	0	0	0	0	0	0	0	0	0	0	0	0	0	d__Bacteria; p__Firmicutes; c__Bacilli; o__Bacillales; f__Paenibacillaceae; g__Ammoniibacillus; s__Ammoniibacillus_agariperforans
OTU1289	2	5	3	0	2	1	0	0	0	0	0	0	0	0	0	0	0	0	0	0	0	0	0	0	0	0	0	0	0	0	0	0	0	d__Bacteria; p__Saccharibacteria; c__norank; o__norank; f__norank; g__norank
OTU1290	7	12	3	4	4	7	1	0	0	0	1	0	0	0	0	0	0	0	0	0	0	0	0	0	0	0	0	0	0	0	0	0	0	d__Bacteria; p__Firmicutes; c__Bacilli; o__Bacillales; f__Paenibacillaceae; g__Brevibacillus; s__Brevibacillus_limnophilus
OTU1291	1	1	3	0	0	0	0	0	0	0	0	0	0	0	0	0	0	0	0	0	0	0	0	0	0	0	0	0	0	0	0	0	0	d__Bacteria; p__Actinobacteria; c__Actinobacteria; o__norank; f__norank; g__norank; s__uncultured_bacterium__0425-2M17
OTU1292	7	2	7	1	2	3	0	0	0	0	0	0	1	1	0	0	0	0	0	0	0	0	0	0	0	0	0	0	0	0	0	0	0	d__Bacteria; p__Proteobacteria; c__Alphaproteobacteria; o__Rhizobiales; f__Hyphomicrobiaceae; g__Rhodomicrobium
OTU1293	9	8	5	0	1	0	0	0	0	0	0	0	0	0	0	0	0	0	0	0	0	0	0	0	0	0	0	0	0	0	0	0	0	d__Bacteria; p__Gemmatimonadetes; c__Gemmatimonadetes; o__Gemmatimonadales; f__Gemmatimonadaceae; g__uncultured; s__uncultured_bacterium
OTU1294	8	11	3	0	1	2	0	0	0	0	0	0	0	0	0	0	0	0	0	0	0	0	0	0	0	0	0	0	0	0	0	0	0	d__Bacteria; p__Acidobacteria; c__Acidobacteria; o__Subgroup_10; f__ABS-19; g__norank; s__uncultured_bacterium
OTU1295	18	11	18	0	0	0	0	0	0	0	0	0	0	0	0	0	0	0	0	0	0	0	0	0	0	0	0	0	0	0	0	0	0	d__Bacteria; p__Chloroflexi; c__Anaerolineae; o__Anaerolineales; f__Anaerolineaceae; g__uncultured
OTU1296	1	0	0	0	0	0	0	0	0	0	0	0	0	0	0	0	0	0	0	0	0	0	0	0	0	0	0	0	0	0	0	0	0	d__Bacteria; p__Firmicutes; c__OPB54; o__norank; f__norank; g__norank; s__uncultured_compost_bacterium
OTU1297	3	6	3	0	0	6	0	0	0	0	0	0	0	0	0	0	0	0	0	0	0	0	0	0	0	0	0	0	0	0	0	0	0	d__Bacteria; p__Actinobacteria; c__Actinobacteria; o__Acidimicrobiales; f__uncultured; g__uncultured; s__uncultured_Iamiaceae_bacterium
OTU1298	195	133	116	19	10	21	0	0	0	0	0	0	1	0	0	0	0	0	0	0	0	0	0	0	0	0	0	0	0	0	0	0	0	d__Bacteria; p__Gemmatimonadetes; c__Gemmatimonadetes; o__Gemmatimonadales; f__Gemmatimonadaceae; g__uncultured
OTU1299	3	1	0	0	0	0	0	0	0	0	0	0	0	0	0	0	0	0	0	0	0	0	0	0	0	0	0	0	0	0	0	0	0	d__Bacteria; p__Actinobacteria; c__Actinobacteria; o__Acidimicrobiales; f__uncultured; g__uncultured; s__uncultured_bacterium
OTU1300	0	0	0	0	0	0	0	0	0	0	0	0	0	0	0	0	0	0	1	0	0	0	0	0	0	0	0	0	0	0	0	0	0	d__Bacteria; p__Firmicutes; c__Clostridia; o__Clostridiales; f__Lachnospiraceae; g__[Eubacterium]_ventriosum_group; s__uncultured_organism
OTU1301	7	8	7	0	0	0	0	0	0	0	0	0	0	0	0	0	0	0	0	0	0	0	0	0	0	0	0	0	0	0	0	0	0	d__Bacteria; p__Proteobacteria; c__Deltaproteobacteria; o__Sh765B-TzT-29; f__norank; g__norank
OTU1302	23	13	21	4	3	5	0	0	0	0	1	0	0	1	0	0	0	0	0	0	0	0	0	0	0	0	0	0	0	0	0	0	0	d__Bacteria; p__Firmicutes; c__Bacilli; o__Bacillales; f__Thermoactinomycetaceae; g__Melghirimyces; s__Melghirimyces_thermohalophilus
OTU1303	8	4	5	1	3	2	0	0	0	0	0	0	1	0	0	0	0	0	0	0	0	0	0	0	0	0	0	0	0	0	0	0	0	d__Bacteria; p__Firmicutes; c__Bacilli; o__Bacillales; f__Bacillaceae
OTU1304	2	0	1	0	0	0	0	0	0	0	0	0	0	0	0	0	0	0	0	0	0	0	0	0	0	0	0	0	0	0	0	0	0	d__Bacteria; p__Bacteroidetes; c__Sphingobacteriia; o__Sphingobacteriales; f__PHOS-HE51; g__norank; s__uncultured_bacterium
OTU1305	1	9	7	0	0	0	0	0	0	0	0	0	0	0	0	0	0	0	0	0	0	0	0	0	0	0	0	0	0	0	0	0	0	d__Bacteria; p__Actinobacteria; c__Actinobacteria; o__norank; f__norank; g__norank
OTU1306	10	30	15	1	0	1	0	0	0	0	0	0	0	0	0	0	0	0	0	0	0	0	0	0	0	0	0	0	0	0	0	0	0	d__Bacteria; p__Acidobacteria; c__Acidobacteria; o__Subgroup_10; f__ABS-19; g__norank; s__uncultured_bacterium
OTU1307	70	68	43	1	2	3	0	0	0	0	0	0	0	0	0	0	0	0	0	0	0	0	1	0	0	0	0	0	0	0	0	0	0	d__Bacteria; p__Nitrospirae; c__Nitrospira; o__norank; f__norank; g__Nitrospira; s__Nitrospira_sp._enrichment_culture_clone_80
OTU1308	11	12	4	3	1	0	0	0	0	0	0	0	0	0	0	0	0	0	0	0	0	0	0	0	0	0	0	0	0	0	0	0	0	d__Bacteria; p__Actinobacteria; c__Actinobacteria; o__Acidimicrobiales
OTU1309	0	0	3	0	0	0	0	0	1	0	0	4	1	0	0	2	0	2	0	1	0	0	0	1	0	0	2	0	0	4	1	0	2	d__Bacteria; p__Firmicutes; c__Clostridia; o__Clostridiales; f__Ruminococcaceae; g__uncultured; s__[Clostridium]_leptum
OTU1310	3	2	1	0	0	0	0	0	0	0	0	0	0	0	0	0	0	0	0	0	0	0	0	0	0	0	0	0	0	0	0	0	0	d__Bacteria; p__Firmicutes; c__OPB54; o__norank; f__norank; g__norank
OTU1311	0	0	0	0	0	3	0	0	0	0	0	0	0	0	0	0	0	0	0	0	0	0	0	0	0	0	0	0	0	0	0	0	0	d__Bacteria; p__Actinobacteria; c__Actinobacteria; o__Streptosporangiales; f__Thermomonosporaceae; g__Actinomadura
OTU1312	198	116	149	118	136	130	0	0	0	0	0	0	2	4	1	0	0	0	0	0	0	0	0	0	0	0	0	0	0	0	0	0	0	d__Bacteria; p__Actinobacteria; c__Actinobacteria; o__Streptomycetales; f__Streptomycetaceae; g__Streptomyces
OTU1313	0	3	0	1	0	1	0	0	0	0	0	0	0	0	0	0	0	0	0	0	0	0	0	0	0	0	0	0	0	0	0	0	0	d__Bacteria; p__Firmicutes; c__Clostridia; o__Clostridiales; f__Caldicoprobacteraceae; g__Caldicoprobacter; s__uncultured_bacterium
OTU1314	6	5	6	0	0	0	0	0	0	0	0	0	0	0	0	0	0	0	0	0	0	0	0	0	0	0	0	0	0	0	0	0	0	d__Bacteria; p__Chloroflexi; c__Anaerolineae; o__Anaerolineales; f__Anaerolineaceae; g__uncultured
OTU1315	34	22	25	2	2	4	0	0	0	0	0	0	0	0	0	0	0	0	0	0	0	0	0	0	0	0	0	0	0	0	0	0	0	d__Bacteria; p__Gemmatimonadetes; c__Gemmatimonadetes; o__Gemmatimonadales; f__Gemmatimonadaceae
OTU1316	15	55	85	8	15	1	0	0	0	0	0	0	0	0	0	0	0	0	0	0	0	0	0	0	0	0	0	0	0	0	0	0	0	d__Bacteria; p__Actinobacteria; c__Actinobacteria; o__norank; f__norank; g__norank
OTU1317	0	0	0	0	0	1	0	0	5	0	0	0	1	0	0	0	0	0	0	0	0	0	0	0	0	1	0	0	0	0	0	0	0	d__Bacteria; p__Firmicutes; c__Bacilli; o__Lactobacillales; f__Lactobacillaceae; g__Lactobacillus
OTU1318	1	3	4	0	0	0	0	0	0	0	0	0	0	0	0	0	0	0	0	0	0	0	0	0	0	0	0	0	0	0	0	0	0	d__Bacteria; p__WCHB1-60; c__norank; o__norank; f__norank; g__norank
OTU1319	7	4	5	0	2	1	0	0	0	0	0	0	0	0	0	0	0	0	0	0	0	0	0	0	0	0	0	0	0	0	0	0	0	d__Bacteria; p__Proteobacteria; c__Alphaproteobacteria; o__Rhodospirillales; f__DA111; g__norank
OTU1320	13	18	18	2	1	0	0	0	0	0	0	0	0	0	0	0	0	0	0	0	0	0	0	0	0	0	0	0	0	0	0	0	0	d__Bacteria; p__Chloroflexi; c__SAR202_clade; o__norank; f__norank; g__norank; s__uncultured_Thermomicrobium_sp.
OTU1321	33	29	35	0	0	2	0	0	0	0	0	0	0	0	0	0	0	0	0	0	0	0	0	0	0	0	0	0	0	0	0	0	0	d__Bacteria; p__Actinobacteria; c__Actinobacteria; o__Gaiellales; f__Gaiellaceae; g__Gaiella
OTU1322	17	10	8	5	3	2	0	0	0	0	0	1	0	0	0	0	0	0	0	0	0	0	0	0	0	0	0	0	0	0	1	0	0	d__Bacteria; p__Firmicutes; c__Bacilli; o__Bacillales; f__Planococcaceae
OTU1323	2	10	16	0	1	0	0	0	0	0	0	0	0	0	0	0	0	0	0	0	0	0	0	0	0	0	0	0	0	0	0	0	0	d__Bacteria; p__Chloroflexi; c__Gitt-GS-136; o__norank; f__norank; g__norank; s__uncultured_bacterium
OTU1324	3	3	3	0	0	0	0	0	0	0	0	0	0	0	0	0	0	0	0	0	0	0	0	0	0	0	0	0	0	0	0	0	0	d__Bacteria; p__Chloroflexi; c__Anaerolineae; o__Anaerolineales; f__Anaerolineaceae; g__uncultured
OTU1325	20	13	14	1	0	1	0	0	0	0	0	0	0	0	0	0	0	0	0	0	0	0	0	0	0	0	0	0	0	0	0	0	0	d__Bacteria; p__Proteobacteria; c__Alphaproteobacteria; o__Rhodospirillales; f__DA111; g__norank; s__uncultured_alpha_proteobacterium
OTU1326	5	8	8	1	0	0	0	0	0	0	0	0	0	0	0	0	0	0	0	0	0	0	0	0	0	0	0	0	0	0	0	0	0	d__Bacteria; p__Proteobacteria; c__Alphaproteobacteria; o__Rhodospirillales; f__Rhodospirillaceae; g__Defluviicoccus
OTU1327	13	11	13	0	0	0	0	0	0	0	0	0	0	0	0	0	0	0	0	0	0	0	0	0	0	0	0	0	0	0	0	0	0	d__Bacteria; p__Proteobacteria; c__Gammaproteobacteria; o__Chromatiales; f__Ectothiorhodospiraceae; g__Acidiferrobacter; s__uncultured_bacterium
OTU1328	7	11	6	1	1	2	0	0	0	0	0	0	0	0	0	0	0	0	0	0	0	0	0	0	0	0	0	0	0	0	0	0	0	d__Bacteria; p__Actinobacteria; c__Actinobacteria; o__Corynebacteriales; f__Nocardiaceae; g__Rhodococcus
OTU1329	4	4	7	0	0	0	0	0	0	0	0	0	0	0	0	0	0	0	0	0	0	0	0	0	0	0	0	0	0	0	0	0	0	d__Bacteria; p__Acidobacteria; c__Acidobacteria; o__Subgroup_10; f__ABS-19; g__norank; s__uncultured_Acidobacteria_bacterium
OTU1330	2	1	6	0	1	0	0	0	0	0	0	0	0	0	0	0	0	0	0	0	0	0	0	0	0	0	0	0	0	0	0	0	0	d__Bacteria; p__Chloroflexi; c__Thermomicrobia; o__JG30-KF-CM45; f__norank; g__norank; s__uncultured_bacterium
OTU1331	3	9	8	1	1	1	0	0	0	0	0	0	0	0	0	0	0	0	0	0	0	0	0	0	0	0	0	0	0	0	0	0	0	d__Bacteria; p__Bacteroidetes; c__Sphingobacteriia; o__Sphingobacteriales; f__Chitinophagaceae; g__Niastella; s__uncultured_bacterium
OTU1332	0	0	0	0	0	0	0	0	0	0	0	0	0	0	0	0	0	0	0	0	0	0	0	0	0	0	0	0	0	0	0	2	0	d__Bacteria; p__Chlorobi; c__Chlorobia; o__Chlorobiales; f__SJA-28; g__norank; s__uncultured_bacterium
OTU1333	2	8	10	2	3	0	0	0	0	0	0	0	0	0	0	0	0	0	0	0	0	0	0	0	0	0	0	0	0	0	0	0	0	d__Bacteria; p__Acidobacteria; c__Acidobacteria; o__Subgroup_6; f__norank; g__norank
OTU1334	25	31	22	6	3	5	0	0	0	0	1	0	0	0	0	0	0	0	0	0	0	0	0	0	0	0	0	0	0	0	0	0	0	d__Bacteria; p__Proteobacteria; c__Alphaproteobacteria; o__Rhodospirillales; f__KCM-B-15; g__norank; s__uncultured_bacterium
OTU1335	42	29	38	0	0	2	0	0	0	0	1	0	0	0	0	0	0	0	0	0	0	0	0	0	0	0	0	0	0	0	0	0	0	d__Bacteria; p__Actinobacteria; c__Actinobacteria; o__Frankiales; f__Geodermatophilaceae; g__Geodermatophilus; s__uncultured_bacterium
OTU1336	0	0	3	0	2	0	0	0	0	0	0	0	0	1	0	0	0	0	0	0	0	0	0	0	0	0	0	0	0	0	0	0	0	d__Bacteria; p__Actinobacteria; c__Actinobacteria; o__Micrococcales; f__Promicromonosporaceae; g__Promicromonospora; s__Promicromonospora_umidemergens
OTU1337	4	3	3	0	0	0	0	0	0	0	0	0	0	0	0	0	0	0	0	0	0	0	0	0	0	0	0	0	0	0	0	0	0	d__Bacteria; p__Proteobacteria; c__Gammaproteobacteria; o__Chromatiales; f__Ectothiorhodospiraceae; g__Acidiferrobacter; s__uncultured_bacterium
OTU1338	0	1	2	0	0	0	0	0	0	0	0	0	0	0	0	0	0	0	0	0	0	0	0	0	0	0	0	0	0	0	0	0	0	d__Bacteria; p__Proteobacteria; c__MACA-EFT26; o__norank; f__norank; g__norank; s__uncultured_gamma_proteobacterium
OTU1339	4	1	3	0	0	0	0	0	0	0	0	0	0	0	0	0	0	0	0	0	0	0	0	0	0	0	0	0	0	0	0	0	0	d__Bacteria; p__Bacteroidetes; c__Sphingobacteriia; o__Sphingobacteriales; f__Chitinophagaceae; g__Flavisolibacter; s__uncultured_Bacteroidetes_bacterium
OTU1340	7	7	3	0	0	0	0	0	0	0	0	0	0	0	0	0	0	0	0	0	0	0	0	0	0	0	0	0	0	0	0	0	0	d__Bacteria; p__Proteobacteria; c__Alphaproteobacteria; o__Rhodospirillales; f__Rhodospirillaceae
OTU1341	11	25	42	0	0	0	0	0	0	0	0	0	0	0	0	0	0	0	0	0	0	0	0	0	0	0	0	0	0	0	0	0	0	d__Bacteria; p__Chloroflexi; c__Anaerolineae; o__Anaerolineales; f__Anaerolineaceae; g__uncultured
OTU1342	3	2	5	3	6	5	0	0	0	0	0	0	0	0	0	0	0	0	0	0	0	0	0	0	0	0	0	0	0	0	0	0	0	d__Bacteria; p__Proteobacteria; c__Gammaproteobacteria; o__Cellvibrionales; f__Cellvibrionaceae; g__Cellvibrio
OTU1343	1	2	2	0	0	0	0	0	0	0	0	0	0	0	0	0	0	0	0	0	0	0	0	0	0	0	0	0	0	0	0	0	0	d__Bacteria; p__Elusimicrobia; c__Elusimicrobia; o__MVP-88; f__norank; g__norank; s__uncultured_bacterium
OTU1344	0	2	1	2	0	2	0	0	0	0	1	0	0	0	0	0	0	0	0	0	0	0	0	0	0	0	0	0	0	0	0	0	0	d__Bacteria; p__Firmicutes; c__Bacilli; o__Bacillales; f__Paenibacillaceae; g__Thermobacillus; s__uncultured_bacterium
OTU1345	26	16	17	1	0	2	0	0	0	0	0	0	0	1	0	0	0	0	0	0	0	0	0	0	0	0	0	0	0	0	0	0	0	d__Bacteria; p__Firmicutes; c__Bacilli; o__Bacillales; f__Thermoactinomycetaceae; g__Thermoflavimicrobium; s__low_G+C_Gram-positive_bacterium_HTA1422
OTU1346	1	3	7	0	0	0	0	0	0	0	0	0	0	0	0	0	0	0	0	0	0	0	0	0	0	0	0	0	0	0	0	0	0	d__Bacteria; p__Acidobacteria; c__Acidobacteria; o__Subgroup_4; f__11-24; g__norank
OTU1347	0	1	7	0	0	0	0	0	0	0	0	0	0	0	0	0	0	0	0	0	0	0	0	0	0	0	0	0	0	0	0	0	0	d__Bacteria; p__Chloroflexi; c__Anaerolineae; o__Anaerolineales; f__Anaerolineaceae; g__uncultured
OTU1348	0	0	2	0	0	0	0	0	0	0	0	0	0	0	0	0	0	0	0	0	0	0	0	0	0	0	0	0	0	0	0	0	0	d__Bacteria; p__Chloroflexi; c__Caldilineae; o__Caldilineales; f__Caldilineaceae; g__Litorilinea; s__uncultured_bacterium
OTU1349	2	2	4	1	0	0	0	0	0	0	0	0	0	0	0	0	0	0	0	0	0	0	0	0	0	0	0	0	0	0	0	0	0	d__Bacteria; p__Acidobacteria; c__Acidobacteria; o__Subgroup_6; f__norank; g__norank; s__uncultured_Holophaga_sp.
OTU1350	1	2	5	0	2	0	0	0	0	0	0	0	0	0	0	0	0	0	0	0	0	0	0	0	0	0	0	0	0	0	0	0	0	d__Bacteria; p__Firmicutes; c__Bacilli; o__Bacillales; f__Bacillaceae; g__Paucisalibacillus; s__uncultured_compost_bacterium
OTU1351	8	2	0	0	0	0	0	0	0	0	0	0	0	0	0	0	0	0	0	0	0	0	0	0	0	0	0	0	0	0	0	0	0	d__Bacteria; p__Saccharibacteria; c__norank; o__norank; f__norank; g__norank
OTU1352	10	20	17	0	1	0	0	0	0	0	0	0	0	0	0	0	0	0	0	0	0	0	0	0	0	0	0	0	0	0	0	0	0	d__Bacteria; p__Chloroflexi; c__TK10; o__norank; f__norank; g__norank
OTU1353	0	0	0	0	0	0	0	0	0	0	0	0	0	0	0	0	0	0	0	0	0	0	0	0	0	0	0	0	0	0	0	5	0	d__Bacteria; p__Spirochaetae; c__Spirochaetes; o__Spirochaetales; f__Spirochaetaceae; g__uncultured; s__uncultured_bacterium
OTU1354	0	1	0	1	0	0	0	0	0	0	0	0	0	0	0	0	0	0	0	0	0	0	0	0	0	0	0	0	0	0	0	0	0	d__Bacteria; p__Saccharibacteria; c__norank; o__norank; f__norank; g__norank
OTU1355	2	5	0	1	1	1	0	0	0	0	0	0	0	0	0	0	0	0	0	0	0	0	0	0	0	0	0	0	0	0	0	0	0	d__Bacteria; p__Proteobacteria; c__Deltaproteobacteria; o__Myxococcales; f__BIrii41; g__norank; s__uncultured_delta_proteobacterium
OTU1356	2	5	11	0	0	0	0	0	0	0	0	0	0	0	0	0	0	0	0	0	0	0	0	0	0	0	0	0	0	0	0	0	0	d__Bacteria; p__Latescibacteria; c__norank; o__norank; f__norank; g__norank
OTU1357	0	2	0	0	0	0	0	0	0	0	0	0	0	0	0	0	0	0	0	0	0	0	1	0	0	0	1	0	0	0	0	0	0	d__Bacteria; p__Parcubacteria; c__norank; o__norank; f__norank; g__norank; s__uncultured_bacterium
OTU1358	12	14	19	5	6	7	0	0	0	0	0	0	0	0	0	0	0	0	0	0	0	0	0	0	0	0	0	0	0	0	0	0	0	d__Bacteria; p__Actinobacteria; c__Actinobacteria; o__Pseudonocardiales; f__Pseudonocardiaceae; g__Actinophytocola
OTU1359	19	13	18	13	13	20	0	0	0	0	1	0	1	4	3	0	0	0	0	0	0	0	0	0	0	0	0	0	0	0	0	0	0	d__Bacteria; p__Proteobacteria; c__Alphaproteobacteria; o__Rhizobiales; f__Bradyrhizobiaceae; g__Bradyrhizobium
OTU1360	1	2	2	0	0	0	0	0	0	0	0	0	0	0	0	0	0	0	0	0	0	0	0	0	0	0	0	0	0	0	0	0	0	d__Bacteria; p__Proteobacteria; c__Deltaproteobacteria; o__Myxococcales; f__Haliangiaceae; g__Haliangium
OTU1361	9	8	10	0	0	0	0	0	0	0	0	0	0	0	0	0	0	0	0	0	0	0	0	0	0	0	0	0	0	0	0	0	0	d__Bacteria; p__Saccharibacteria; c__norank; o__norank; f__norank; g__norank
OTU1362	10	5	8	1	4	0	0	0	0	0	0	0	0	0	0	0	0	0	0	0	0	0	0	0	0	0	0	0	0	0	0	0	0	d__Bacteria; p__Actinobacteria; c__Actinobacteria; o__Acidimicrobiales; f__uncultured; g__uncultured; s__uncultured_Ferrimicrobium_sp.
OTU1363	28	29	22	0	0	0	0	0	0	0	0	0	0	0	0	0	0	0	0	0	0	0	0	0	0	0	0	0	0	0	0	0	0	d__Bacteria; p__Gemmatimonadetes; c__Gemmatimonadetes; o__Gemmatimonadales; f__Gemmatimonadaceae; g__uncultured
OTU1364	4	2	4	1	0	0	0	0	0	0	0	0	0	0	0	0	0	0	0	0	0	0	0	0	0	0	0	0	0	0	0	0	0	d__Bacteria; p__Proteobacteria; c__Deltaproteobacteria; o__Myxococcales; f__Haliangiaceae; g__Haliangium; s__uncultured_bacterium
OTU1365	1	4	1	5	1	0	0	0	0	0	1	0	0	0	1	0	0	0	0	0	0	0	0	0	0	0	0	0	0	0	0	0	0	d__Bacteria; p__Firmicutes; c__OPB54; o__norank; f__norank; g__norank; s__uncultured_compost_bacterium
OTU1366	2	0	1	2	6	5	0	0	0	0	0	0	0	0	0	0	0	0	0	0	0	0	0	0	0	0	0	0	0	0	0	0	0	d__Bacteria; p__Proteobacteria; c__Betaproteobacteria; o__Burkholderiales; f__Comamonadaceae; g__Piscinibacter
OTU1367	19	20	13	3	1	8	0	0	0	0	0	0	0	0	0	0	0	0	0	0	0	0	0	0	0	0	0	0	0	0	0	0	0	d__Bacteria; p__Actinobacteria; c__Actinobacteria; o__Solirubrobacterales; f__480-2; g__norank; s__uncultured_bacterium
OTU1368	16	11	9	0	0	0	0	0	0	0	0	0	0	0	0	0	0	0	0	0	0	0	0	0	0	0	0	0	0	0	0	0	0	d__Bacteria; p__Gemmatimonadetes; c__Gemmatimonadetes; o__AT425-EubC11_terrestrial_group; f__norank; g__norank; s__uncultured_bacterium
OTU1369	140	95	63	5	9	15	0	0	0	0	0	0	0	0	0	0	0	0	0	0	0	0	0	0	0	0	0	0	0	0	0	0	0	d__Bacteria; p__Proteobacteria; c__Alphaproteobacteria; o__Rhodospirillales; f__Rhodospirillaceae; g__uncultured
OTU1370	9	6	3	0	0	0	0	0	0	0	0	0	0	0	0	0	0	0	0	0	0	0	0	0	0	0	0	0	0	0	0	0	0	d__Bacteria; p__Proteobacteria; c__Alphaproteobacteria; o__Rhodospirillales; f__Rhodospirillaceae
OTU1371	4	8	4	0	0	1	0	0	0	0	0	0	0	0	0	0	0	0	0	0	0	0	0	0	0	0	0	0	0	0	0	0	0	d__Bacteria; p__Proteobacteria; c__Alphaproteobacteria; o__Rhizobiales; f__DUNssu371; g__norank; s__unidentified
OTU1372	0	1	0	0	0	0	0	0	0	2	0	0	0	0	0	0	0	0	0	0	0	0	0	0	1	1	0	0	0	0	0	0	0	d__Bacteria; p__Firmicutes; c__Bacilli; o__Lactobacillales; f__Leuconostocaceae; g__Weissella; s__Weissella_ghanensis
OTU1373	23	26	15	5	3	11	0	0	0	0	0	0	0	0	0	0	0	0	0	0	0	0	0	0	0	0	0	0	0	0	0	0	0	d__Bacteria; p__Actinobacteria; c__Actinobacteria; o__Streptomycetales; f__Streptomycetaceae; g__Streptomyces; s__Streptomyces_scabrisporus
OTU1374	1	0	1	0	0	0	0	0	0	0	0	0	0	0	0	0	0	0	0	0	0	0	0	0	0	0	0	0	0	0	0	0	0	d__Bacteria; p__Bacteroidetes; c__Sphingobacteriia; o__Sphingobacteriales; f__PHOS-HE51; g__norank; s__uncultured_bacterium
OTU1375	517	293	228	89	69	86	0	0	0	6	3	3	3	6	2	0	0	0	0	0	0	0	0	0	0	0	0	0	0	0	0	0	0	d__Bacteria; p__Firmicutes; c__Bacilli; o__Bacillales; f__Bacillaceae; g__Bacillus; s__Bacillus_asahii
OTU1376	43	8	2	3020	2317	3222	0	0	0	0	0	0	100	1506	2072	0	1	0	0	0	0	0	0	0	0	0	0	0	0	0	0	0	0	d__Bacteria; p__Proteobacteria; c__Gammaproteobacteria; o__Pseudomonadales; f__Pseudomonadaceae; g__Pseudomonas; s__Pseudomonas_brassicacearum_subsp._brassicacearum
OTU1377	1	1	2	2	0	1	0	0	0	0	0	0	1	0	0	0	0	0	0	0	0	0	0	0	0	0	0	0	0	0	0	0	0	d__Bacteria; p__Proteobacteria; c__Gammaproteobacteria; o__Legionellales; f__Coxiellaceae; g__Aquicella; s__uncultured_Aquicella_sp.
OTU1378	83	69	109	9	11	8	0	0	0	0	0	0	0	0	0	0	0	0	0	0	0	0	0	0	0	0	0	0	0	0	0	0	0	d__Bacteria; p__Chloroflexi; c__JG30-KF-CM66; o__norank; f__norank; g__norank; s__uncultured_bacterium
OTU1379	5	2	2	2	0	0	0	0	0	1	1	0	0	0	0	0	0	0	0	0	0	0	0	0	0	0	0	0	0	0	0	0	0	d__Bacteria; p__Firmicutes; c__Bacilli; o__Bacillales; f__Thermoactinomycetaceae; g__Thermoflavimicrobium; s__uncultured_Thermoflavimicrobium_sp.
OTU1380	1	5	3	0	0	0	0	0	0	0	0	0	0	0	0	0	0	0	0	0	0	0	0	0	0	0	0	0	0	0	0	0	0	d__Bacteria; p__Chloroflexi; c__Anaerolineae; o__Anaerolineales; f__Anaerolineaceae; g__uncultured; s__uncultured_sludge_bacterium_H8
OTU1381	5	5	3	5	6	8	1	0	0	1	0	0	1	6	1	0	0	0	0	0	0	0	0	0	0	0	0	0	0	0	0	0	0	d__Bacteria; p__Firmicutes; c__Bacilli; o__Bacillales; f__Bacillaceae; g__Bacillus
OTU1382	1	2	2	3	3	2	0	0	0	0	0	0	0	0	0	0	0	0	0	0	0	0	0	0	0	0	0	0	0	0	0	0	0	d__Bacteria; p__Actinobacteria; c__Actinobacteria; o__Frankiales; f__Frankiaceae; g__Jatrophihabitans; s__uncultured_bacterium
OTU1383	0	3	2	0	0	0	0	0	0	0	0	0	0	0	0	0	0	0	0	0	0	0	0	0	0	0	0	0	0	0	0	0	0	d__Bacteria; p__Verrucomicrobia; c__OPB35_soil_group; o__norank; f__norank; g__norank
OTU1384	1	0	0	0	1	0	0	0	0	0	0	0	0	0	0	0	0	0	0	0	0	0	0	0	0	0	0	0	0	0	0	0	0	d__Bacteria; p__Armatimonadetes; c__norank; o__norank; f__norank; g__norank
OTU1385	5	22	36	0	0	0	0	0	0	0	0	0	0	0	0	0	0	0	0	0	0	0	0	0	0	0	0	0	0	0	0	0	0	d__Bacteria; p__Acidobacteria; c__Acidobacteria; o__Subgroup_4; f__RB41; g__norank; s__uncultured_soil_bacterium
OTU1386	4	7	17	0	0	1	0	0	0	0	0	0	0	0	0	0	0	0	0	0	0	0	0	0	0	0	0	0	0	0	0	0	0	d__Bacteria; p__Acidobacteria; c__Acidobacteria; o__Subgroup_6; f__norank; g__norank; s__Acidobacteria_bacterium_LP6
OTU1387	0	0	0	0	0	1	0	1	3	0	0	15	0	0	0	1	0	5	0	7	1	0	0	3	0	1	2	1	0	8	3	0	18	d__Bacteria; p__Firmicutes; c__Clostridia; o__Clostridiales; f__Lachnospiraceae; g__Lachnospiraceae_NK4A136_group; s__Clostridiales_bacterium_CIEAF_020
OTU1388	2	8	2	0	0	0	0	0	0	0	0	0	0	0	0	0	0	0	0	0	0	0	0	0	0	0	0	0	0	0	0	0	0	d__Bacteria; p__Chloroflexi
OTU1389	0	5	1	0	0	0	0	0	0	0	0	0	0	0	0	0	0	0	0	0	0	0	0	0	0	0	0	0	0	0	0	0	0	d__Bacteria; p__Cyanobacteria; c__Cyanobacteria; o__SubsectionIII; f__FamilyI; g__Leptolyngbya
OTU1390	4	8	5	0	0	0	0	0	0	0	0	0	0	0	0	0	0	0	0	0	0	0	0	0	0	0	0	0	0	0	0	0	0	d__Bacteria; p__Chloroflexi; c__Caldilineae; o__Caldilineales; f__Caldilineaceae; g__Litorilinea; s__uncultured_bacterium
OTU1391	2	12	19	0	0	0	0	0	0	0	0	0	0	0	0	0	0	0	0	0	0	0	0	0	0	0	0	0	0	0	0	0	0	d__Bacteria; p__JL-ETNP-Z39; c__norank; o__norank; f__norank; g__norank; s__uncultured_bacterium
OTU1392	1	9	17	0	0	0	0	0	0	0	0	0	0	0	0	0	0	0	0	0	0	0	0	0	0	0	0	0	0	0	0	0	0	d__Bacteria; p__Latescibacteria; c__norank; o__norank; f__norank; g__norank; s__uncultured_Acidobacteria_bacterium
OTU1393	4	7	7	0	0	0	0	0	0	0	0	0	0	0	0	0	0	0	0	0	0	0	0	0	0	0	0	0	0	0	0	0	0	d__Bacteria; p__Proteobacteria; c__Deltaproteobacteria; o__Sh765B-TzT-29; f__norank; g__norank; s__uncultured_Myxococcales_bacterium
OTU1394	9	5	5	2	5	2	0	0	0	0	0	0	0	0	0	0	0	0	0	0	0	0	0	0	0	0	0	0	0	0	0	0	0	d__Bacteria; p__Actinobacteria; c__Actinobacteria; o__Pseudonocardiales; f__Pseudonocardiaceae; g__Saccharomonospora; s__Saccharomonospora_viridis
OTU1395	6	1	1	0	0	0	0	0	0	0	0	0	0	0	0	0	0	0	0	0	0	0	0	0	0	0	0	0	0	0	0	0	0	d__Bacteria; p__Actinobacteria; c__Actinobacteria; o__Gaiellales; f__uncultured; g__uncultured
OTU1396	10	16	16	0	1	0	0	0	0	0	0	0	0	0	0	0	0	0	0	0	0	0	0	0	0	0	0	0	0	0	0	0	0	d__Bacteria; p__Chloroflexi; c__S085; o__norank; f__norank; g__norank; s__uncultured_bacterium
OTU1397	17	10	11	0	1	2	0	0	0	0	0	0	0	0	0	0	0	0	0	0	0	0	0	0	0	0	0	0	0	0	0	0	0	d__Bacteria; p__Actinobacteria; c__Actinobacteria; o__Solirubrobacterales; f__Elev-16S-1332; g__norank; s__uncultured_bacterium
OTU1398	5	8	0	12	13	12	0	0	0	0	0	0	1	0	0	0	0	0	0	0	0	0	0	0	0	0	0	0	0	0	0	0	0	d__Bacteria; p__Proteobacteria; c__Gammaproteobacteria; o__Xanthomonadales; f__Xanthomonadaceae; g__Pseudoxanthomonas
OTU1399	6	3	4	0	0	0	0	0	0	0	0	0	0	0	0	0	0	0	0	0	0	0	0	0	0	0	0	0	0	0	0	0	0	d__Bacteria; p__Verrucomicrobia; c__Opitutae; o__Opitutales; f__Opitutaceae; g__Opitutus; s__uncultured_bacterium
OTU1400	4	2	1	0	0	0	0	0	0	0	0	0	0	0	0	0	0	0	0	0	0	0	0	0	0	0	0	0	0	0	0	0	0	d__Bacteria; p__Acidobacteria; c__Acidobacteria; o__Subgroup_10; f__ABS-19; g__norank; s__uncultured_Acidobacteria_bacterium
OTU1401	0	2	0	0	0	1	0	0	0	0	0	0	0	0	0	0	0	0	0	0	0	0	0	0	0	0	0	0	0	0	0	0	0	d__Bacteria; p__Firmicutes; c__Clostridia; o__Clostridiales; f__Family_XVIII
OTU1402	6	1	1	1	1	0	0	0	0	0	0	0	0	0	0	0	0	0	0	0	0	0	0	0	0	0	0	0	0	0	0	0	0	d__Bacteria; p__Proteobacteria; c__Gammaproteobacteria; o__Xanthomonadales; f__Xanthomonadales_Incertae_Sedis; g__Steroidobacter
OTU1403	8	10	10	3	2	1	0	0	0	0	0	0	0	0	0	0	0	0	0	0	0	0	0	0	0	0	0	0	0	0	0	0	0	d__Bacteria; p__Chloroflexi; c__Ardenticatenia; o__Ardenticatenales; f__norank; g__norank; s__uncultured_Chloroflexus_sp.
OTU1404	4	14	27	0	9	0	0	0	0	0	0	0	0	0	0	0	0	0	0	0	0	0	0	0	0	0	0	0	0	0	0	0	0	d__Bacteria; p__Chloroflexi; c__Gitt-GS-136; o__norank; f__norank; g__norank; s__uncultured_bacterium
OTU1405	0	0	0	0	1	1	0	0	0	1	0	0	0	0	0	0	0	0	0	0	0	0	0	0	0	0	0	0	0	0	0	0	0	d__Bacteria; p__Proteobacteria; c__Alphaproteobacteria; o__Rhodospirillales; f__Rhodospirillaceae; g__Azospirillum; s__Azospirillum_zeae
OTU1406	8	37	44	0	9	3	0	0	0	0	0	0	0	0	0	0	0	0	0	0	0	0	0	0	0	0	0	0	0	0	0	0	0	d__Bacteria; p__Actinobacteria; c__Actinobacteria; o__norank; f__norank; g__norank
OTU1407	106	69	68	11	11	19	0	0	0	0	0	0	0	0	0	0	0	0	0	0	0	0	0	0	0	0	0	0	0	0	0	0	0	d__Bacteria; p__Actinobacteria; c__Actinobacteria; o__Gaiellales; f__Gaiellaceae; g__Gaiella
OTU1408	63	64	59	3	1	3	0	1	0	0	0	0	0	0	0	0	0	0	0	0	0	0	0	0	0	0	0	0	0	0	0	0	0	d__Bacteria; p__Actinobacteria; c__Actinobacteria; o__Frankiales; f__Geodermatophilaceae; g__Blastococcus
OTU1409	4	1	3	0	0	0	0	0	0	0	0	0	0	0	0	0	0	0	0	0	0	0	0	0	0	0	0	0	0	0	0	0	0	d__Bacteria; p__Saccharibacteria
OTU1410	13	7	6	0	0	0	0	0	0	0	0	0	0	0	0	0	0	0	0	0	0	0	0	0	0	0	0	0	0	0	0	0	0	d__Bacteria; p__Actinobacteria; c__Actinobacteria; o__Acidimicrobiales; f__uncultured; g__uncultured
OTU1411	0	2	5	0	0	0	0	0	0	0	0	0	0	0	0	0	0	0	0	0	0	0	0	0	0	0	0	0	0	0	0	0	0	d__Bacteria; p__Acidobacteria; c__Acidobacteria; o__Subgroup_4; f__Unknown_Family; g__Blastocatella
OTU1412	0	0	4	0	0	0	0	0	0	0	0	0	0	0	0	0	0	0	0	0	0	0	0	0	0	0	0	0	0	0	0	0	0	d__Bacteria; p__Chloroflexi; c__Anaerolineae; o__Anaerolineales; f__Anaerolineaceae; g__uncultured
OTU1413	0	1	1	0	0	0	0	0	0	0	0	0	0	0	0	0	0	0	0	0	0	0	0	0	0	0	0	0	0	0	0	0	0	d__Bacteria; p__Saccharibacteria; c__norank; o__norank; f__norank; g__norank
OTU1414	2	3	3	6	6	10	0	0	0	0	0	0	0	0	0	0	0	0	0	0	0	0	0	0	0	0	0	0	0	0	0	0	0	d__Bacteria; p__Saccharibacteria; c__norank; o__norank; f__norank; g__norank
OTU1415	7	8	4	0	0	0	0	0	0	0	0	0	0	0	0	0	0	0	0	0	0	0	0	0	0	0	0	0	0	0	0	0	0	d__Bacteria; p__Gemmatimonadetes; c__Gemmatimonadetes; o__norank; f__S0134_terrestrial_group; g__norank
OTU1416	0	0	0	0	0	0	0	0	1	0	0	0	0	0	0	0	0	0	0	0	0	0	0	0	0	0	0	0	0	0	0	0	0	d__Bacteria; p__Firmicutes; c__Bacilli; o__Lactobacillales; f__Lactobacillaceae; g__Lactobacillus; s__Lactobacillus_johnsonii
OTU1417	0	2	1	1	0	0	0	0	0	0	0	0	0	1	0	0	0	0	0	0	0	0	0	0	0	0	0	0	0	0	0	0	0	d__Bacteria; p__Firmicutes; c__Clostridia; o__Clostridiales; f__Clostridiaceae_1; g__Clostridium_sensu_stricto_13
OTU1418	0	4	3	0	2	0	0	0	0	0	0	0	0	0	0	0	0	0	0	0	0	0	0	0	0	0	0	0	0	0	0	0	0	d__Bacteria; p__Chloroflexi; c__Anaerolineae; o__Anaerolineales; f__Anaerolineaceae; g__uncultured
OTU1419	2	1	0	0	0	0	0	0	0	0	0	0	0	0	0	0	0	0	0	0	0	0	0	0	0	0	0	0	0	0	0	0	0	d__Bacteria; p__Chloroflexi; c__Thermomicrobia; o__JG30-KF-CM45; f__norank; g__norank; s__uncultured_Thermomicrobia_bacterium
OTU1420	7	2	2	0	0	0	0	0	0	0	0	0	0	0	0	0	0	0	0	0	0	0	0	0	0	0	0	0	0	0	0	0	0	d__Bacteria; p__Gemmatimonadetes; c__Gemmatimonadetes; o__norank; f__S0134_terrestrial_group; g__norank; s__uncultured_bacterium
OTU1421	0	3	4	0	0	0	0	0	0	0	0	0	0	0	0	0	0	0	0	0	0	0	0	0	0	0	0	0	0	0	0	0	0	d__Bacteria; p__Acidobacteria; c__Acidobacteria; o__norank; f__norank; g__norank; s__uncultured_bacterium
OTU1422	4	5	3	0	0	0	0	0	0	0	0	0	0	0	0	0	0	0	0	0	0	0	0	0	0	0	0	0	0	0	0	0	0	d__Bacteria; p__Actinobacteria; c__Actinobacteria; o__Acidimicrobiales; f__OM1_clade; g__norank
OTU1423	2	3	2	0	0	0	0	0	0	0	0	0	0	1	1	0	0	0	0	0	0	0	0	0	0	0	0	0	0	0	0	0	0	d__Bacteria; p__Firmicutes; c__Bacilli; o__Bacillales; f__Thermoactinomycetaceae; g__Shimazuella
OTU1424	161	105	69	25	31	45	0	0	0	1	5	1	0	3	0	0	0	0	0	0	0	0	0	0	0	0	0	0	0	0	0	0	0	d__Bacteria; p__Firmicutes; c__Bacilli; o__Bacillales; f__Bacillaceae; g__Bacillus
OTU1425	2	3	0	0	0	0	0	0	0	0	0	0	0	0	0	0	0	0	0	0	0	0	0	0	0	0	0	0	0	0	0	0	0	d__Bacteria; p__Parcubacteria; c__norank; o__norank; f__norank; g__norank; s__uncultured_candidate_division_WWE3_bacterium
OTU1426	0	1	0	0	0	0	0	0	0	0	0	0	0	0	0	0	0	0	0	0	0	0	0	0	0	0	0	0	0	0	0	0	0	d__Bacteria; p__Actinobacteria; c__Actinobacteria; o__Micromonosporales; f__Micromonosporaceae
OTU1427	2	4	4	0	0	0	0	0	0	0	0	0	0	0	0	0	0	0	0	0	0	0	0	0	0	0	0	0	0	0	0	0	0	d__Bacteria; p__Chloroflexi; c__Caldilineae; o__Caldilineales; f__Caldilineaceae; g__Litorilinea
OTU1428	3	3	2	0	0	0	0	0	0	0	0	0	0	0	0	0	0	0	0	0	0	0	0	0	0	0	0	0	0	0	0	0	0	d__Bacteria; p__Bacteroidetes; c__Sphingobacteriia; o__Sphingobacteriales; f__Chitinophagaceae; g__uncultured; s__uncultured_bacterium
OTU1429	0	1	1	0	0	0	0	0	0	0	0	0	0	0	0	0	0	0	0	0	0	0	0	0	0	0	0	0	0	0	0	0	0	d__Bacteria; p__Chloroflexi; c__Anaerolineae; o__Anaerolineales; f__Anaerolineaceae; g__uncultured
OTU1430	2	11	13	0	1	0	0	0	0	0	0	0	0	0	0	0	0	0	0	0	0	0	0	0	0	0	0	0	0	0	0	0	0	d__Bacteria; p__Acidobacteria; c__Acidobacteria; o__Subgroup_6; f__norank; g__norank
OTU1431	85	100	107	11	9	10	0	0	0	0	0	0	0	0	0	0	0	0	0	0	0	0	0	0	0	0	0	0	0	0	0	0	0	d__Bacteria; p__Chloroflexi; c__TK10; o__norank; f__norank; g__norank; s__uncultured_gamma_proteobacterium
OTU1432	2	1	0	0	1	0	0	0	0	0	0	0	0	0	0	0	0	0	0	0	0	0	0	0	0	0	0	0	0	0	0	0	0	d__Bacteria; p__Firmicutes; c__Clostridia; o__Halanaerobiales; f__Halobacteroidaceae; g__uncultured; s__uncultured_Halanaerobiales_bacterium
OTU1433	1	9	8	0	1	0	0	0	0	0	0	0	0	0	0	0	0	0	0	0	0	0	0	0	0	0	0	0	0	0	0	0	0	d__Bacteria; p__Gemmatimonadetes; c__Gemmatimonadetes; o__Gemmatimonadales; f__Gemmatimonadaceae; g__Gemmatimonas; s__uncultured_Gemmatimonas_sp.
OTU1434	55	53	28	183	122	173	0	0	0	0	0	0	0	0	1	0	0	0	0	0	0	0	0	0	0	0	0	0	0	0	0	0	0	d__Bacteria; p__Proteobacteria; c__Alphaproteobacteria; o__Rhizobiales; f__Aurantimonadaceae; g__Martelella; s__uncultured_bacterium
OTU1435	3	8	7	0	0	0	0	0	0	0	0	0	0	0	0	0	0	0	0	0	0	0	0	0	0	0	0	0	0	0	0	0	0	d__Bacteria; p__Verrucomicrobia; c__OPB35_soil_group; o__norank; f__norank; g__norank
OTU1436	10	3	9	1	0	0	0	0	0	0	0	0	0	0	0	0	0	0	0	0	0	0	0	0	0	0	0	0	0	0	0	0	0	d__Bacteria; p__Bacteroidetes; c__Cytophagia; o__Cytophagales; f__Cytophagaceae; g__uncultured
OTU1437	11	3	11	1	5	0	0	0	0	0	0	0	0	0	0	0	0	0	0	0	0	0	0	0	0	0	0	0	0	0	0	0	0	d__Bacteria; p__Chloroflexi; c__Thermomicrobia; o__Sphaerobacterales; f__Sphaerobacteraceae; g__Nitrolancea; s__uncultured_bacterium
OTU1438	10	4	6	0	0	0	0	0	0	0	0	0	0	0	0	0	0	0	0	0	0	0	0	0	0	0	0	0	0	0	0	0	0	d__Bacteria; p__Proteobacteria; c__Alphaproteobacteria; o__Rhodospirillales; f__DA111; g__norank; s__uncultured_bacterium
OTU1439	14	10	16	0	2	1	0	0	0	0	0	0	0	0	0	0	0	0	0	0	0	0	0	0	0	0	0	0	0	0	0	0	0	d__Bacteria; p__Proteobacteria; c__Alphaproteobacteria; o__Rhizobiales; f__JG34-KF-361; g__norank; s__uncultured_Rhizobiales_bacterium
OTU1440	4	0	1	0	0	0	0	0	0	0	0	0	0	0	0	0	0	0	0	0	0	0	0	0	0	0	0	0	0	0	0	0	0	d__Bacteria; p__Armatimonadetes; c__norank; o__norank; f__norank; g__norank
OTU1441	2	1	0	2	1	4	0	0	0	0	0	0	0	0	0	0	0	0	0	0	0	0	0	0	0	0	0	0	0	0	0	0	0	d__Bacteria; p__Bacteroidetes; c__Sphingobacteriia; o__Sphingobacteriales; f__Sphingobacteriaceae; g__Pedobacter
OTU1442	128	77	88	23	28	30	0	0	0	0	0	0	0	0	0	0	0	0	0	0	0	0	0	0	0	0	0	0	0	0	0	0	0	d__Bacteria; p__Actinobacteria; c__Actinobacteria; o__Acidimicrobiales; f__Acidimicrobiaceae; g__uncultured
OTU1443	38	37	31	2	0	0	0	0	0	0	0	0	0	0	0	0	0	0	0	0	0	0	0	0	0	0	0	0	0	0	0	0	0	d__Bacteria; p__Proteobacteria; c__Alphaproteobacteria; o__Rhodospirillales; f__I-10; g__norank; s__uncultured_Stella_sp.
OTU1444	2	1	8	0	0	0	0	0	0	0	0	0	0	0	0	0	0	0	0	0	0	0	0	0	0	0	0	0	0	0	0	0	0	d__Bacteria; p__Planctomycetes; c__Pla3_lineage; o__norank; f__norank; g__norank; s__uncultured_bacterium
OTU1445	5	0	6	1	0	0	0	0	0	0	0	0	0	0	0	0	0	0	0	0	0	0	0	0	0	0	0	0	0	0	0	0	0	d__Bacteria; p__Actinobacteria; c__Actinobacteria; o__Acidimicrobiales; f__uncultured; g__uncultured; s__uncultured_actinobacterium
OTU1446	13	27	6	3	2	2	0	0	0	0	0	0	0	0	0	0	0	0	0	0	0	0	0	0	0	0	0	0	0	0	0	0	0	d__Bacteria; p__Actinobacteria; c__Actinobacteria; o__Propionibacteriales; f__Nocardioidaceae; g__Flindersiella; s__uncultured_bacterium
OTU1447	0	2	0	0	0	0	0	0	0	0	0	0	0	0	0	0	0	0	0	0	0	0	0	0	0	0	0	0	0	0	0	0	0	d__Bacteria; p__Firmicutes; c__OPB54; o__norank; f__norank; g__norank; s__uncultured_compost_bacterium
OTU1448	12	8	7	0	6	3	0	0	0	0	0	0	0	0	0	0	0	0	0	0	0	0	0	0	0	0	0	0	0	0	0	0	0	d__Bacteria; p__Actinobacteria; c__Actinobacteria; o__Micromonosporales; f__Micromonosporaceae
OTU1449	10	10	8	0	0	0	0	0	0	0	0	0	0	0	0	0	0	0	0	0	0	0	0	0	0	0	0	0	0	0	0	0	0	d__Bacteria; p__Gemmatimonadetes; c__Gemmatimonadetes; o__Gemmatimonadales; f__Gemmatimonadaceae; g__uncultured
