# Supplementary material for: Bacterial communities in the rhizosphere, phyllosphere and endosphere of tomato plants
Source: PLoS One. 2019 Nov 8;14(11):e0223847. doi: 10.1371/journal.pone.0223847 (PMC6839845; doi:10.1371/journal.pone.0223847)
Supplement: S1 File — (ZIP) [file pone.0223847.s001.zip › Supplemental Material S1/otu_seqids.txt]

OTU1	RootZone_R1_142252	RootZone_R1_148353	RootZone_R1_150851	RootZone_R1_154403	Rhizo_R3_358186	Rhizo_R3_365758	Rhizo_R3_375131	RootZone_R3_575880	RootZone_R3_578769	RootZone_R3_586128	RootZone_R3_589330	RootZone_R3_591121	RootZone_R3_606780	Rhizo_R2_728087	Rhizo_R2_739010	RootZone_R2_1006340	RootZone_R2_1007987	RootZone_R2_1015402	RootZone_R2_1015464	RootZone_R2_1017868	RootZone_R2_1027320	RootZone_R2_1029383	RootZone_R2_1034999	RootZone_R2_1035461	RootZone_R2_1037520	RootZone_R2_1038804	RootZone_R2_1039364	RootZone_R2_1039900
OTU10	RootZone_R1_138407	RootZone_R1_152845	RootZone_R1_153669	RootZone_R1_155260	RootZone_R1_156892	Rhizo_R3_367942	RootZone_R3_569839	RootZone_R3_585984	RootZone_R3_587098	RootZone_R3_588600	RootZone_R3_603687	Rhizo_R2_737979	Rhizo_R2_758381	RootZone_R2_1016835	RootZone_R2_1016990	RootZone_R2_1018261	RootZone_R2_1021206	RootZone_R2_1021315	RootZone_R2_1027023	RootZone_R2_1028684	RootZone_R2_1028714	RootZone_R2_1031920	RootZone_R2_1038209
OTU100	RootZone_R1_136211	RootZone_R1_138548	RootZone_R1_143223	RootZone_R1_143861	RootZone_R1_144102	RootZone_R1_145524	RootZone_R1_146479	RootZone_R1_148428	RootZone_R1_148711	RootZone_R1_148971	RootZone_R1_149948	RootZone_R1_150033	RootZone_R1_151907	RootZone_R1_157584	RootZone_R1_161005	RootZone_R1_163922	RootZone_R3_569569	RootZone_R3_573250	RootZone_R3_575065	RootZone_R3_575890	RootZone_R3_577995	RootZone_R3_587987	RootZone_R3_589744	RootZone_R3_600464	RootZone_R3_604811	RootZone_R3_605685	L_Epi_R1_862516	RootZone_R2_1011474	RootZone_R2_1012029	RootZone_R2_1016351	RootZone_R2_1017127	RootZone_R2_1020206	RootZone_R2_1032895	RootZone_R2_1039117
OTU1000	RootZone_R1_137343	RootZone_R1_150728	RootZone_R1_151450	RootZone_R1_151617	RootZone_R1_155011	RootZone_R1_158191	RootZone_R1_160317	RootZone_R1_164147	Rhizo_R3_351162	Rhizo_R3_352110	Rhizo_R3_352234	Rhizo_R3_354441	Rhizo_R3_355741	Rhizo_R3_355758	Rhizo_R3_360597	Rhizo_R3_361639	Rhizo_R3_364397	Rhizo_R3_366180	Rhizo_R3_368175	Rhizo_R3_376994	Rhizo_R3_382738	Rhizo_R3_383054	Rhizo_R3_385048	Rhizo_R3_385573	RootZone_R3_574300	RootZone_R3_576475	RootZone_R3_576562	RootZone_R3_578704	RootZone_R3_580416	RootZone_R3_581173	RootZone_R3_582576	RootZone_R3_586459	RootZone_R3_595222	RootZone_R3_597042	RootZone_R3_597903	RootZone_R3_602591	RootZone_R3_602744	Rhizo_R1_692627	Rhizo_R1_693814	Rhizo_R1_694858	Rhizo_R1_703171	Rhizo_R1_704112	Rhizo_R1_705598	Rhizo_R1_707442	Rhizo_R1_707961	Rhizo_R1_721521	Rhizo_R1_723179	Rhizo_R1_723924	Rhizo_R1_724774	Rhizo_R2_735541	Rhizo_R2_737352	Rhizo_R2_738171	Rhizo_R2_739580	Rhizo_R2_739751	Rhizo_R2_741965	Rhizo_R2_747663	Rhizo_R2_747801	Rhizo_R2_751102	Rhizo_R2_755872	Rhizo_R2_760512	RootZone_R2_1006269	RootZone_R2_1007594	RootZone_R2_1012256	RootZone_R2_1017002	RootZone_R2_1017606	RootZone_R2_1019385	RootZone_R2_1019449	RootZone_R2_1027600	RootZone_R2_1028101
OTU1001	RootZone_R1_146662	RootZone_R1_157596	RootZone_R3_571957	RootZone_R3_591340	RootZone_R2_1040641
OTU1002	RootZone_R1_138057	RootZone_R1_138392	RootZone_R1_138447	RootZone_R1_138667	RootZone_R1_140696	RootZone_R1_144610	RootZone_R1_145209	RootZone_R1_147389	RootZone_R1_147634	RootZone_R1_148545	RootZone_R1_150616	RootZone_R1_151198	RootZone_R1_153505	RootZone_R1_157196	RootZone_R1_157771	RootZone_R1_158777	RootZone_R1_161383	RootZone_R1_162666	RootZone_R1_162885	RootZone_R1_163332	RootZone_R1_164499	RootZone_R1_165969	RootZone_R1_167019	Rhizo_R3_362348	Rhizo_R3_384497	RootZone_R3_569565	RootZone_R3_569844	RootZone_R3_571491	RootZone_R3_573442	RootZone_R3_573616	RootZone_R3_574921	RootZone_R3_575996	RootZone_R3_576386	RootZone_R3_577113	RootZone_R3_577347	RootZone_R3_578658	RootZone_R3_578753	RootZone_R3_580242	RootZone_R3_580769	RootZone_R3_582409	RootZone_R3_582461	RootZone_R3_582550	RootZone_R3_584020	RootZone_R3_584727	RootZone_R3_585631	RootZone_R3_587823	RootZone_R3_588644	RootZone_R3_594514	RootZone_R3_594553	RootZone_R3_597244	RootZone_R3_598323	RootZone_R3_598596	RootZone_R3_598939	RootZone_R3_599055	RootZone_R3_599232	RootZone_R3_599309	RootZone_R3_599555	RootZone_R3_600120	RootZone_R3_600684	RootZone_R3_601356	RootZone_R3_601389	RootZone_R3_601548	RootZone_R3_602074	RootZone_R3_603241	RootZone_R3_603295	RootZone_R3_603676	RootZone_R3_603770	RootZone_R3_604323	RootZone_R3_604610	RootZone_R3_605862	RootZone_R3_607947	RootZone_R3_608964	Rhizo_R1_698556	Rhizo_R1_700998	Rhizo_R1_704665	Rhizo_R2_727922	Rhizo_R2_729124	Rhizo_R2_744423	Rhizo_R2_745615	Rhizo_R2_749769	Rhizo_R2_761231	RootZone_R2_1011808	RootZone_R2_1013984	RootZone_R2_1014370	RootZone_R2_1015732	RootZone_R2_1017096	RootZone_R2_1020969	RootZone_R2_1022142	RootZone_R2_1022334	RootZone_R2_1024691	RootZone_R2_1026499	RootZone_R2_1027257	RootZone_R2_1027522	RootZone_R2_1028450	RootZone_R2_1031094	RootZone_R2_1033011	RootZone_R2_1034137	RootZone_R2_1035097	RootZone_R2_1035100	RootZone_R2_1036097	RootZone_R2_1037656	RootZone_R2_1039029	RootZone_R2_1039750
OTU1003	RootZone_R3_570377	RootZone_R3_577439	RootZone_R3_586956	RootZone_R3_599830	RootZone_R3_605403	RootZone_R2_1009808	RootZone_R2_1020901
OTU1005	RootZone_R1_146280	RootZone_R1_155402	RootZone_R3_578642	RootZone_R2_1017199	RootZone_R2_1024387	RootZone_R2_1028302	RootZone_R2_1031884	RootZone_R2_1035024	RootZone_R2_1035351	RootZone_R2_1036896
OTU1006	RootZone_R1_151257	RootZone_R3_568838	RootZone_R3_594992	RootZone_R3_597316	RootZone_R3_601149	RootZone_R2_1039541
OTU1007	RootZone_R1_151563	RootZone_R1_160293	RootZone_R3_571781	Rhizo_R1_709509	RootZone_R2_1011682	RootZone_R2_1023143
OTU1008	RootZone_R1_138303	RootZone_R1_140709	RootZone_R1_145834	RootZone_R1_147194	RootZone_R1_148595	RootZone_R1_149158	RootZone_R1_149779	RootZone_R1_149836	RootZone_R1_151374	RootZone_R1_151435	RootZone_R1_152546	RootZone_R1_152768	RootZone_R1_157128	RootZone_R1_157218	RootZone_R1_159824	RootZone_R1_162307	RootZone_R1_165316	RootZone_R1_166599	Rhizo_R3_383656	RootZone_R3_569166	RootZone_R3_569368	RootZone_R3_569446	RootZone_R3_570986	RootZone_R3_571229	RootZone_R3_571489	RootZone_R3_571911	RootZone_R3_571929	RootZone_R3_571974	RootZone_R3_572201	RootZone_R3_572376	RootZone_R3_572639	RootZone_R3_572668	RootZone_R3_572823	RootZone_R3_572921	RootZone_R3_573228	RootZone_R3_573534	RootZone_R3_574331	RootZone_R3_574760	RootZone_R3_574864	RootZone_R3_574896	RootZone_R3_575417	RootZone_R3_575421	RootZone_R3_576358	RootZone_R3_577133	RootZone_R3_577746	RootZone_R3_578435	RootZone_R3_579044	RootZone_R3_579813	RootZone_R3_580599	RootZone_R3_582109	RootZone_R3_582186	RootZone_R3_583108	RootZone_R3_585161	RootZone_R3_585482	RootZone_R3_586066	RootZone_R3_586672	RootZone_R3_587613	RootZone_R3_587781	RootZone_R3_587912	RootZone_R3_588757	RootZone_R3_590947	RootZone_R3_591394	RootZone_R3_592095	RootZone_R3_592232	RootZone_R3_593715	RootZone_R3_593824	RootZone_R3_594037	RootZone_R3_595404	RootZone_R3_595429	RootZone_R3_595943	RootZone_R3_595991	RootZone_R3_596171	RootZone_R3_597141	RootZone_R3_597688	RootZone_R3_597818	RootZone_R3_597978	RootZone_R3_598172	RootZone_R3_599402	RootZone_R3_600911	RootZone_R3_601236	RootZone_R3_601490	RootZone_R3_602017	RootZone_R3_602261	RootZone_R3_603097	RootZone_R3_603257	RootZone_R3_604640	RootZone_R3_605220	RootZone_R3_605246	RootZone_R3_605850	RootZone_R3_606117	RootZone_R3_606260	RootZone_R3_606396	RootZone_R3_606354	RootZone_R3_606574	RootZone_R3_607855	RootZone_R3_607952	RootZone_R3_608609	RootZone_R3_608616	RootZone_R3_608835	Rhizo_R1_702242	Rhizo_R1_703964	Rhizo_R2_725333	Rhizo_R2_731707	Rhizo_R2_737924	Rhizo_R2_745452	Rhizo_R2_746290	Rhizo_R2_748322	Rhizo_R2_752269	Rhizo_R2_754274	Rhizo_R2_754411	Rhizo_R2_758530	RootZone_R2_1009731	RootZone_R2_1009743	RootZone_R2_1009814	RootZone_R2_1010192	RootZone_R2_1010582	RootZone_R2_1012445	RootZone_R2_1012700	RootZone_R2_1013568	RootZone_R2_1013844	RootZone_R2_1013945	RootZone_R2_1014436	RootZone_R2_1014832	RootZone_R2_1015023	RootZone_R2_1016432	RootZone_R2_1017313	RootZone_R2_1019799	RootZone_R2_1021350	RootZone_R2_1022694	RootZone_R2_1022918	RootZone_R2_1025684	RootZone_R2_1026157	RootZone_R2_1027019	RootZone_R2_1027742	RootZone_R2_1028209	RootZone_R2_1031193	RootZone_R2_1032471	RootZone_R2_1032663	RootZone_R2_1033134	RootZone_R2_1035631	RootZone_R2_1035808	RootZone_R2_1036106	RootZone_R2_1036169	RootZone_R2_1036481	RootZone_R2_1036737	RootZone_R2_1037626	RootZone_R2_1037889	RootZone_R2_1038120	RootZone_R2_1038322	RootZone_R2_1038431	RootZone_R2_1038569	RootZone_R2_1039190	RootZone_R2_1039376	RootZone_R2_1039642	RootZone_R2_1039700	RootZone_R2_1040344	RootZone_R2_1041003	RootZone_R2_1041926	RootZone_R2_1043023
OTU1009	RootZone_R1_148733	RootZone_R1_164743	Rhizo_R3_365067	Rhizo_R3_375640	Rhizo_R3_384346	Rhizo_R2_760845	RootZone_R2_1009506	RootZone_R2_1023675
OTU101	RootZone_R1_160694	RootZone_R3_579373	RootZone_R3_587248	RootZone_R3_587836	RootZone_R3_591896	RootZone_R3_595107	RootZone_R3_596409	RootZone_R3_598016	RootZone_R3_598305	RootZone_R3_599183	RootZone_R3_601931	RootZone_R3_603121	RootZone_R3_607368	R_Endo_R1_638627	Rhizo_R1_709134	Rhizo_R2_728332	Rhizo_R2_733280	Rhizo_R2_737219	Rhizo_R2_740648	Rhizo_R2_743316	Rhizo_R2_745342	Rhizo_R2_750423	RootZone_R2_1014299	RootZone_R2_1019537
OTU1010	RootZone_R3_590291	RootZone_R3_603218	Rhizo_R2_760286	L_Epi_R3_946048
OTU1011	RootZone_R3_569401	RootZone_R3_572732	RootZone_R3_576335	RootZone_R3_608432	RootZone_R2_1007318	RootZone_R2_1014868	RootZone_R2_1027234
OTU1012	RootZone_R1_155458	RootZone_R1_157124	RootZone_R3_572774	RootZone_R3_583688	RootZone_R3_586705	RootZone_R3_589413	RootZone_R3_608953
OTU1013	Rhizo_R3_361854	L_Epi_R2_392126	L_Epi_R2_395080
OTU1014	Rhizo_R3_372330	Rhizo_R3_385115	St_Endo_R3_800554	St_Endo_R3_816157	St_Endo_R3_819996	L_Epi_R1_849791	Pe_R3_876375	Pe_R3_887358	Pe_R3_894983	L_Epi_R3_941045	L_Epi_R3_946832	L_Epi_R3_961157	St_Epi_R2_1164710
OTU1015	RootZone_R1_141376	RootZone_R1_150549	RootZone_R1_150570	RootZone_R1_151533	RootZone_R1_153668	RootZone_R1_164178	RootZone_R1_166898	RootZone_R3_571648	RootZone_R3_573504	RootZone_R3_573844	RootZone_R3_574579	RootZone_R3_582790	RootZone_R3_583332	RootZone_R3_588800	RootZone_R3_594365	RootZone_R3_601668	RootZone_R3_602646	RootZone_R3_603742	RootZone_R3_609139	RootZone_R2_1014976	RootZone_R2_1028033	RootZone_R2_1029008	RootZone_R2_1030751	RootZone_R2_1031863	RootZone_R2_1041314
OTU1016	RootZone_R1_142729	RootZone_R3_585344	RootZone_R2_1027181	RootZone_R2_1035239	RootZone_R2_1035432
OTU1017	RootZone_R1_163573	RootZone_R3_585089	Rhizo_R1_722811	RootZone_R2_1008128	RootZone_R2_1023869	RootZone_R2_1025073	RootZone_R2_1037840
OTU1018	RootZone_R1_147724	RootZone_R1_159341	RootZone_R3_571679	RootZone_R3_576505	RootZone_R3_578369	RootZone_R3_580804	RootZone_R3_583856	RootZone_R3_589519	RootZone_R3_591408	RootZone_R3_591581	RootZone_R3_596086	RootZone_R3_602843	RootZone_R3_603301	RootZone_R3_605414	RootZone_R3_605492	RootZone_R3_607203	Rhizo_R1_692596	Rhizo_R1_712869	Rhizo_R1_712987	Rhizo_R2_725334	Rhizo_R2_743050	Rhizo_R2_751848	Rhizo_R2_761227	Rhizo_R2_761661	Rhizo_R2_762040	RootZone_R2_1007347	RootZone_R2_1008626	RootZone_R2_1010932	RootZone_R2_1014437	RootZone_R2_1036270
OTU1019	RootZone_R1_137938	RootZone_R1_140815	RootZone_R1_144034	RootZone_R1_145283	RootZone_R1_145916	RootZone_R1_146464	RootZone_R1_147252	RootZone_R1_148631	RootZone_R1_148694	RootZone_R1_148899	RootZone_R1_149405	RootZone_R1_153278	RootZone_R1_153441	RootZone_R1_154923	RootZone_R1_156867	RootZone_R1_157047	RootZone_R1_157280	RootZone_R1_160235	RootZone_R1_161556	RootZone_R1_162345	RootZone_R1_163216	RootZone_R1_163733	RootZone_R1_163915	RootZone_R1_164135	RootZone_R1_164752	RootZone_R1_166571	RootZone_R3_572456	RootZone_R3_572768	RootZone_R3_577353	RootZone_R3_579219	RootZone_R3_579856	RootZone_R3_581358	RootZone_R3_584550	RootZone_R3_587388	RootZone_R3_589724	RootZone_R3_593345	RootZone_R3_594792	RootZone_R3_595013	RootZone_R3_595192	RootZone_R3_595866	RootZone_R3_600492	RootZone_R3_603583	RootZone_R3_605663	RootZone_R3_608887	RootZone_R2_1010348	RootZone_R2_1011489	RootZone_R2_1011821	RootZone_R2_1012405	RootZone_R2_1012491	RootZone_R2_1014844	RootZone_R2_1014858	RootZone_R2_1016411	RootZone_R2_1016883	RootZone_R2_1018601	RootZone_R2_1020448	RootZone_R2_1021104	RootZone_R2_1023179	RootZone_R2_1024532	RootZone_R2_1026355	RootZone_R2_1027315	RootZone_R2_1032658	RootZone_R2_1032852	RootZone_R2_1034913	RootZone_R2_1035970	RootZone_R2_1036100	RootZone_R2_1036370	RootZone_R2_1036777	RootZone_R2_1038544	RootZone_R2_1039968	RootZone_R2_1041660	RootZone_R2_1042709	RootZone_R2_1042930	RootZone_R2_1043113
OTU102	RootZone_R1_146442	RootZone_R1_159698	R_Endo_R3_312689	Rhizo_R3_368451	Rhizo_R3_385219	RootZone_R3_573401	RootZone_R3_578948	RootZone_R3_581243	RootZone_R3_598229	RootZone_R3_598794	Rhizo_R1_705454	Rhizo_R2_737287	Rhizo_R2_741760	RootZone_R2_1037173
OTU1020	RootZone_R1_137875	RootZone_R1_139050	RootZone_R1_146603	RootZone_R1_149093	RootZone_R1_153212	RootZone_R1_153870	RootZone_R1_155138	RootZone_R1_155525	RootZone_R1_160019	RootZone_R1_160443	RootZone_R3_571965	RootZone_R3_579997	RootZone_R3_591360	RootZone_R2_1030851	RootZone_R2_1038411	RootZone_R2_1040389	RootZone_R2_1041105	RootZone_R2_1041701
OTU1021	RootZone_R3_587240	RootZone_R3_589834	RootZone_R3_608425	RootZone_R2_1013871	RootZone_R2_1015396	RootZone_R2_1028194	RootZone_R2_1041530
OTU1022	RootZone_R1_155163	RootZone_R1_155629	Rhizo_R3_351453	Rhizo_R3_355143	Rhizo_R3_367384	Rhizo_R3_369744	Rhizo_R3_386241	Rhizo_R1_715205	RootZone_R2_1029766
OTU1023	RootZone_R1_139515	RootZone_R1_152380	RootZone_R1_153974	RootZone_R2_1024162	RootZone_R2_1030417
OTU1024	RootZone_R1_136425	RootZone_R1_137306	RootZone_R1_137971	RootZone_R1_138070	RootZone_R1_138096	RootZone_R1_138376	RootZone_R1_138434	RootZone_R1_138574	RootZone_R1_138745	RootZone_R1_138842	RootZone_R1_138993	RootZone_R1_139368	RootZone_R1_139526	RootZone_R1_139907	RootZone_R1_140921	RootZone_R1_141389	RootZone_R1_141626	RootZone_R1_141670	RootZone_R1_142306	RootZone_R1_142543	RootZone_R1_143093	RootZone_R1_143117	RootZone_R1_143741	RootZone_R1_144698	RootZone_R1_144826	RootZone_R1_145067	RootZone_R1_145805	RootZone_R1_145854	RootZone_R1_146069	RootZone_R1_146538	RootZone_R1_146729	RootZone_R1_146773	RootZone_R1_147002	RootZone_R1_147125	RootZone_R1_147528	RootZone_R1_148589	RootZone_R1_148928	RootZone_R1_149137	RootZone_R1_149193	RootZone_R1_149368	RootZone_R1_149816	RootZone_R1_150522	RootZone_R1_150950	RootZone_R1_151288	RootZone_R1_151515	RootZone_R1_151882	RootZone_R1_153480	RootZone_R1_154183	RootZone_R1_154243	RootZone_R1_154755	RootZone_R1_154764	RootZone_R1_155178	RootZone_R1_155482	RootZone_R1_155855	RootZone_R1_155988	RootZone_R1_156649	RootZone_R1_157131	RootZone_R1_157406	RootZone_R1_157547	RootZone_R1_157967	RootZone_R1_158380	RootZone_R1_158816	RootZone_R1_159733	RootZone_R1_159791	RootZone_R1_160090	RootZone_R1_160126	RootZone_R1_160163	RootZone_R1_160446	RootZone_R1_160519	RootZone_R1_160611	RootZone_R1_160654	RootZone_R1_160859	RootZone_R1_161422	RootZone_R1_161600	RootZone_R1_161724	RootZone_R1_162605	RootZone_R1_163703	RootZone_R1_163837	RootZone_R1_164827	RootZone_R1_164835	RootZone_R1_165923	RootZone_R1_165940	RootZone_R1_166439	RootZone_R1_166677	RootZone_R1_166709	RootZone_R1_167071	Rhizo_R3_350900	Rhizo_R3_353707	Rhizo_R3_359420	Rhizo_R3_362744	Rhizo_R3_364024	Rhizo_R3_364475	Rhizo_R3_369289	Rhizo_R3_380205	Rhizo_R3_380667	Rhizo_R3_385341	RootZone_R3_569014	RootZone_R3_570319	RootZone_R3_570360	RootZone_R3_571448	RootZone_R3_571829	RootZone_R3_572423	RootZone_R3_572485	RootZone_R3_573155	RootZone_R3_575975	RootZone_R3_576374	RootZone_R3_577260	RootZone_R3_577262	RootZone_R3_577484	RootZone_R3_577579	RootZone_R3_578176	RootZone_R3_578221	RootZone_R3_579364	RootZone_R3_580846	RootZone_R3_581592	RootZone_R3_582227	RootZone_R3_582476	RootZone_R3_582500	RootZone_R3_583347	RootZone_R3_583476	RootZone_R3_586400	RootZone_R3_587090	RootZone_R3_587706	RootZone_R3_587926	RootZone_R3_588433	RootZone_R3_589773	RootZone_R3_590918	RootZone_R3_591144	RootZone_R3_591398	RootZone_R3_592071	RootZone_R3_592081	RootZone_R3_592276	RootZone_R3_592392	RootZone_R3_592554	RootZone_R3_593186	RootZone_R3_594001	RootZone_R3_594774	RootZone_R3_595053	RootZone_R3_595723	RootZone_R3_595776	RootZone_R3_595996	RootZone_R3_597933	RootZone_R3_598490	RootZone_R3_598577	RootZone_R3_598686	RootZone_R3_599326	RootZone_R3_600902	RootZone_R3_601126	RootZone_R3_601273	RootZone_R3_601684	RootZone_R3_602779	RootZone_R3_602960	RootZone_R3_603092	RootZone_R3_603753	RootZone_R3_604154	RootZone_R3_605141	RootZone_R3_605585	RootZone_R3_605741	RootZone_R3_605939	RootZone_R3_606032	RootZone_R3_606289	RootZone_R3_606692	RootZone_R3_606847	RootZone_R3_607239	RootZone_R3_607243	RootZone_R3_607932	RootZone_R3_608196	RootZone_R3_608700	RootZone_R3_609091	Rhizo_R1_692600	Rhizo_R1_693385	Rhizo_R1_696583	Rhizo_R1_702290	Rhizo_R1_708034	Rhizo_R1_719194	Rhizo_R2_726253	Rhizo_R2_732556	Rhizo_R2_738898	Rhizo_R2_741109	Rhizo_R2_744044	Rhizo_R2_749666	Rhizo_R2_749901	Rhizo_R2_754081	Rhizo_R2_754772	Rhizo_R2_754913	Rhizo_R2_761971	L_Epi_R1_836847	RootZone_R2_1008169	RootZone_R2_1008396	RootZone_R2_1009073	RootZone_R2_1010726	RootZone_R2_1010788	RootZone_R2_1010857	RootZone_R2_1011036	RootZone_R2_1011522	RootZone_R2_1011674	RootZone_R2_1012223	RootZone_R2_1012244	RootZone_R2_1012527	RootZone_R2_1014353	RootZone_R2_1015694	RootZone_R2_1015710	RootZone_R2_1015909	RootZone_R2_1017792	RootZone_R2_1017993	RootZone_R2_1019995	RootZone_R2_1020663	RootZone_R2_1021268	RootZone_R2_1021777	RootZone_R2_1022268	RootZone_R2_1022717	RootZone_R2_1022984	RootZone_R2_1023094	RootZone_R2_1023815	RootZone_R2_1024656	RootZone_R2_1024783	RootZone_R2_1025109	RootZone_R2_1026104	RootZone_R2_1026131	RootZone_R2_1026222	RootZone_R2_1026819	RootZone_R2_1027851	RootZone_R2_1028368	RootZone_R2_1028936	RootZone_R2_1029071	RootZone_R2_1029492	RootZone_R2_1029828	RootZone_R2_1030740	RootZone_R2_1030951	RootZone_R2_1032594	RootZone_R2_1033537	RootZone_R2_1033800	RootZone_R2_1034505	RootZone_R2_1034612	RootZone_R2_1034755	RootZone_R2_1035874	RootZone_R2_1036478	RootZone_R2_1036595	RootZone_R2_1037500	RootZone_R2_1037597	RootZone_R2_1038220	RootZone_R2_1038702	RootZone_R2_1039183	RootZone_R2_1039646	RootZone_R2_1040167	RootZone_R2_1041247	RootZone_R2_1041675	RootZone_R2_1042048	RootZone_R2_1043105
OTU1025	RootZone_R1_136295	RootZone_R1_141715	RootZone_R1_142046	RootZone_R1_142438	RootZone_R1_145727	RootZone_R1_146258	RootZone_R1_148446	RootZone_R1_148654	RootZone_R1_150490	RootZone_R1_151872	RootZone_R1_155073	RootZone_R1_156427	RootZone_R1_157419	RootZone_R1_158133	RootZone_R1_160121	RootZone_R1_160857	RootZone_R1_162783	RootZone_R3_570029	RootZone_R3_570502	RootZone_R3_593762	RootZone_R3_605251	RootZone_R2_1007491	RootZone_R2_1019861	RootZone_R2_1020540	RootZone_R2_1020858	RootZone_R2_1036447	RootZone_R2_1040041
OTU1026	RootZone_R1_137174	RootZone_R1_144485	RootZone_R3_570435	RootZone_R3_582491	RootZone_R3_583391	RootZone_R3_584222	RootZone_R3_586521	RootZone_R3_590222	RootZone_R3_591954	RootZone_R3_593411	RootZone_R3_595463	RootZone_R3_600551	RootZone_R3_607260	RootZone_R2_1020559	RootZone_R2_1023701	RootZone_R2_1032612
OTU1027	RootZone_R1_140260	RootZone_R1_143190	RootZone_R1_144234	RootZone_R1_148715	RootZone_R1_152726	RootZone_R1_153767	RootZone_R1_165573	RootZone_R3_569789	RootZone_R3_574647	RootZone_R3_579920	RootZone_R3_582856	RootZone_R3_590287	RootZone_R3_590483	RootZone_R3_591469	RootZone_R3_594363	RootZone_R3_595321	RootZone_R2_1007930	RootZone_R2_1008326	RootZone_R2_1009348	RootZone_R2_1012639	RootZone_R2_1016227	RootZone_R2_1019745	RootZone_R2_1021181	RootZone_R2_1026935	RootZone_R2_1027093	RootZone_R2_1027398	RootZone_R2_1037206	RootZone_R2_1038637
OTU1028	RootZone_R3_598978	RootZone_R3_609137	Rhizo_R1_694455	Rhizo_R1_714849	RootZone_R2_1043175
OTU1029	Rhizo_R2_762934	RootZone_R2_1015277	RootZone_R2_1031647
OTU103	RootZone_R1_135931	RootZone_R1_140089	RootZone_R1_144180	RootZone_R1_153326	RootZone_R1_157613	RootZone_R1_158669	RootZone_R1_161199	RootZone_R1_163256	RootZone_R1_163436	RootZone_R1_166012	RootZone_R1_166702	RootZone_R1_166963	Rhizo_R3_384324	Rhizo_R3_386992	RootZone_R3_569257	RootZone_R3_570002	RootZone_R3_570359	RootZone_R3_570348	RootZone_R3_575937	RootZone_R3_580934	RootZone_R3_583651	RootZone_R3_584822	RootZone_R3_597957	RootZone_R3_604007	RootZone_R3_605909	RootZone_R3_608023	RootZone_R2_1014586	RootZone_R2_1017123	RootZone_R2_1019719	RootZone_R2_1027986	RootZone_R2_1032469	RootZone_R2_1036404	RootZone_R2_1036714
OTU1030	RootZone_R1_139527	RootZone_R1_140616	RootZone_R1_141916	RootZone_R1_144204	RootZone_R1_145109	RootZone_R1_145721	RootZone_R1_145922	RootZone_R1_146089	RootZone_R1_147422	RootZone_R1_148661	RootZone_R1_149419	RootZone_R1_154644	RootZone_R1_155470	RootZone_R1_158132	RootZone_R1_158261	RootZone_R1_158869	RootZone_R1_158919	RootZone_R1_158921	RootZone_R1_159542	RootZone_R1_160667	RootZone_R1_161302	RootZone_R1_164220	RootZone_R1_165059	RootZone_R1_165866	RootZone_R1_166182	R_Endo_R2_283984	R_Endo_R2_306029	R_Endo_R3_311628	Rhizo_R3_351203	Rhizo_R3_357261	Rhizo_R3_357633	Rhizo_R3_362407	Rhizo_R3_362909	Rhizo_R3_364605	Rhizo_R3_370358	Rhizo_R3_385111	Rhizo_R3_386690	L_Epi_R2_397163	L_Epi_R2_410835	L_Epi_R2_413731	RootZone_R3_568951	RootZone_R3_570520	RootZone_R3_574442	RootZone_R3_575487	RootZone_R3_580494	RootZone_R3_581479	RootZone_R3_583504	RootZone_R3_584125	RootZone_R3_586711	RootZone_R3_586975	RootZone_R3_589154	RootZone_R3_591044	RootZone_R3_591869	RootZone_R3_603981	RootZone_R3_605012	Rhizo_R1_703238	Rhizo_R1_705703	Rhizo_R1_705984	Rhizo_R1_715333	Rhizo_R1_721368	Rhizo_R2_740306	Rhizo_R2_747668	Rhizo_R2_761517	RootZone_R2_1006412	RootZone_R2_1006582	RootZone_R2_1007538	RootZone_R2_1007783	RootZone_R2_1009231	RootZone_R2_1009935	RootZone_R2_1011388	RootZone_R2_1011542	RootZone_R2_1013549	RootZone_R2_1013723	RootZone_R2_1014027	RootZone_R2_1014093	RootZone_R2_1014363	RootZone_R2_1016415	RootZone_R2_1018099	RootZone_R2_1018230	RootZone_R2_1018429	RootZone_R2_1020984	RootZone_R2_1021224	RootZone_R2_1023477	RootZone_R2_1024566	RootZone_R2_1026173	RootZone_R2_1026445	RootZone_R2_1027402	RootZone_R2_1027471	RootZone_R2_1030267	RootZone_R2_1032030	RootZone_R2_1032312	RootZone_R2_1034479	RootZone_R2_1035199	RootZone_R2_1035332	RootZone_R2_1035976	RootZone_R2_1037505	RootZone_R2_1037797	RootZone_R2_1040487	RootZone_R2_1040856	RootZone_R2_1041370
OTU1031	RootZone_R1_140936	RootZone_R1_144908	RootZone_R1_148326	RootZone_R1_151645	RootZone_R1_152656	RootZone_R1_165872	RootZone_R1_166977	RootZone_R3_576697	RootZone_R3_576789	RootZone_R3_577740	RootZone_R3_581320	RootZone_R3_583303	RootZone_R3_586033	RootZone_R3_590480	RootZone_R3_595946	RootZone_R3_599820	RootZone_R2_1023298	RootZone_R2_1027216	RootZone_R2_1030702	RootZone_R2_1032381	RootZone_R2_1034815	RootZone_R2_1036544	RootZone_R2_1039789	RootZone_R2_1042959
OTU1032	RootZone_R1_155118	RootZone_R3_573941	RootZone_R3_605345	Rhizo_R2_732901	Rhizo_R2_735883	Rhizo_R2_738255	RootZone_R2_1015453	RootZone_R2_1028929
OTU1033	RootZone_R1_139006	RootZone_R1_141125	RootZone_R1_146588	RootZone_R1_158999	RootZone_R1_160539	Rhizo_R3_375548	RootZone_R3_569270	RootZone_R3_582631	RootZone_R3_589615	RootZone_R3_590073	RootZone_R3_591964	RootZone_R3_593158	RootZone_R2_1010604	RootZone_R2_1029850	RootZone_R2_1035622
OTU1034	RootZone_R1_151521	Rhizo_R3_387191	RootZone_R2_1017041
OTU1035	RootZone_R1_163199	Rhizo_R3_367425	L_Epi_R2_389976	L_Epi_R2_407017	Rhizo_R1_693491	Rhizo_R1_713018	RootZone_R2_1023476	RootZone_R2_1041204
OTU1036	RootZone_R1_137418	RootZone_R1_139737	RootZone_R1_140281	RootZone_R1_141437	RootZone_R1_141538	RootZone_R1_145831	RootZone_R1_145906	RootZone_R1_146818	RootZone_R1_148541	RootZone_R1_153010	RootZone_R1_154148	RootZone_R1_156365	RootZone_R1_157909	RootZone_R1_158387	RootZone_R1_158885	RootZone_R1_159179	RootZone_R1_163726	RootZone_R3_570818	RootZone_R3_571835	RootZone_R3_572462	RootZone_R3_577474	RootZone_R3_580162	RootZone_R3_581233	RootZone_R3_584528	RootZone_R3_585431	RootZone_R3_587331	RootZone_R3_588315	RootZone_R3_589551	RootZone_R3_591708	RootZone_R3_594101	RootZone_R3_598055	RootZone_R3_598541	RootZone_R3_600150	RootZone_R3_600703	RootZone_R3_606756	RootZone_R2_1006012	RootZone_R2_1008088	RootZone_R2_1008222	RootZone_R2_1012357	RootZone_R2_1019692	RootZone_R2_1034092	RootZone_R2_1035466	RootZone_R2_1037225	RootZone_R2_1040480	RootZone_R2_1042658
OTU1037	RootZone_R1_139792	RootZone_R1_140946	RootZone_R1_150470	RootZone_R1_159851	RootZone_R3_578293	RootZone_R3_583214	RootZone_R3_590706	RootZone_R3_592155	RootZone_R3_597828	RootZone_R3_601207	RootZone_R3_601401	Rhizo_R2_753654	Rhizo_R2_762430	RootZone_R2_1007503	RootZone_R2_1011201	RootZone_R2_1012739	RootZone_R2_1016791	RootZone_R2_1020956	RootZone_R2_1023016	RootZone_R2_1035565	RootZone_R2_1037232
OTU1038	RootZone_R1_136304	RootZone_R1_137908	RootZone_R1_140211	RootZone_R1_143014	RootZone_R1_143903	RootZone_R1_144385	RootZone_R1_146313	RootZone_R1_146664	RootZone_R1_147652	RootZone_R1_147711	RootZone_R1_149458	RootZone_R1_150093	RootZone_R1_150437	RootZone_R1_151480	RootZone_R1_152906	RootZone_R1_153886	RootZone_R1_154583	RootZone_R1_154710	RootZone_R1_155014	RootZone_R1_155660	RootZone_R1_159472	RootZone_R1_159630	RootZone_R1_160355	RootZone_R1_160903	RootZone_R1_161793	RootZone_R1_162459	RootZone_R1_162791	RootZone_R1_162938	RootZone_R1_163044	RootZone_R1_164478	RootZone_R1_166763	Rhizo_R3_386189	RootZone_R3_568887	RootZone_R3_570388	RootZone_R3_570504	RootZone_R3_570746	RootZone_R3_581732	RootZone_R3_582122	RootZone_R3_586613	RootZone_R3_589010	RootZone_R3_589547	RootZone_R3_591488	RootZone_R3_591895	RootZone_R3_592706	RootZone_R3_600169	RootZone_R3_600695	RootZone_R3_600700	RootZone_R3_601539	RootZone_R3_602650	RootZone_R3_603209	RootZone_R3_606328	RootZone_R3_608400	RootZone_R3_608467	RootZone_R3_608626	Rhizo_R1_721082	RootZone_R2_1006146	RootZone_R2_1007279	RootZone_R2_1009742	RootZone_R2_1010313	RootZone_R2_1011323	RootZone_R2_1013735	RootZone_R2_1015392	RootZone_R2_1015546	RootZone_R2_1016708	RootZone_R2_1017340	RootZone_R2_1019123	RootZone_R2_1019445	RootZone_R2_1019415	RootZone_R2_1020793	RootZone_R2_1022902	RootZone_R2_1023338	RootZone_R2_1023418	RootZone_R2_1024188	RootZone_R2_1026949	RootZone_R2_1027395	RootZone_R2_1032182	RootZone_R2_1035666	RootZone_R2_1037133	RootZone_R2_1041213	RootZone_R2_1041261	RootZone_R2_1042018
OTU1039	Sd_Endo_R2_541873	Sd_Endo_R2_549738
OTU104	RootZone_R1_136290	RootZone_R1_137223	RootZone_R1_143899	RootZone_R1_143996	RootZone_R1_150443	RootZone_R1_154758	RootZone_R1_155522	RootZone_R1_156902	RootZone_R1_157865	RootZone_R1_158820	RootZone_R1_162658	RootZone_R1_163039	RootZone_R1_164479	RootZone_R1_164509	RootZone_R1_166915	L_Epi_R2_397092	L_Epi_R2_397396	L_Epi_R2_409931	L_Epi_R2_416414	L_Epi_R2_416459	L_Epi_R2_417376	RootZone_R3_571915	RootZone_R3_573609	RootZone_R3_576559	RootZone_R3_582969	RootZone_R3_594003	RootZone_R3_594295	RootZone_R3_595724	RootZone_R3_601470	RootZone_R3_604150	RootZone_R3_606195	RootZone_R3_607473	Pl_R1_651790	Rhizo_R1_714899	Rhizo_R2_725524	Rhizo_R2_727404	Rhizo_R2_739627	L_Epi_R1_836782	L_Epi_R1_847519	L_Epi_R1_862571	RootZone_R2_1006925	RootZone_R2_1009803	RootZone_R2_1012306	RootZone_R2_1020083	RootZone_R2_1024001	RootZone_R2_1025175	RootZone_R2_1026472	RootZone_R2_1028390
OTU1040	RootZone_R1_136771	RootZone_R1_137395	RootZone_R1_137648	RootZone_R1_140658	RootZone_R1_140931	RootZone_R1_141177	RootZone_R1_141310	RootZone_R1_142598	RootZone_R1_144321	RootZone_R1_144630	RootZone_R1_146552	RootZone_R1_146650	RootZone_R1_148418	RootZone_R1_148636	RootZone_R1_148976	RootZone_R1_149310	RootZone_R1_150442	RootZone_R1_150531	RootZone_R1_151385	RootZone_R1_152800	RootZone_R1_153001	RootZone_R1_153068	RootZone_R1_153122	RootZone_R1_153600	RootZone_R1_153684	RootZone_R1_154252	RootZone_R1_154838	RootZone_R1_155208	RootZone_R1_156597	RootZone_R1_157423	RootZone_R1_160051	RootZone_R1_160462	RootZone_R1_161201	RootZone_R1_161323	RootZone_R1_161682	RootZone_R1_163176	RootZone_R1_163298	RootZone_R1_163912	RootZone_R1_164241	RootZone_R1_164726	RootZone_R1_164778	RootZone_R1_166014	RootZone_R1_166856	Rhizo_R3_353738	Rhizo_R3_355301	Rhizo_R3_355565	Rhizo_R3_357397	Rhizo_R3_361049	Rhizo_R3_364344	Rhizo_R3_370024	Rhizo_R3_370416	Rhizo_R3_371503	Rhizo_R3_374644	Rhizo_R3_377615	Rhizo_R3_380488	Rhizo_R3_381421	Rhizo_R3_383814	Rhizo_R3_383879	Rhizo_R3_384672	RootZone_R3_571791	RootZone_R3_572282	RootZone_R3_574992	RootZone_R3_575006	RootZone_R3_576115	RootZone_R3_576121	RootZone_R3_576132	RootZone_R3_576369	RootZone_R3_577403	RootZone_R3_578882	RootZone_R3_579873	RootZone_R3_580047	RootZone_R3_580093	RootZone_R3_582052	RootZone_R3_582317	RootZone_R3_583017	RootZone_R3_583821	RootZone_R3_585832	RootZone_R3_586087	RootZone_R3_587697	RootZone_R3_588257	RootZone_R3_588889	RootZone_R3_589332	RootZone_R3_589425	RootZone_R3_590009	RootZone_R3_590791	RootZone_R3_590825	RootZone_R3_591509	RootZone_R3_592271	RootZone_R3_593212	RootZone_R3_593343	RootZone_R3_593924	RootZone_R3_595108	RootZone_R3_597296	RootZone_R3_598641	RootZone_R3_599415	RootZone_R3_599463	RootZone_R3_601101	RootZone_R3_601798	RootZone_R3_602711	RootZone_R3_603012	RootZone_R3_604929	RootZone_R3_607928	RootZone_R3_608481	Rhizo_R1_692772	Rhizo_R1_708673	Rhizo_R1_710421	Rhizo_R1_713822	Rhizo_R1_715743	Rhizo_R1_718354	Rhizo_R1_722371	Rhizo_R2_729751	Rhizo_R2_731986	Rhizo_R2_734568	Rhizo_R2_735564	Rhizo_R2_737139	Rhizo_R2_737239	Rhizo_R2_738116	Rhizo_R2_738707	Rhizo_R2_740624	Rhizo_R2_745759	Rhizo_R2_746103	Rhizo_R2_746693	Rhizo_R2_747049	Rhizo_R2_752546	Rhizo_R2_754376	Rhizo_R2_758072	Rhizo_R2_759659	Rhizo_R2_759912	Pl_R2_913965	L_Epi_R3_944782	RootZone_R2_1006429	RootZone_R2_1006448	RootZone_R2_1010262	RootZone_R2_1010734	RootZone_R2_1011640	RootZone_R2_1013060	RootZone_R2_1014573	RootZone_R2_1015542	RootZone_R2_1015786	RootZone_R2_1017590	RootZone_R2_1017659	RootZone_R2_1021987	RootZone_R2_1022510	RootZone_R2_1023069	RootZone_R2_1023465	RootZone_R2_1023545	RootZone_R2_1026057	RootZone_R2_1030097	RootZone_R2_1031667	RootZone_R2_1033052	RootZone_R2_1033189	RootZone_R2_1034040	RootZone_R2_1034087	RootZone_R2_1034292	RootZone_R2_1034609	RootZone_R2_1035015	RootZone_R2_1035057	RootZone_R2_1037203	RootZone_R2_1038987	RootZone_R2_1042406	RootZone_R2_1042585	RootZone_R2_1043181
OTU1041	RootZone_R1_143322	RootZone_R1_145307	RootZone_R1_146631	RootZone_R1_149401	RootZone_R1_151023	RootZone_R1_151947	RootZone_R1_152297	RootZone_R1_155932	RootZone_R1_156586	RootZone_R1_157074	RootZone_R1_158788	RootZone_R1_164153	RootZone_R1_164632	Rhizo_R3_372585	RootZone_R3_571196	RootZone_R3_579986	RootZone_R3_581045	RootZone_R3_591139	RootZone_R3_602674	RootZone_R3_606468	Rhizo_R2_756690	RootZone_R2_1039560
OTU1042	RootZone_R1_136542	RootZone_R1_136762	RootZone_R1_137390	RootZone_R1_137892	RootZone_R1_138327	RootZone_R1_138538	RootZone_R1_139194	RootZone_R1_139382	RootZone_R1_140209	RootZone_R1_140518	RootZone_R1_141327	RootZone_R1_141638	RootZone_R1_143116	RootZone_R1_143843	RootZone_R1_145363	RootZone_R1_145608	RootZone_R1_145615	RootZone_R1_146449	RootZone_R1_147804	RootZone_R1_148190	RootZone_R1_149150	RootZone_R1_150293	RootZone_R1_150661	RootZone_R1_155360	RootZone_R1_157191	RootZone_R1_158363	RootZone_R1_159812	RootZone_R1_160296	RootZone_R1_160351	RootZone_R1_160444	RootZone_R1_162020	RootZone_R1_162054	RootZone_R1_164032	RootZone_R1_164970	RootZone_R1_165304	RootZone_R1_166860	RootZone_R3_570232	RootZone_R3_571901	RootZone_R3_572373	RootZone_R3_572972	RootZone_R3_573313	RootZone_R3_574617	RootZone_R3_575034	RootZone_R3_575091	RootZone_R3_578047	RootZone_R3_579438	RootZone_R3_579895	RootZone_R3_580301	RootZone_R3_581336	RootZone_R3_581766	RootZone_R3_581844	RootZone_R3_582319	RootZone_R3_583096	RootZone_R3_583196	RootZone_R3_583194	RootZone_R3_583979	RootZone_R3_584110	RootZone_R3_585437	RootZone_R3_585476	RootZone_R3_586482	RootZone_R3_586563	RootZone_R3_588018	RootZone_R3_588514	RootZone_R3_588771	RootZone_R3_591431	RootZone_R3_591569	RootZone_R3_592402	RootZone_R3_594279	RootZone_R3_595699	RootZone_R3_597997	RootZone_R3_598519	RootZone_R3_598989	RootZone_R3_599966	RootZone_R3_600029	RootZone_R3_600497	RootZone_R3_602968	RootZone_R3_603192	RootZone_R3_603995	RootZone_R3_604122	RootZone_R3_604295	RootZone_R3_606133	RootZone_R3_607274	RootZone_R3_608052	Rhizo_R2_734729	RootZone_R2_1009416	RootZone_R2_1011110	RootZone_R2_1011234	RootZone_R2_1011387	RootZone_R2_1011950	RootZone_R2_1012778	RootZone_R2_1013040	RootZone_R2_1013286	RootZone_R2_1013580	RootZone_R2_1013782	RootZone_R2_1014612	RootZone_R2_1015756	RootZone_R2_1018543	RootZone_R2_1019084	RootZone_R2_1021859	RootZone_R2_1023626	RootZone_R2_1023854	RootZone_R2_1023941	RootZone_R2_1024776	RootZone_R2_1026785	RootZone_R2_1028455	RootZone_R2_1031905	RootZone_R2_1032508	RootZone_R2_1034531	RootZone_R2_1035931	RootZone_R2_1036190	RootZone_R2_1036371	RootZone_R2_1036467	RootZone_R2_1037234	RootZone_R2_1037458	RootZone_R2_1037795	RootZone_R2_1037806	RootZone_R2_1038781	RootZone_R2_1039946	RootZone_R2_1039980	RootZone_R2_1040785	RootZone_R2_1042429	RootZone_R2_1043128
OTU1043	RootZone_R1_136286	RootZone_R1_136628	RootZone_R1_138855	RootZone_R1_140886	RootZone_R1_141267	RootZone_R1_141321	RootZone_R1_143702	RootZone_R1_144372	RootZone_R1_145295	RootZone_R1_146775	RootZone_R1_146800	RootZone_R1_148461	RootZone_R1_148794	RootZone_R1_150486	RootZone_R1_151476	RootZone_R1_151746	RootZone_R1_151778	RootZone_R1_153465	RootZone_R1_155410	RootZone_R1_155753	RootZone_R1_156635	RootZone_R1_159233	RootZone_R1_163028	RootZone_R1_165271	RootZone_R1_166255	RootZone_R1_166257	Rhizo_R3_352188	Rhizo_R3_354483	Rhizo_R3_356677	Rhizo_R3_357104	Rhizo_R3_358678	Rhizo_R3_375186	Rhizo_R3_375512	Rhizo_R3_376454	Rhizo_R3_381143	Rhizo_R3_384599	L_Epi_R2_391833	RootZone_R3_573951	RootZone_R3_578908	RootZone_R3_581987	RootZone_R3_582672	RootZone_R3_584243	RootZone_R3_586714	RootZone_R3_587393	RootZone_R3_588078	RootZone_R3_590457	RootZone_R3_592189	RootZone_R3_592401	RootZone_R3_594888	RootZone_R3_594993	RootZone_R3_596683	RootZone_R3_600723	RootZone_R3_603103	RootZone_R3_608717	Rhizo_R1_695437	Rhizo_R1_699885	Rhizo_R1_701245	Rhizo_R1_701428	Rhizo_R1_720772	Rhizo_R1_721184	Rhizo_R1_722114	Rhizo_R1_723459	Rhizo_R1_723745	Rhizo_R2_741324	Rhizo_R2_741762	Rhizo_R2_744772	Rhizo_R2_745247	Rhizo_R2_748264	Rhizo_R2_753718	Rhizo_R2_762814	Rhizo_R2_762853	St_Epi_R1_765330	L_Epi_R3_955791	RootZone_R2_1006160	RootZone_R2_1006931	RootZone_R2_1007477	RootZone_R2_1007832	RootZone_R2_1008831	RootZone_R2_1008901	RootZone_R2_1010350	RootZone_R2_1012364	RootZone_R2_1013146	RootZone_R2_1013574	RootZone_R2_1016322	RootZone_R2_1018418	RootZone_R2_1021073	RootZone_R2_1021655	RootZone_R2_1023803	RootZone_R2_1027635	RootZone_R2_1028327	RootZone_R2_1032712	RootZone_R2_1034218	RootZone_R2_1036923	RootZone_R2_1037183	RootZone_R2_1039403	RootZone_R2_1040257	RootZone_R2_1040394	RootZone_R2_1040789	RootZone_R2_1042637
OTU1044	RootZone_R3_571492	RootZone_R3_590794	RootZone_R2_1028755
OTU1045	RootZone_R1_142405	Rhizo_R3_376469	RootZone_R3_605533	Rhizo_R2_729536	RootZone_R2_1008660	RootZone_R2_1010244	RootZone_R2_1018035
OTU1046	RootZone_R1_138646	RootZone_R1_142141	RootZone_R1_154524	RootZone_R1_166738	RootZone_R1_166826	RootZone_R3_569962	RootZone_R3_574077	RootZone_R3_598850	RootZone_R3_607494	Rhizo_R1_696722	Rhizo_R1_697375	Rhizo_R2_749139	RootZone_R2_1006693	RootZone_R2_1027372
OTU1047	RootZone_R1_136025	RootZone_R1_137855	RootZone_R1_139554	RootZone_R1_141986	RootZone_R1_142730	RootZone_R1_154434	RootZone_R1_156384	RootZone_R1_160838	RootZone_R1_162320	RootZone_R1_162428	RootZone_R1_162648	RootZone_R3_579841	RootZone_R3_580648	RootZone_R3_581799	RootZone_R3_584729	RootZone_R3_589433	RootZone_R3_599009	RootZone_R3_608077	RootZone_R3_608693	Rhizo_R1_701112	Rhizo_R2_740529	RootZone_R2_1007398	RootZone_R2_1007678	RootZone_R2_1011243	RootZone_R2_1012672	RootZone_R2_1029430	RootZone_R2_1032075	RootZone_R2_1037621	RootZone_R2_1038554	RootZone_R2_1039582
OTU1048	RootZone_R1_142565	RootZone_R1_143821	RootZone_R3_571152	RootZone_R3_576146	RootZone_R3_594335	Rhizo_R2_747653
OTU1049	RootZone_R1_139179	RootZone_R1_139808	RootZone_R1_141565	RootZone_R1_144968	RootZone_R1_146105	RootZone_R1_148127	RootZone_R1_148651	RootZone_R1_150883	RootZone_R1_155404	RootZone_R1_158175	RootZone_R1_161291	RootZone_R1_163023	RootZone_R1_163053	RootZone_R1_164145	RootZone_R3_575113	RootZone_R3_578332	RootZone_R3_578452	RootZone_R3_581899	RootZone_R3_587410	RootZone_R3_587952	RootZone_R3_588244	RootZone_R3_588942	RootZone_R3_594095	RootZone_R3_596675	RootZone_R3_598582	RootZone_R3_599029	RootZone_R3_601914	RootZone_R3_607261	RootZone_R2_1007120	RootZone_R2_1011249	RootZone_R2_1011456	RootZone_R2_1016601	RootZone_R2_1018699	RootZone_R2_1022678	RootZone_R2_1025106	RootZone_R2_1027586	RootZone_R2_1031356	RootZone_R2_1033788	RootZone_R2_1036458	RootZone_R2_1037097	RootZone_R2_1041692
OTU105	RootZone_R3_599403	RootZone_R2_1015180
OTU1050	RootZone_R1_136264	RootZone_R1_137200	RootZone_R1_140286	RootZone_R1_144985	RootZone_R1_145325	RootZone_R1_145494	RootZone_R1_148979	RootZone_R1_149042	RootZone_R1_153866	RootZone_R1_157920	RootZone_R1_159489	RootZone_R1_160999	RootZone_R1_162879	RootZone_R1_163089	RootZone_R1_165205	RootZone_R1_166583	Rhizo_R3_368688	Rhizo_R3_376515	RootZone_R3_568851	RootZone_R3_571880	RootZone_R3_572176	RootZone_R3_577033	RootZone_R3_584350	RootZone_R3_597087	RootZone_R3_599934	RootZone_R3_599991	RootZone_R3_600049	RootZone_R3_605788	RootZone_R3_609031	Rhizo_R1_714980	Rhizo_R1_722983	Rhizo_R1_723334	Rhizo_R2_731763	Rhizo_R2_735627	Rhizo_R2_739983	Rhizo_R2_743772	Rhizo_R2_745087	RootZone_R2_1007683	RootZone_R2_1008258	RootZone_R2_1008597	RootZone_R2_1010863	RootZone_R2_1014231	RootZone_R2_1015068	RootZone_R2_1016467	RootZone_R2_1018888	RootZone_R2_1019972	RootZone_R2_1020943	RootZone_R2_1022049	RootZone_R2_1023610	RootZone_R2_1027629	RootZone_R2_1034194
OTU1051	RootZone_R1_139732	RootZone_R1_148157	RootZone_R1_155488	RootZone_R1_160228	RootZone_R1_160346	Rhizo_R3_356799	RootZone_R3_591159	RootZone_R3_601373	RootZone_R3_605077	RootZone_R2_1035483
OTU1052	RootZone_R1_146635	RootZone_R1_147832	RootZone_R1_150521	RootZone_R1_150631	RootZone_R1_151180	RootZone_R1_152601	RootZone_R1_157155	RootZone_R1_157641	RootZone_R1_158647	RootZone_R1_162047	RootZone_R1_165415	RootZone_R3_568836	RootZone_R3_569589	RootZone_R3_573551	RootZone_R3_574095	RootZone_R3_582800	RootZone_R3_585571	RootZone_R3_585793	RootZone_R3_586688	RootZone_R3_587041	RootZone_R3_588248	RootZone_R3_588860	RootZone_R3_589843	RootZone_R3_590528	RootZone_R3_591545	RootZone_R3_595092	RootZone_R3_598993	RootZone_R3_599274	RootZone_R3_599868	RootZone_R3_599886	RootZone_R3_601205	RootZone_R3_602624	RootZone_R3_602665	RootZone_R3_603751	RootZone_R3_606772	RootZone_R3_608397	Rhizo_R1_702824	RootZone_R2_1008761	RootZone_R2_1009045	RootZone_R2_1009673	RootZone_R2_1010434	RootZone_R2_1010541	RootZone_R2_1011601	RootZone_R2_1012949	RootZone_R2_1013263	RootZone_R2_1015970	RootZone_R2_1018858	RootZone_R2_1020761	RootZone_R2_1021650	RootZone_R2_1022013	RootZone_R2_1022498	RootZone_R2_1028457	RootZone_R2_1028575	RootZone_R2_1032175	RootZone_R2_1036167	RootZone_R2_1037114	RootZone_R2_1039550	RootZone_R2_1039707	RootZone_R2_1040317	RootZone_R2_1040433	RootZone_R2_1041089	RootZone_R2_1041300	RootZone_R2_1041994
OTU1053	RootZone_R1_141505	RootZone_R1_142330	RootZone_R3_570413	RootZone_R3_587068	RootZone_R3_594861	RootZone_R2_1014809	RootZone_R2_1024127	RootZone_R2_1032518	RootZone_R2_1040546
OTU1054	RootZone_R1_157529	RootZone_R3_570013	RootZone_R3_587260	RootZone_R3_587955	RootZone_R3_591551	RootZone_R3_592411	RootZone_R3_592811	Rhizo_R1_720582	RootZone_R2_1015152	RootZone_R2_1022277	RootZone_R2_1026980	RootZone_R2_1036043
OTU1055	RootZone_R1_138454	RootZone_R1_139609	RootZone_R1_141713	RootZone_R1_145832	RootZone_R1_151976	RootZone_R1_160092	RootZone_R3_569922	RootZone_R3_570071	RootZone_R3_571575	RootZone_R3_572322	RootZone_R3_573213	RootZone_R3_574641	RootZone_R3_578874	RootZone_R3_580610	RootZone_R3_583818	RootZone_R3_585647	RootZone_R3_585983	RootZone_R3_586180	RootZone_R3_586635	RootZone_R3_591133	RootZone_R3_592885	RootZone_R3_592906	RootZone_R3_594278	RootZone_R3_594659	RootZone_R3_596147	RootZone_R3_597014	RootZone_R3_597000	RootZone_R3_597165	RootZone_R3_597575	RootZone_R3_597594	RootZone_R3_597632	RootZone_R3_598814	RootZone_R3_598969	RootZone_R3_599175	RootZone_R3_602010	RootZone_R3_602391	RootZone_R3_602786	RootZone_R3_603206	RootZone_R3_603317	RootZone_R3_603805	RootZone_R3_605163	RootZone_R2_1006462	RootZone_R2_1011716	RootZone_R2_1011935	RootZone_R2_1014660	RootZone_R2_1020453	RootZone_R2_1021947	RootZone_R2_1023788	RootZone_R2_1023883	RootZone_R2_1026710	RootZone_R2_1033703	RootZone_R2_1039902
OTU1056	RootZone_R3_580298	RootZone_R3_593287	RootZone_R3_596929	Rhizo_R1_694293	Rhizo_R2_726165	RootZone_R2_1032726
OTU1057	RootZone_R1_136427	RootZone_R1_140630	RootZone_R1_143183	RootZone_R1_147042	RootZone_R1_151983	RootZone_R1_152837	RootZone_R1_166284	RootZone_R1_166690	RootZone_R3_589445	RootZone_R3_593358	RootZone_R3_603449	RootZone_R3_608969	RootZone_R2_1016339	RootZone_R2_1017665	RootZone_R2_1025732	RootZone_R2_1027048	RootZone_R2_1027691	RootZone_R2_1030373	RootZone_R2_1033379	RootZone_R2_1034408	RootZone_R2_1038918
OTU1058	RootZone_R1_141641	RootZone_R1_153519	RootZone_R1_153780	RootZone_R1_162164	RootZone_R3_576964	RootZone_R3_583905	RootZone_R3_586300	RootZone_R3_590011	Rhizo_R1_702666	Rhizo_R1_710204	Rhizo_R2_757767	RootZone_R2_1019062	RootZone_R2_1042386
OTU1059	RootZone_R1_135880	RootZone_R1_135904	RootZone_R1_135956	RootZone_R1_135959	RootZone_R1_136041	RootZone_R1_136297	RootZone_R1_136468	RootZone_R1_136897	RootZone_R1_136908	RootZone_R1_137014	RootZone_R1_137316	RootZone_R1_137319	RootZone_R1_137339	RootZone_R1_137340	RootZone_R1_137455	RootZone_R1_137616	RootZone_R1_137744	RootZone_R1_137785	RootZone_R1_137995	RootZone_R1_138260	RootZone_R1_138520	RootZone_R1_139444	RootZone_R1_139954	RootZone_R1_139999	RootZone_R1_140106	RootZone_R1_140252	RootZone_R1_140395	RootZone_R1_140415	RootZone_R1_140914	RootZone_R1_141038	RootZone_R1_141154	RootZone_R1_141188	RootZone_R1_141273	RootZone_R1_141461	RootZone_R1_142189	RootZone_R1_142206	RootZone_R1_142264	RootZone_R1_142951	RootZone_R1_143050	RootZone_R1_143066	RootZone_R1_143579	RootZone_R1_143712	RootZone_R1_144057	RootZone_R1_144164	RootZone_R1_144313	RootZone_R1_144353	RootZone_R1_144423	RootZone_R1_144457	RootZone_R1_144774	RootZone_R1_144792	RootZone_R1_144887	RootZone_R1_144953	RootZone_R1_145085	RootZone_R1_145111	RootZone_R1_145253	RootZone_R1_145497	RootZone_R1_145526	RootZone_R1_145579	RootZone_R1_145756	RootZone_R1_145843	RootZone_R1_145861	RootZone_R1_146266	RootZone_R1_146369	RootZone_R1_146549	RootZone_R1_146715	RootZone_R1_146746	RootZone_R1_146794	RootZone_R1_146899	RootZone_R1_147167	RootZone_R1_147402	RootZone_R1_147475	RootZone_R1_147693	RootZone_R1_147700	RootZone_R1_148321	RootZone_R1_148517	RootZone_R1_148560	RootZone_R1_148803	RootZone_R1_148866	RootZone_R1_149094	RootZone_R1_149174	RootZone_R1_149330	RootZone_R1_149398	RootZone_R1_149487	RootZone_R1_149822	RootZone_R1_150906	RootZone_R1_151469	RootZone_R1_151550	RootZone_R1_151793	RootZone_R1_151902	RootZone_R1_152002	RootZone_R1_152098	RootZone_R1_152196	RootZone_R1_152238	RootZone_R1_152333	RootZone_R1_152474	RootZone_R1_152617	RootZone_R1_152882	RootZone_R1_153030	RootZone_R1_153179	RootZone_R1_153329	RootZone_R1_153332	RootZone_R1_153348	RootZone_R1_153408	RootZone_R1_153553	RootZone_R1_153611	RootZone_R1_153613	RootZone_R1_153692	RootZone_R1_153766	RootZone_R1_153876	RootZone_R1_153909	RootZone_R1_153913	RootZone_R1_153943	RootZone_R1_153942	RootZone_R1_154022	RootZone_R1_154295	RootZone_R1_154439	RootZone_R1_154590	RootZone_R1_154763	RootZone_R1_154807	RootZone_R1_154824	RootZone_R1_154884	RootZone_R1_155220	RootZone_R1_155561	RootZone_R1_155578	RootZone_R1_155637	RootZone_R1_155646	RootZone_R1_156146	RootZone_R1_156210	RootZone_R1_156227	RootZone_R1_156251	RootZone_R1_156358	RootZone_R1_156514	RootZone_R1_156839	RootZone_R1_157301	RootZone_R1_157650	RootZone_R1_157837	RootZone_R1_158269	RootZone_R1_158417	RootZone_R1_158608	RootZone_R1_158948	RootZone_R1_159238	RootZone_R1_159332	RootZone_R1_159441	RootZone_R1_159701	RootZone_R1_159713	RootZone_R1_159750	RootZone_R1_160205	RootZone_R1_160267	RootZone_R1_160669	RootZone_R1_161026	RootZone_R1_161031	RootZone_R1_161047	RootZone_R1_161625	RootZone_R1_161850	RootZone_R1_161917	RootZone_R1_162263	RootZone_R1_162318	RootZone_R1_162543	RootZone_R1_162736	RootZone_R1_162824	RootZone_R1_162889	RootZone_R1_162973	RootZone_R1_162974	RootZone_R1_163245	RootZone_R1_163308	RootZone_R1_163888	RootZone_R1_164195	RootZone_R1_164714	RootZone_R1_164769	RootZone_R1_164866	RootZone_R1_164938	RootZone_R1_164999	RootZone_R1_165424	RootZone_R1_165533	RootZone_R1_165775	RootZone_R1_165807	RootZone_R1_165871	RootZone_R1_166069	RootZone_R1_166815	Rhizo_R3_352933	Rhizo_R3_366644	Rhizo_R3_367337	Rhizo_R3_375768	Rhizo_R3_382823	RootZone_R3_568953	RootZone_R3_569577	RootZone_R3_569978	RootZone_R3_570187	RootZone_R3_572421	RootZone_R3_572767	RootZone_R3_572900	RootZone_R3_572886	RootZone_R3_573264	RootZone_R3_573361	RootZone_R3_573459	RootZone_R3_573572	RootZone_R3_574446	RootZone_R3_574470	RootZone_R3_574677	RootZone_R3_575329	RootZone_R3_575496	RootZone_R3_575544	RootZone_R3_575546	RootZone_R3_575563	RootZone_R3_575957	RootZone_R3_576381	RootZone_R3_576624	RootZone_R3_576739	RootZone_R3_577061	RootZone_R3_577379	RootZone_R3_577597	RootZone_R3_577728	RootZone_R3_577845	RootZone_R3_578183	RootZone_R3_578544	RootZone_R3_579201	RootZone_R3_579194	RootZone_R3_579193	RootZone_R3_579439	RootZone_R3_579580	RootZone_R3_579870	RootZone_R3_579886	RootZone_R3_580516	RootZone_R3_580963	RootZone_R3_581109	RootZone_R3_581142	RootZone_R3_581370	RootZone_R3_581921	RootZone_R3_582203	RootZone_R3_582267	RootZone_R3_582445	RootZone_R3_582673	RootZone_R3_582711	RootZone_R3_582786	RootZone_R3_583548	RootZone_R3_583579	RootZone_R3_583675	RootZone_R3_584137	RootZone_R3_584279	RootZone_R3_584507	RootZone_R3_585004	RootZone_R3_585078	RootZone_R3_585948	RootZone_R3_586808	RootZone_R3_586952	RootZone_R3_587215	RootZone_R3_587233	RootZone_R3_587449	RootZone_R3_587689	RootZone_R3_588047	RootZone_R3_588122	RootZone_R3_588543	RootZone_R3_589087	RootZone_R3_589291	RootZone_R3_589333	RootZone_R3_590079	RootZone_R3_590310	RootZone_R3_590732	RootZone_R3_591063	RootZone_R3_591134	RootZone_R3_591713	RootZone_R3_592240	RootZone_R3_592398	RootZone_R3_592616	RootZone_R3_592910	RootZone_R3_593117	RootZone_R3_594029	RootZone_R3_594515	RootZone_R3_594528	RootZone_R3_595115	RootZone_R3_595612	RootZone_R3_595610	RootZone_R3_595853	RootZone_R3_596225	RootZone_R3_596706	RootZone_R3_596898	RootZone_R3_597100	RootZone_R3_597147	RootZone_R3_597325	RootZone_R3_597791	RootZone_R3_598170	RootZone_R3_598493	RootZone_R3_599224	RootZone_R3_599552	RootZone_R3_599659	RootZone_R3_599763	RootZone_R3_600192	RootZone_R3_600266	RootZone_R3_601058	RootZone_R3_601268	RootZone_R3_601456	RootZone_R3_601645	RootZone_R3_601772	RootZone_R3_601825	RootZone_R3_602071	RootZone_R3_602064	RootZone_R3_602543	RootZone_R3_602732	RootZone_R3_602837	RootZone_R3_603101	RootZone_R3_603460	RootZone_R3_603646	RootZone_R3_603746	RootZone_R3_604565	RootZone_R3_604559	RootZone_R3_604700	RootZone_R3_604765	RootZone_R3_605093	RootZone_R3_605162	RootZone_R3_606157	RootZone_R3_606209	RootZone_R3_606323	RootZone_R3_606450	RootZone_R3_606525	RootZone_R3_606688	RootZone_R3_606986	RootZone_R3_607096	RootZone_R3_607477	RootZone_R3_607817	RootZone_R3_608104	RootZone_R3_608390	RootZone_R3_608745	RootZone_R3_608765	RootZone_R3_608763	Rhizo_R1_703751	Rhizo_R1_704175	Rhizo_R1_720847	Rhizo_R2_729181	Rhizo_R2_729445	Rhizo_R2_729958	Rhizo_R2_739391	Rhizo_R2_758698	Rhizo_R2_762168	RootZone_R2_1006291	RootZone_R2_1006351	RootZone_R2_1006360	RootZone_R2_1006434	RootZone_R2_1006627	RootZone_R2_1006812	RootZone_R2_1006863	RootZone_R2_1007010	RootZone_R2_1007163	RootZone_R2_1007535	RootZone_R2_1007881	RootZone_R2_1007889	RootZone_R2_1007967	RootZone_R2_1008103	RootZone_R2_1008120	RootZone_R2_1008362	RootZone_R2_1008471	RootZone_R2_1008472	RootZone_R2_1008531	RootZone_R2_1008540	RootZone_R2_1008612	RootZone_R2_1008848	RootZone_R2_1008869	RootZone_R2_1008975	RootZone_R2_1008976	RootZone_R2_1008997	RootZone_R2_1009262	RootZone_R2_1009299	RootZone_R2_1009946	RootZone_R2_1010201	RootZone_R2_1010209	RootZone_R2_1010361	RootZone_R2_1010406	RootZone_R2_1010415	RootZone_R2_1010497	RootZone_R2_1010691	RootZone_R2_1010861	RootZone_R2_1010869	RootZone_R2_1011159	RootZone_R2_1011365	RootZone_R2_1011470	RootZone_R2_1011811	RootZone_R2_1012646	RootZone_R2_1012749	RootZone_R2_1012916	RootZone_R2_1012985	RootZone_R2_1013047	RootZone_R2_1013951	RootZone_R2_1014058	RootZone_R2_1014395	RootZone_R2_1014465	RootZone_R2_1014556	RootZone_R2_1014582	RootZone_R2_1014704	RootZone_R2_1014727	RootZone_R2_1014841	RootZone_R2_1014835	RootZone_R2_1014886	RootZone_R2_1015194	RootZone_R2_1015274	RootZone_R2_1015478	RootZone_R2_1015521	RootZone_R2_1015690	RootZone_R2_1015789	RootZone_R2_1015831	RootZone_R2_1015988	RootZone_R2_1016131	RootZone_R2_1016304	RootZone_R2_1016346	RootZone_R2_1016392	RootZone_R2_1016383	RootZone_R2_1016504	RootZone_R2_1016561	RootZone_R2_1016597	RootZone_R2_1016787	RootZone_R2_1016852	RootZone_R2_1017373	RootZone_R2_1017557	RootZone_R2_1017647	RootZone_R2_1017892	RootZone_R2_1018008	RootZone_R2_1018092	RootZone_R2_1018185	RootZone_R2_1018247	RootZone_R2_1018305	RootZone_R2_1018341	RootZone_R2_1018413	RootZone_R2_1018439	RootZone_R2_1018459	RootZone_R2_1018496	RootZone_R2_1018513	RootZone_R2_1018730	RootZone_R2_1018775	RootZone_R2_1018908	RootZone_R2_1018945	RootZone_R2_1019079	RootZone_R2_1019127	RootZone_R2_1019169	RootZone_R2_1019284	RootZone_R2_1019297	RootZone_R2_1019298	RootZone_R2_1019355	RootZone_R2_1019580	RootZone_R2_1019616	RootZone_R2_1019665	RootZone_R2_1019741	RootZone_R2_1020104	RootZone_R2_1020130	RootZone_R2_1020178	RootZone_R2_1020289	RootZone_R2_1020329	RootZone_R2_1020583	RootZone_R2_1020753	RootZone_R2_1021004	RootZone_R2_1021064	RootZone_R2_1021249	RootZone_R2_1021342	RootZone_R2_1021404	RootZone_R2_1021439	RootZone_R2_1021465	RootZone_R2_1021454	RootZone_R2_1021484	RootZone_R2_1021667	RootZone_R2_1021672	RootZone_R2_1021714	RootZone_R2_1021695	RootZone_R2_1021790	RootZone_R2_1021893	RootZone_R2_1022057	RootZone_R2_1022162	RootZone_R2_1022429	RootZone_R2_1022733	RootZone_R2_1022949	RootZone_R2_1023084	RootZone_R2_1023303	RootZone_R2_1023432	RootZone_R2_1023449	RootZone_R2_1023555	RootZone_R2_1023892	RootZone_R2_1023991	RootZone_R2_1024236	RootZone_R2_1024445	RootZone_R2_1024448	RootZone_R2_1024453	RootZone_R2_1024471	RootZone_R2_1024734	RootZone_R2_1024925	RootZone_R2_1024969	RootZone_R2_1025043	RootZone_R2_1025069	RootZone_R2_1025248	RootZone_R2_1025344	RootZone_R2_1025352	RootZone_R2_1025504	RootZone_R2_1025571	RootZone_R2_1025621	RootZone_R2_1025775	RootZone_R2_1025812	RootZone_R2_1025945	RootZone_R2_1025986	RootZone_R2_1026082	RootZone_R2_1026339	RootZone_R2_1026465	RootZone_R2_1026757	RootZone_R2_1026836	RootZone_R2_1026858	RootZone_R2_1026936	RootZone_R2_1027350	RootZone_R2_1027526	RootZone_R2_1027917	RootZone_R2_1028319	RootZone_R2_1028497	RootZone_R2_1028600	RootZone_R2_1028691	RootZone_R2_1028699	RootZone_R2_1028722	RootZone_R2_1028832	RootZone_R2_1028847	RootZone_R2_1029080	RootZone_R2_1029136	RootZone_R2_1029405	RootZone_R2_1029448	RootZone_R2_1029510	RootZone_R2_1029574	RootZone_R2_1029675	RootZone_R2_1029685	RootZone_R2_1029738	RootZone_R2_1029759	RootZone_R2_1029824	RootZone_R2_1030087	RootZone_R2_1030212	RootZone_R2_1030405	RootZone_R2_1030481	RootZone_R2_1030589	RootZone_R2_1030598	RootZone_R2_1030687	RootZone_R2_1030876	RootZone_R2_1031357	RootZone_R2_1031514	RootZone_R2_1031546	RootZone_R2_1031594	RootZone_R2_1031664	RootZone_R2_1031668	RootZone_R2_1031734	RootZone_R2_1031743	RootZone_R2_1031762	RootZone_R2_1031803	RootZone_R2_1031928	RootZone_R2_1032036	RootZone_R2_1032037	RootZone_R2_1032116	RootZone_R2_1032162	RootZone_R2_1032234	RootZone_R2_1032233	RootZone_R2_1032338	RootZone_R2_1032667	RootZone_R2_1032785	RootZone_R2_1032919	RootZone_R2_1033152	RootZone_R2_1033439	RootZone_R2_1033487	RootZone_R2_1033596	RootZone_R2_1033760	RootZone_R2_1033839	RootZone_R2_1034032	RootZone_R2_1034183	RootZone_R2_1034304	RootZone_R2_1034460	RootZone_R2_1034921	RootZone_R2_1035000	RootZone_R2_1035709	RootZone_R2_1035723	RootZone_R2_1035771	RootZone_R2_1035852	RootZone_R2_1036048	RootZone_R2_1036203	RootZone_R2_1036296	RootZone_R2_1037005	RootZone_R2_1037033	RootZone_R2_1037324	RootZone_R2_1037396	RootZone_R2_1037600	RootZone_R2_1037629	RootZone_R2_1037773	RootZone_R2_1037784	RootZone_R2_1038036	RootZone_R2_1038088	RootZone_R2_1038682	RootZone_R2_1038916	RootZone_R2_1039232	RootZone_R2_1039249	RootZone_R2_1039266	RootZone_R2_1039322	RootZone_R2_1039475	RootZone_R2_1039568	RootZone_R2_1039653	RootZone_R2_1039797	RootZone_R2_1039774	RootZone_R2_1039954	RootZone_R2_1040033	RootZone_R2_1040073	RootZone_R2_1040075	RootZone_R2_1040129	RootZone_R2_1040430	RootZone_R2_1040472	RootZone_R2_1040473	RootZone_R2_1040633	RootZone_R2_1040651	RootZone_R2_1040982	RootZone_R2_1040992	RootZone_R2_1041066	RootZone_R2_1041109	RootZone_R2_1041405	RootZone_R2_1041642	RootZone_R2_1041758	RootZone_R2_1041800	RootZone_R2_1041781	RootZone_R2_1042001	RootZone_R2_1042053	RootZone_R2_1042079	RootZone_R2_1042338	RootZone_R2_1042563	RootZone_R2_1042883	RootZone_R2_1043172	RootZone_R2_1043178
OTU106	RootZone_R1_138594	RootZone_R1_138997	RootZone_R1_140526	RootZone_R1_140734	RootZone_R1_140836	RootZone_R1_142071	RootZone_R1_142146	RootZone_R1_146651	RootZone_R1_147355	RootZone_R1_147809	RootZone_R1_147942	RootZone_R1_148062	RootZone_R1_148079	RootZone_R1_148667	RootZone_R1_152916	RootZone_R1_153603	RootZone_R1_154988	RootZone_R1_160476	RootZone_R1_165599	RootZone_R1_166967	RootZone_R3_574156	RootZone_R3_577283	RootZone_R3_580119	RootZone_R3_583909	RootZone_R3_587325	RootZone_R3_588508	RootZone_R3_588564	RootZone_R3_590799	RootZone_R3_591087	RootZone_R3_591660	RootZone_R3_592581	RootZone_R3_595800	RootZone_R3_598104	RootZone_R3_601078	RootZone_R3_604270	RootZone_R3_609162	RootZone_R2_1009902	RootZone_R2_1012946	RootZone_R2_1013647	RootZone_R2_1014699	RootZone_R2_1015626	RootZone_R2_1019708	RootZone_R2_1020701	RootZone_R2_1022180	RootZone_R2_1025113	RootZone_R2_1029575	RootZone_R2_1031285	RootZone_R2_1033263	RootZone_R2_1035409	RootZone_R2_1036380	RootZone_R2_1038261	RootZone_R2_1040154
OTU1060	Rhizo_R3_388460	RootZone_R3_584035	Rhizo_R2_753984
OTU1061	RootZone_R1_138709	RootZone_R1_143758	RootZone_R1_147413	RootZone_R1_148616	RootZone_R1_148759	RootZone_R1_153227	RootZone_R1_153721	RootZone_R1_154574	RootZone_R1_155025	RootZone_R1_156888	RootZone_R1_157368	RootZone_R1_161925	RootZone_R1_164985	RootZone_R1_167091	Rhizo_R3_366048	RootZone_R3_580066	RootZone_R3_580654	RootZone_R3_600343	RootZone_R3_604294	RootZone_R3_607571	RootZone_R3_608363	Rhizo_R1_720609	Rhizo_R1_723558	Rhizo_R2_738135	Rhizo_R2_738195	Rhizo_R2_749615	Rhizo_R2_752033	RootZone_R2_1006314	RootZone_R2_1008045	RootZone_R2_1015340	RootZone_R2_1018197	RootZone_R2_1025359	RootZone_R2_1027628	RootZone_R2_1029034	RootZone_R2_1033199	RootZone_R2_1037819
OTU1062	RootZone_R1_142088	RootZone_R1_160763	RootZone_R1_164432	Rhizo_R3_370323	RootZone_R3_593601	RootZone_R3_594933	RootZone_R3_596320	RootZone_R3_608768	Rhizo_R1_711649	RootZone_R2_1007587	RootZone_R2_1012200	RootZone_R2_1020911	RootZone_R2_1023819
OTU1063	St_Epi_R3_131017	R_Endo_R3_317814	RootZone_R3_570436	RootZone_R3_579889	RootZone_R3_580171	RootZone_R3_606025	RootZone_R3_607702	RootZone_R3_608150	Rhizo_R2_735404	Rhizo_R2_736011	Rhizo_R2_739257	Rhizo_R2_743538	Rhizo_R2_752496	Rhizo_R2_758365	RootZone_R2_1022950	RootZone_R2_1022965
OTU1064	RootZone_R1_138353	RootZone_R1_138532	RootZone_R1_140332	RootZone_R1_142886	RootZone_R1_147406	RootZone_R1_147624	RootZone_R1_149079	RootZone_R1_151997	RootZone_R1_152073	RootZone_R1_153223	RootZone_R1_156814	RootZone_R1_160226	RootZone_R1_165056	RootZone_R1_165960	RootZone_R3_569020	RootZone_R3_569079	RootZone_R3_570505	RootZone_R3_570614	RootZone_R3_571019	RootZone_R3_571329	RootZone_R3_571663	RootZone_R3_571764	RootZone_R3_572075	RootZone_R3_572117	RootZone_R3_572360	RootZone_R3_572623	RootZone_R3_573918	RootZone_R3_574426	RootZone_R3_575295	RootZone_R3_575305	RootZone_R3_575460	RootZone_R3_576938	RootZone_R3_577081	RootZone_R3_577147	RootZone_R3_578097	RootZone_R3_578387	RootZone_R3_579935	RootZone_R3_580742	RootZone_R3_580971	RootZone_R3_581332	RootZone_R3_581890	RootZone_R3_581897	RootZone_R3_582305	RootZone_R3_582405	RootZone_R3_583620	RootZone_R3_583692	RootZone_R3_583963	RootZone_R3_584920	RootZone_R3_585038	RootZone_R3_585589	RootZone_R3_586107	RootZone_R3_587290	RootZone_R3_587398	RootZone_R3_587637	RootZone_R3_587902	RootZone_R3_588303	RootZone_R3_590215	RootZone_R3_590322	RootZone_R3_590366	RootZone_R3_591634	RootZone_R3_592423	RootZone_R3_592501	RootZone_R3_592691	RootZone_R3_592747	RootZone_R3_593341	RootZone_R3_596544	RootZone_R3_597055	RootZone_R3_597129	RootZone_R3_597636	RootZone_R3_598114	RootZone_R3_598202	RootZone_R3_598810	RootZone_R3_599425	RootZone_R3_599798	RootZone_R3_600435	RootZone_R3_600509	RootZone_R3_601033	RootZone_R3_601031	RootZone_R3_601355	RootZone_R3_601475	RootZone_R3_602590	RootZone_R3_602649	RootZone_R3_602738	RootZone_R3_602763	RootZone_R3_603211	RootZone_R3_603667	RootZone_R3_604182	RootZone_R3_604945	RootZone_R3_605239	RootZone_R3_605516	RootZone_R3_605532	RootZone_R3_605695	RootZone_R3_605732	RootZone_R3_605767	RootZone_R3_605903	RootZone_R3_606295	RootZone_R3_606437	RootZone_R3_606825	RootZone_R3_607693	RootZone_R3_608058	RootZone_R3_608153	RootZone_R3_608900	Rhizo_R1_709635	Rhizo_R1_723647	Rhizo_R1_724682	Rhizo_R2_733750	Rhizo_R2_740582	Rhizo_R2_752194	RootZone_R2_1006326	RootZone_R2_1006350	RootZone_R2_1006586	RootZone_R2_1007088	RootZone_R2_1007363	RootZone_R2_1008510	RootZone_R2_1009051	RootZone_R2_1009118	RootZone_R2_1009927	RootZone_R2_1010309	RootZone_R2_1010767	RootZone_R2_1015701	RootZone_R2_1015767	RootZone_R2_1016011	RootZone_R2_1016265	RootZone_R2_1016270	RootZone_R2_1016354	RootZone_R2_1016933	RootZone_R2_1016937	RootZone_R2_1018054	RootZone_R2_1018627	RootZone_R2_1019450	RootZone_R2_1019487	RootZone_R2_1020196	RootZone_R2_1021509	RootZone_R2_1021767	RootZone_R2_1022701	RootZone_R2_1024199	RootZone_R2_1024328	RootZone_R2_1026012	RootZone_R2_1026351	RootZone_R2_1026408	RootZone_R2_1026759	RootZone_R2_1027028	RootZone_R2_1027067	RootZone_R2_1027241	RootZone_R2_1028298	RootZone_R2_1028483	RootZone_R2_1028635	RootZone_R2_1030107	RootZone_R2_1030431	RootZone_R2_1030762	RootZone_R2_1030802	RootZone_R2_1031205	RootZone_R2_1032425	RootZone_R2_1032737	RootZone_R2_1032740	RootZone_R2_1033419	RootZone_R2_1033556	RootZone_R2_1034231	RootZone_R2_1034279	RootZone_R2_1034481	RootZone_R2_1035004	RootZone_R2_1036125	RootZone_R2_1036878	RootZone_R2_1036928	RootZone_R2_1037218	RootZone_R2_1038074	RootZone_R2_1038169	RootZone_R2_1038843	RootZone_R2_1039295	RootZone_R2_1039633	RootZone_R2_1040763	RootZone_R2_1041820	RootZone_R2_1042041
OTU1065	RootZone_R1_138032	RootZone_R1_141173	RootZone_R1_141801	RootZone_R1_143803	RootZone_R1_153741	RootZone_R1_154379	RootZone_R3_573280	RootZone_R3_574572	RootZone_R3_574600	RootZone_R3_581448	RootZone_R3_608340	Rhizo_R2_729917	RootZone_R2_1009071	RootZone_R2_1015543	RootZone_R2_1023070	RootZone_R2_1025421	RootZone_R2_1025800	RootZone_R2_1031831	RootZone_R2_1033956	RootZone_R2_1038075
OTU1066	RootZone_R1_136315	RootZone_R1_138297	RootZone_R1_140120	RootZone_R1_140948	RootZone_R1_143139	RootZone_R1_145322	RootZone_R1_145419	RootZone_R1_146698	RootZone_R1_147209	RootZone_R1_148397	RootZone_R1_150934	RootZone_R1_151666	RootZone_R1_151687	RootZone_R1_153178	RootZone_R1_156091	RootZone_R1_157272	RootZone_R1_157716	RootZone_R1_158136	RootZone_R1_158705	RootZone_R1_161748	RootZone_R1_162204	RootZone_R1_162253	RootZone_R1_163090	RootZone_R1_163458	RootZone_R1_163537	RootZone_R1_163794	RootZone_R1_164093	RootZone_R1_166350	RootZone_R3_569256	RootZone_R3_574855	RootZone_R3_575618	RootZone_R3_576572	RootZone_R3_577140	RootZone_R3_578302	RootZone_R3_579141	RootZone_R3_580329	RootZone_R3_585131	RootZone_R3_585352	RootZone_R3_586486	RootZone_R3_588656	RootZone_R3_590211	RootZone_R3_591075	RootZone_R3_607271	Rhizo_R2_732413	RootZone_R2_1010922	RootZone_R2_1011179	RootZone_R2_1011526	RootZone_R2_1014321	RootZone_R2_1014683	RootZone_R2_1021007	RootZone_R2_1025061	RootZone_R2_1029490	RootZone_R2_1030304	RootZone_R2_1030487	RootZone_R2_1032564	RootZone_R2_1035843	RootZone_R2_1036743	RootZone_R2_1038385	RootZone_R2_1039293	RootZone_R2_1039766
OTU1067	RootZone_R1_140065	RootZone_R1_142170	RootZone_R1_145470	RootZone_R1_145942	RootZone_R1_156279	RootZone_R1_162044	RootZone_R1_162436	RootZone_R1_164152	Rhizo_R3_354182	Rhizo_R3_368119	RootZone_R3_584637	RootZone_R3_584715	RootZone_R3_590213	RootZone_R3_590329	RootZone_R3_605946	Rhizo_R2_759865	RootZone_R2_1018473	RootZone_R2_1029305	RootZone_R2_1037850
OTU1068	RootZone_R1_136428	RootZone_R1_136633	RootZone_R1_136655	RootZone_R1_137357	RootZone_R1_137695	RootZone_R1_138524	RootZone_R1_138944	RootZone_R1_139116	RootZone_R1_140797	RootZone_R1_141121	RootZone_R1_141243	RootZone_R1_141909	RootZone_R1_142590	RootZone_R1_143260	RootZone_R1_145319	RootZone_R1_147003	RootZone_R1_148849	RootZone_R1_149987	RootZone_R1_150877	RootZone_R1_151123	RootZone_R1_153816	RootZone_R1_154181	RootZone_R1_154366	RootZone_R1_154714	RootZone_R1_154866	RootZone_R1_154891	RootZone_R1_155581	RootZone_R1_156112	RootZone_R1_156855	RootZone_R1_156873	RootZone_R1_156904	RootZone_R1_157072	RootZone_R1_157788	RootZone_R1_160193	RootZone_R1_160393	RootZone_R1_160457	RootZone_R1_161103	RootZone_R1_161344	RootZone_R1_162059	RootZone_R1_163956	RootZone_R1_164405	RootZone_R1_165543	RootZone_R1_165664	RootZone_R1_166938	RootZone_R1_167070	R_Endo_R2_278896	R_Endo_R2_287074	R_Endo_R3_319933	Rhizo_R3_351600	Rhizo_R3_352304	Rhizo_R3_352445	Rhizo_R3_352690	Rhizo_R3_352782	Rhizo_R3_352976	Rhizo_R3_353137	Rhizo_R3_353594	Rhizo_R3_353788	Rhizo_R3_354512	Rhizo_R3_354786	Rhizo_R3_355000	Rhizo_R3_355993	Rhizo_R3_356456	Rhizo_R3_356535	Rhizo_R3_357389	Rhizo_R3_357479	Rhizo_R3_357722	Rhizo_R3_357822	Rhizo_R3_358692	Rhizo_R3_358904	Rhizo_R3_358977	Rhizo_R3_359008	Rhizo_R3_361783	Rhizo_R3_362069	Rhizo_R3_362782	Rhizo_R3_363094	Rhizo_R3_363100	Rhizo_R3_364013	Rhizo_R3_364301	Rhizo_R3_364445	Rhizo_R3_365146	Rhizo_R3_365407	Rhizo_R3_365482	Rhizo_R3_365568	Rhizo_R3_365824	Rhizo_R3_366639	Rhizo_R3_366886	Rhizo_R3_366945	Rhizo_R3_367263	Rhizo_R3_368612	Rhizo_R3_369350	Rhizo_R3_369362	Rhizo_R3_369605	Rhizo_R3_369720	Rhizo_R3_369832	Rhizo_R3_370118	Rhizo_R3_370908	Rhizo_R3_370973	Rhizo_R3_371018	Rhizo_R3_371893	Rhizo_R3_372159	Rhizo_R3_372804	Rhizo_R3_373855	Rhizo_R3_374432	Rhizo_R3_374487	Rhizo_R3_374637	Rhizo_R3_375861	Rhizo_R3_375902	Rhizo_R3_376141	Rhizo_R3_376370	Rhizo_R3_377608	Rhizo_R3_377927	Rhizo_R3_378868	Rhizo_R3_379422	Rhizo_R3_379477	Rhizo_R3_379580	Rhizo_R3_379771	Rhizo_R3_380004	Rhizo_R3_380045	Rhizo_R3_380516	Rhizo_R3_381244	Rhizo_R3_381821	Rhizo_R3_382102	Rhizo_R3_382303	Rhizo_R3_382646	Rhizo_R3_382873	Rhizo_R3_382957	Rhizo_R3_383667	Rhizo_R3_383757	Rhizo_R3_384294	Rhizo_R3_384796	Rhizo_R3_384998	Rhizo_R3_385339	Rhizo_R3_385774	Rhizo_R3_387155	RootZone_R3_570720	RootZone_R3_571480	RootZone_R3_572393	RootZone_R3_573291	RootZone_R3_577409	RootZone_R3_578028	RootZone_R3_578304	RootZone_R3_578558	RootZone_R3_581823	RootZone_R3_582165	RootZone_R3_587927	RootZone_R3_588751	RootZone_R3_590133	RootZone_R3_590684	RootZone_R3_591384	RootZone_R3_592708	RootZone_R3_596834	RootZone_R3_598348	RootZone_R3_601106	RootZone_R3_602179	RootZone_R3_605297	RootZone_R3_608402	Rhizo_R1_691718	Rhizo_R1_692446	Rhizo_R1_692606	Rhizo_R1_693003	Rhizo_R1_693721	Rhizo_R1_694223	Rhizo_R1_694318	Rhizo_R1_694447	Rhizo_R1_694574	Rhizo_R1_694590	Rhizo_R1_695377	Rhizo_R1_695531	Rhizo_R1_695767	Rhizo_R1_696088	Rhizo_R1_696236	Rhizo_R1_696258	Rhizo_R1_696612	Rhizo_R1_697528	Rhizo_R1_697877	Rhizo_R1_698671	Rhizo_R1_699741	Rhizo_R1_700317	Rhizo_R1_700337	Rhizo_R1_700414	Rhizo_R1_700676	Rhizo_R1_700906	Rhizo_R1_700992	Rhizo_R1_701186	Rhizo_R1_701280	Rhizo_R1_702517	Rhizo_R1_702667	Rhizo_R1_703279	Rhizo_R1_703297	Rhizo_R1_704385	Rhizo_R1_705993	Rhizo_R1_706724	Rhizo_R1_706925	Rhizo_R1_707896	Rhizo_R1_708387	Rhizo_R1_709268	Rhizo_R1_709650	Rhizo_R1_710187	Rhizo_R1_710190	Rhizo_R1_711936	Rhizo_R1_712048	Rhizo_R1_712079	Rhizo_R1_712187	Rhizo_R1_712653	Rhizo_R1_713255	Rhizo_R1_713484	Rhizo_R1_713739	Rhizo_R1_714463	Rhizo_R1_714524	Rhizo_R1_714580	Rhizo_R1_714707	Rhizo_R1_714977	Rhizo_R1_715365	Rhizo_R1_715429	Rhizo_R1_715517	Rhizo_R1_715662	Rhizo_R1_716623	Rhizo_R1_717436	Rhizo_R1_717635	Rhizo_R1_717557	Rhizo_R1_717737	Rhizo_R1_717774	Rhizo_R1_718042	Rhizo_R1_718358	Rhizo_R1_718447	Rhizo_R1_719799	Rhizo_R1_720303	Rhizo_R1_721393	Rhizo_R1_722049	Rhizo_R1_722160	Rhizo_R1_722286	Rhizo_R1_722468	Rhizo_R1_722473	Rhizo_R1_724237	Rhizo_R1_724422	Rhizo_R1_724584	Rhizo_R1_724746	Rhizo_R2_725495	Rhizo_R2_726607	Rhizo_R2_727599	Rhizo_R2_727971	Rhizo_R2_728133	Rhizo_R2_729725	Rhizo_R2_730737	Rhizo_R2_730865	Rhizo_R2_731162	Rhizo_R2_731420	Rhizo_R2_731571	Rhizo_R2_733338	Rhizo_R2_733789	Rhizo_R2_733910	Rhizo_R2_733999	Rhizo_R2_734238	Rhizo_R2_734319	Rhizo_R2_734648	Rhizo_R2_737004	Rhizo_R2_737276	Rhizo_R2_739533	Rhizo_R2_739885	Rhizo_R2_740285	Rhizo_R2_740620	Rhizo_R2_740633	Rhizo_R2_741606	Rhizo_R2_742093	Rhizo_R2_742205	Rhizo_R2_742477	Rhizo_R2_744184	Rhizo_R2_744738	Rhizo_R2_745564	Rhizo_R2_745697	Rhizo_R2_746431	Rhizo_R2_748890	Rhizo_R2_749008	Rhizo_R2_749045	Rhizo_R2_750144	Rhizo_R2_750203	Rhizo_R2_750967	Rhizo_R2_751249	Rhizo_R2_751509	Rhizo_R2_751749	Rhizo_R2_752729	Rhizo_R2_753715	Rhizo_R2_753988	Rhizo_R2_755448	Rhizo_R2_756715	Rhizo_R2_758010	Rhizo_R2_758560	Rhizo_R2_758601	Rhizo_R2_758751	Rhizo_R2_759842	Rhizo_R2_760136	Rhizo_R2_760499	Rhizo_R2_760796	Rhizo_R2_761188	Rhizo_R2_761300	Rhizo_R2_762619	RootZone_R2_1007552	RootZone_R2_1007805	RootZone_R2_1008913	RootZone_R2_1008945	RootZone_R2_1011679	RootZone_R2_1013222	RootZone_R2_1013849	RootZone_R2_1014335	RootZone_R2_1015034	RootZone_R2_1015953	RootZone_R2_1016994	RootZone_R2_1017292	RootZone_R2_1018344	RootZone_R2_1018604	RootZone_R2_1018962	RootZone_R2_1019814	RootZone_R2_1019862	RootZone_R2_1020003	RootZone_R2_1021664	RootZone_R2_1022040	RootZone_R2_1023856	RootZone_R2_1024820	RootZone_R2_1025441	RootZone_R2_1026789	RootZone_R2_1027491	RootZone_R2_1027804	RootZone_R2_1028532	RootZone_R2_1029175	RootZone_R2_1029270	RootZone_R2_1029975	RootZone_R2_1031798	RootZone_R2_1034538	RootZone_R2_1034897	RootZone_R2_1036184	RootZone_R2_1036254	RootZone_R2_1036465	RootZone_R2_1037274	RootZone_R2_1038655	RootZone_R2_1038858	RootZone_R2_1039383	RootZone_R2_1040823	RootZone_R2_1041418
OTU1069	RootZone_R1_136001	RootZone_R1_138963	RootZone_R1_140414	RootZone_R1_140531	RootZone_R1_141864	RootZone_R1_142043	RootZone_R1_143201	RootZone_R1_150547	RootZone_R1_152046	RootZone_R1_156407	RootZone_R1_161453	RootZone_R1_163459	RootZone_R1_164625	Rhizo_R3_361519	Rhizo_R3_384543	Rhizo_R3_385295	RootZone_R3_568777	RootZone_R3_576027	RootZone_R3_576557	RootZone_R3_580500	RootZone_R3_581820	RootZone_R3_583181	RootZone_R3_585578	RootZone_R3_587458	RootZone_R3_589249	RootZone_R3_594827	RootZone_R3_595190	RootZone_R3_596703	RootZone_R3_599105	RootZone_R3_605195	RootZone_R3_605944	RootZone_R3_608703	RootZone_R3_609151	RootZone_R3_609179	Rhizo_R1_715938	Rhizo_R2_744681	Rhizo_R2_754312	RootZone_R2_1006055	RootZone_R2_1007511	RootZone_R2_1008229	RootZone_R2_1011245	RootZone_R2_1017648	RootZone_R2_1018772	RootZone_R2_1020965	RootZone_R2_1025398	RootZone_R2_1027285	RootZone_R2_1028261	RootZone_R2_1028286	RootZone_R2_1030234	RootZone_R2_1031264	RootZone_R2_1039767	RootZone_R2_1041728
OTU107	RootZone_R1_148301	RootZone_R1_148770	RootZone_R1_149116	RootZone_R1_153963	RootZone_R1_156964	RootZone_R1_157287	RootZone_R1_164325	RootZone_R1_166982	RootZone_R3_574943	RootZone_R3_602443	Rhizo_R1_714881	RootZone_R2_1022658	RootZone_R2_1023466	RootZone_R2_1030486	RootZone_R2_1032447	RootZone_R2_1033879	RootZone_R2_1042977
OTU1070	RootZone_R1_136244	RootZone_R1_137793	RootZone_R1_138994	RootZone_R1_139425	RootZone_R1_140798	RootZone_R1_143515	RootZone_R1_147180	RootZone_R1_149437	RootZone_R1_150513	RootZone_R1_151510	RootZone_R1_155765	RootZone_R1_156117	RootZone_R1_157892	RootZone_R1_158446	RootZone_R1_165286	RootZone_R1_166672	RootZone_R3_568849	RootZone_R3_569751	RootZone_R3_569822	RootZone_R3_569926	RootZone_R3_570192	RootZone_R3_570524	RootZone_R3_571353	RootZone_R3_571566	RootZone_R3_572035	RootZone_R3_572399	RootZone_R3_572446	RootZone_R3_572483	RootZone_R3_573035	RootZone_R3_573275	RootZone_R3_573360	RootZone_R3_573781	RootZone_R3_573817	RootZone_R3_573858	RootZone_R3_574078	RootZone_R3_574750	RootZone_R3_575376	RootZone_R3_575930	RootZone_R3_576134	RootZone_R3_576437	RootZone_R3_576649	RootZone_R3_576869	RootZone_R3_577079	RootZone_R3_578776	RootZone_R3_579192	RootZone_R3_579575	RootZone_R3_579584	RootZone_R3_579996	RootZone_R3_580238	RootZone_R3_580862	RootZone_R3_581062	RootZone_R3_581725	RootZone_R3_582625	RootZone_R3_582737	RootZone_R3_583654	RootZone_R3_583972	RootZone_R3_584162	RootZone_R3_584215	RootZone_R3_584284	RootZone_R3_584639	RootZone_R3_584756	RootZone_R3_585474	RootZone_R3_585516	RootZone_R3_585599	RootZone_R3_585554	RootZone_R3_585661	RootZone_R3_585931	RootZone_R3_586255	RootZone_R3_586448	RootZone_R3_586757	RootZone_R3_587253	RootZone_R3_588111	RootZone_R3_588196	RootZone_R3_588574	RootZone_R3_588817	RootZone_R3_588864	RootZone_R3_589028	RootZone_R3_589702	RootZone_R3_589808	RootZone_R3_589809	RootZone_R3_590041	RootZone_R3_590741	RootZone_R3_591094	RootZone_R3_591162	RootZone_R3_591335	RootZone_R3_591699	RootZone_R3_591865	RootZone_R3_591970	RootZone_R3_592026	RootZone_R3_592436	RootZone_R3_592720	RootZone_R3_592808	RootZone_R3_592920	RootZone_R3_593042	RootZone_R3_594959	RootZone_R3_595366	RootZone_R3_595445	RootZone_R3_595462	RootZone_R3_595730	RootZone_R3_596526	RootZone_R3_597190	RootZone_R3_597638	RootZone_R3_598398	RootZone_R3_599016	RootZone_R3_599249	RootZone_R3_599247	RootZone_R3_599776	RootZone_R3_599967	RootZone_R3_600454	RootZone_R3_600609	RootZone_R3_600722	RootZone_R3_602356	RootZone_R3_602559	RootZone_R3_602764	RootZone_R3_602975	RootZone_R3_603228	RootZone_R3_603363	RootZone_R3_603578	RootZone_R3_604146	RootZone_R3_604458	RootZone_R3_604732	RootZone_R3_605254	RootZone_R3_605564	RootZone_R3_606067	RootZone_R3_606239	RootZone_R3_607147	RootZone_R3_607356	RootZone_R3_607620	RootZone_R3_608060	RootZone_R3_608341	RootZone_R3_608527	RootZone_R3_608705	RootZone_R3_609111	RootZone_R2_1006912	RootZone_R2_1007211	RootZone_R2_1009588	RootZone_R2_1011048	RootZone_R2_1011527	RootZone_R2_1011732	RootZone_R2_1011859	RootZone_R2_1011932	RootZone_R2_1012698	RootZone_R2_1012719	RootZone_R2_1013852	RootZone_R2_1014057	RootZone_R2_1014159	RootZone_R2_1014720	RootZone_R2_1014867	RootZone_R2_1015762	RootZone_R2_1015910	RootZone_R2_1016240	RootZone_R2_1016314	RootZone_R2_1016534	RootZone_R2_1016734	RootZone_R2_1016797	RootZone_R2_1017379	RootZone_R2_1018537	RootZone_R2_1021753	RootZone_R2_1021954	RootZone_R2_1022742	RootZone_R2_1024568	RootZone_R2_1025277	RootZone_R2_1027021	RootZone_R2_1027150	RootZone_R2_1029149	RootZone_R2_1029862	RootZone_R2_1030040	RootZone_R2_1030360	RootZone_R2_1031202	RootZone_R2_1031563	RootZone_R2_1032005	RootZone_R2_1032462	RootZone_R2_1032526	RootZone_R2_1033627	RootZone_R2_1033685	RootZone_R2_1034396	RootZone_R2_1035460	RootZone_R2_1035539	RootZone_R2_1036912	RootZone_R2_1037581	RootZone_R2_1037980	RootZone_R2_1038461	RootZone_R2_1038691	RootZone_R2_1039268	RootZone_R2_1039298	RootZone_R2_1039732	RootZone_R2_1041042	RootZone_R2_1041451	RootZone_R2_1042021
OTU1071	RootZone_R1_136482	RootZone_R1_136596	RootZone_R1_136841	RootZone_R1_136883	RootZone_R1_137535	RootZone_R1_137589	RootZone_R1_137988	RootZone_R1_139086	RootZone_R1_139528	RootZone_R1_139584	RootZone_R1_140020	RootZone_R1_140672	RootZone_R1_140707	RootZone_R1_140993	RootZone_R1_141542	RootZone_R1_141592	RootZone_R1_141848	RootZone_R1_142017	RootZone_R1_142062	RootZone_R1_143587	RootZone_R1_143661	RootZone_R1_144077	RootZone_R1_146172	RootZone_R1_146332	RootZone_R1_147766	RootZone_R1_147893	RootZone_R1_148420	RootZone_R1_150561	RootZone_R1_150876	RootZone_R1_150928	RootZone_R1_151172	RootZone_R1_152233	RootZone_R1_152580	RootZone_R1_153973	RootZone_R1_155880	RootZone_R1_155962	RootZone_R1_155998	RootZone_R1_156395	RootZone_R1_156503	RootZone_R1_156520	RootZone_R1_156652	RootZone_R1_157023	RootZone_R1_158233	RootZone_R1_159356	RootZone_R1_159536	RootZone_R1_159788	RootZone_R1_161444	RootZone_R1_161621	RootZone_R1_161790	RootZone_R1_161792	RootZone_R1_162747	RootZone_R1_162962	RootZone_R1_163272	RootZone_R1_163341	RootZone_R1_164382	RootZone_R1_164386	RootZone_R1_166093	RootZone_R1_166774	RootZone_R1_166850	RootZone_R1_167001	R_Endo_R2_296079	R_Endo_R2_297192	R_Endo_R2_303473	R_Endo_R2_304661	Rhizo_R3_350915	Rhizo_R3_351425	Rhizo_R3_351537	Rhizo_R3_352185	Rhizo_R3_353785	Rhizo_R3_354109	Rhizo_R3_355564	Rhizo_R3_355800	Rhizo_R3_357547	Rhizo_R3_358427	Rhizo_R3_359452	Rhizo_R3_359589	Rhizo_R3_359640	Rhizo_R3_360576	Rhizo_R3_361427	Rhizo_R3_361804	Rhizo_R3_362462	Rhizo_R3_362745	Rhizo_R3_363658	Rhizo_R3_363798	Rhizo_R3_364676	Rhizo_R3_364690	Rhizo_R3_365381	Rhizo_R3_365850	Rhizo_R3_366864	Rhizo_R3_367955	Rhizo_R3_370054	Rhizo_R3_370105	Rhizo_R3_370504	Rhizo_R3_371357	Rhizo_R3_371706	Rhizo_R3_372174	Rhizo_R3_372874	Rhizo_R3_373406	Rhizo_R3_373436	Rhizo_R3_375783	Rhizo_R3_376589	Rhizo_R3_376637	Rhizo_R3_376825	Rhizo_R3_377028	Rhizo_R3_378059	Rhizo_R3_379499	Rhizo_R3_380786	Rhizo_R3_382427	Rhizo_R3_385321	Rhizo_R3_385609	Rhizo_R3_386166	Rhizo_R3_387502	RootZone_R3_570490	RootZone_R3_570498	RootZone_R3_572573	RootZone_R3_574605	RootZone_R3_576188	RootZone_R3_576935	RootZone_R3_577497	RootZone_R3_577633	RootZone_R3_578110	RootZone_R3_578298	RootZone_R3_578692	RootZone_R3_579346	RootZone_R3_579754	RootZone_R3_581067	RootZone_R3_582059	RootZone_R3_582335	RootZone_R3_583000	RootZone_R3_583079	RootZone_R3_583557	RootZone_R3_583643	RootZone_R3_585674	RootZone_R3_587420	RootZone_R3_590843	RootZone_R3_593005	RootZone_R3_594277	RootZone_R3_594467	RootZone_R3_595044	RootZone_R3_595694	RootZone_R3_596601	RootZone_R3_597402	RootZone_R3_598187	RootZone_R3_598539	RootZone_R3_598613	RootZone_R3_599333	RootZone_R3_601442	RootZone_R3_601699	RootZone_R3_603266	RootZone_R3_604218	RootZone_R3_605203	RootZone_R3_605428	RootZone_R3_605870	RootZone_R3_606790	RootZone_R3_607491	RootZone_R3_608301	RootZone_R3_608911	R_Endo_R1_629045	R_Endo_R1_640845	R_Endo_R1_643764	Rhizo_R1_692624	Rhizo_R1_693805	Rhizo_R1_696536	Rhizo_R1_696613	Rhizo_R1_698513	Rhizo_R1_700158	Rhizo_R1_701342	Rhizo_R1_702160	Rhizo_R1_704058	Rhizo_R1_704618	Rhizo_R1_705367	Rhizo_R1_707565	Rhizo_R1_707688	Rhizo_R1_708064	Rhizo_R1_708026	Rhizo_R1_708950	Rhizo_R1_709040	Rhizo_R1_709202	Rhizo_R1_709747	Rhizo_R1_713534	Rhizo_R1_714325	Rhizo_R1_714621	Rhizo_R1_716526	Rhizo_R1_717443	Rhizo_R1_717891	Rhizo_R1_718289	Rhizo_R1_718944	Rhizo_R1_719429	Rhizo_R1_720544	Rhizo_R1_720748	Rhizo_R1_721282	Rhizo_R1_721858	Rhizo_R1_722089	Rhizo_R2_727983	Rhizo_R2_728850	Rhizo_R2_729248	Rhizo_R2_729698	Rhizo_R2_729877	Rhizo_R2_730027	Rhizo_R2_730528	Rhizo_R2_731144	Rhizo_R2_732232	Rhizo_R2_732332	Rhizo_R2_732812	Rhizo_R2_733593	Rhizo_R2_734180	Rhizo_R2_734292	Rhizo_R2_735078	Rhizo_R2_735568	Rhizo_R2_737400	Rhizo_R2_737469	Rhizo_R2_737912	Rhizo_R2_738048	Rhizo_R2_738695	Rhizo_R2_739866	Rhizo_R2_740353	Rhizo_R2_740637	Rhizo_R2_740508	Rhizo_R2_740964	Rhizo_R2_742017	Rhizo_R2_742735	Rhizo_R2_742914	Rhizo_R2_743074	Rhizo_R2_743964	Rhizo_R2_744045	Rhizo_R2_744833	Rhizo_R2_746759	Rhizo_R2_747312	Rhizo_R2_747807	Rhizo_R2_748868	Rhizo_R2_748915	Rhizo_R2_748957	Rhizo_R2_751098	Rhizo_R2_751336	Rhizo_R2_752248	Rhizo_R2_752619	Rhizo_R2_753128	Rhizo_R2_754067	Rhizo_R2_755109	Rhizo_R2_755321	Rhizo_R2_755335	Rhizo_R2_757396	Rhizo_R2_757380	Rhizo_R2_757682	Rhizo_R2_759547	Rhizo_R2_760505	Rhizo_R2_762428	Rhizo_R2_762674	Rhizo_R2_763012	RootZone_R2_1005998	RootZone_R2_1006275	RootZone_R2_1007081	RootZone_R2_1007499	RootZone_R2_1007835	RootZone_R2_1008998	RootZone_R2_1009281	RootZone_R2_1009559	RootZone_R2_1010187	RootZone_R2_1010730	RootZone_R2_1010761	RootZone_R2_1010956	RootZone_R2_1011441	RootZone_R2_1012145	RootZone_R2_1012333	RootZone_R2_1012410	RootZone_R2_1013377	RootZone_R2_1013752	RootZone_R2_1013771	RootZone_R2_1014134	RootZone_R2_1015043	RootZone_R2_1016728	RootZone_R2_1017365	RootZone_R2_1017519	RootZone_R2_1017649	RootZone_R2_1017896	RootZone_R2_1018511	RootZone_R2_1019838	RootZone_R2_1019840	RootZone_R2_1019874	RootZone_R2_1020999	RootZone_R2_1021035	RootZone_R2_1021194	RootZone_R2_1021497	RootZone_R2_1021885	RootZone_R2_1021998	RootZone_R2_1022072	RootZone_R2_1022708	RootZone_R2_1023235	RootZone_R2_1023809	RootZone_R2_1024056	RootZone_R2_1024788	RootZone_R2_1024981	RootZone_R2_1025420	RootZone_R2_1026070	RootZone_R2_1026191	RootZone_R2_1026249	RootZone_R2_1026302	RootZone_R2_1026630	RootZone_R2_1027766	RootZone_R2_1028760	RootZone_R2_1029021	RootZone_R2_1029737	RootZone_R2_1031355	RootZone_R2_1031660	RootZone_R2_1032186	RootZone_R2_1032405	RootZone_R2_1032548	RootZone_R2_1033025	RootZone_R2_1034284	RootZone_R2_1034499	RootZone_R2_1035103	RootZone_R2_1037160	RootZone_R2_1037340	RootZone_R2_1037467	RootZone_R2_1038367	RootZone_R2_1038444	RootZone_R2_1038574	RootZone_R2_1038818	RootZone_R2_1038837	RootZone_R2_1038896	RootZone_R2_1039243	RootZone_R2_1039340	RootZone_R2_1039597	RootZone_R2_1040064	RootZone_R2_1040489	RootZone_R2_1041346	RootZone_R2_1041529	RootZone_R2_1041567	RootZone_R2_1041617	RootZone_R2_1041742	RootZone_R2_1042729	St_Epi_R2_1185962
OTU1072	RootZone_R1_142928	RootZone_R1_149473	RootZone_R1_150893	RootZone_R1_151351	RootZone_R1_162383	RootZone_R3_568983	RootZone_R3_572603	RootZone_R3_572988	RootZone_R3_573755	RootZone_R3_574152	RootZone_R3_575701	RootZone_R3_576509	RootZone_R3_576530	RootZone_R3_577238	RootZone_R3_578799	RootZone_R3_582590	RootZone_R3_582626	RootZone_R3_583278	RootZone_R3_583455	RootZone_R3_583760	RootZone_R3_585958	RootZone_R3_588322	RootZone_R3_589465	RootZone_R3_593189	RootZone_R3_595132	RootZone_R3_595255	RootZone_R3_598445	RootZone_R3_599279	RootZone_R3_599563	RootZone_R3_600972	RootZone_R3_601397	RootZone_R3_604193	RootZone_R3_607240	Rhizo_R2_735692	Rhizo_R2_762729	RootZone_R2_1007373	RootZone_R2_1008225	RootZone_R2_1010043	RootZone_R2_1010478	RootZone_R2_1011810	RootZone_R2_1014078	RootZone_R2_1016863	RootZone_R2_1018524	RootZone_R2_1018556	RootZone_R2_1021079	RootZone_R2_1024832	RootZone_R2_1025444	RootZone_R2_1025786	RootZone_R2_1030270	RootZone_R2_1033656	RootZone_R2_1036792	RootZone_R2_1037923	RootZone_R2_1040034	RootZone_R2_1041413
OTU1073	RootZone_R1_150646	RootZone_R1_151673	RootZone_R1_156699	RootZone_R1_163902	RootZone_R1_165458	RootZone_R3_588354	RootZone_R3_591491	RootZone_R3_592008	RootZone_R3_595262	RootZone_R3_595708	RootZone_R2_1006993	RootZone_R2_1007184	RootZone_R2_1011284	RootZone_R2_1028385	RootZone_R2_1034691	RootZone_R2_1038150
OTU1074	RootZone_R1_137883	RootZone_R1_140825	RootZone_R1_142871	RootZone_R1_143041	RootZone_R1_144879	RootZone_R1_146760	RootZone_R1_152642	RootZone_R1_155303	RootZone_R1_157673	RootZone_R1_159296	RootZone_R1_160815	RootZone_R1_160807	RootZone_R1_164950	RootZone_R1_165137	RootZone_R1_165654	Rhizo_R3_377960	RootZone_R3_574048	RootZone_R3_577039	RootZone_R3_586663	RootZone_R3_589486	RootZone_R3_593252	RootZone_R3_593321	RootZone_R3_594130	Rhizo_R1_693709	Rhizo_R1_713229	Rhizo_R1_720749	Rhizo_R2_753277	RootZone_R2_1006580	RootZone_R2_1008305	RootZone_R2_1008484	RootZone_R2_1010055	RootZone_R2_1012702	RootZone_R2_1016959	RootZone_R2_1018893	RootZone_R2_1019617	RootZone_R2_1020283	RootZone_R2_1020667	RootZone_R2_1021637	RootZone_R2_1023226	RootZone_R2_1023877	RootZone_R2_1025909	RootZone_R2_1026767	RootZone_R2_1026805	RootZone_R2_1029801	RootZone_R2_1030661	RootZone_R2_1032946	RootZone_R2_1035669	RootZone_R2_1037477	RootZone_R2_1037852	RootZone_R2_1039948	RootZone_R2_1041315	RootZone_R2_1042090
OTU1075	RootZone_R1_142374	RootZone_R3_574311	RootZone_R3_584172	RootZone_R3_606284	RootZone_R2_1013491
OTU1076	RootZone_R1_141204	RootZone_R1_143568	RootZone_R1_144925	RootZone_R1_146095	RootZone_R1_158166	RootZone_R1_165021	RootZone_R3_576999	RootZone_R3_602388	RootZone_R3_602993	RootZone_R3_606294	Rhizo_R1_699201	RootZone_R2_1010053	RootZone_R2_1011045	RootZone_R2_1017935	RootZone_R2_1041718
OTU1077	RootZone_R1_136534	RootZone_R1_137198	RootZone_R1_138178	RootZone_R1_138851	RootZone_R1_139518	RootZone_R1_140187	RootZone_R1_146591	RootZone_R1_147043	RootZone_R1_154642	RootZone_R1_155440	RootZone_R1_161538	Rhizo_R3_377312	Rhizo_R3_378933	Rhizo_R3_387883	RootZone_R3_573135	RootZone_R3_577318	RootZone_R3_583501	RootZone_R3_584423	RootZone_R3_585328	RootZone_R3_590988	RootZone_R3_600478	RootZone_R3_604095	RootZone_R3_606369	RootZone_R3_607075	Rhizo_R2_749952	RootZone_R2_1005949	RootZone_R2_1006785	RootZone_R2_1010544	RootZone_R2_1011497	RootZone_R2_1013809	RootZone_R2_1015646	RootZone_R2_1015862	RootZone_R2_1016019	RootZone_R2_1024602	RootZone_R2_1026305	RootZone_R2_1029177	RootZone_R2_1029316	RootZone_R2_1034730	RootZone_R2_1037265	RootZone_R2_1042427
OTU1078	RootZone_R1_144160	RootZone_R1_144556	RootZone_R1_152388	RootZone_R1_152519	RootZone_R1_158381	RootZone_R1_158720	RootZone_R1_160022	RootZone_R1_160423	RootZone_R1_164163	RootZone_R1_166676	Rhizo_R3_361250	RootZone_R3_580433	RootZone_R3_587898	RootZone_R3_589647	RootZone_R3_598605	RootZone_R3_599316	RootZone_R3_599497	Rhizo_R1_701044	RootZone_R2_1013854	RootZone_R2_1014653	RootZone_R2_1018371	RootZone_R2_1018906	RootZone_R2_1025491	RootZone_R2_1033368	RootZone_R2_1037757	RootZone_R2_1041311
OTU1079	RootZone_R1_144851	RootZone_R1_160901	RootZone_R3_568846	RootZone_R3_568975	RootZone_R3_576473	RootZone_R3_578348	RootZone_R3_580786	RootZone_R3_586187	RootZone_R3_587794	RootZone_R3_590370	RootZone_R3_592905	RootZone_R3_593439	RootZone_R3_595421	RootZone_R3_599696	RootZone_R3_600743	RootZone_R3_605852	RootZone_R2_1006315	RootZone_R2_1007177	RootZone_R2_1017956	RootZone_R2_1018999	RootZone_R2_1028644	RootZone_R2_1031035	RootZone_R2_1037906	RootZone_R2_1040518
OTU108	RootZone_R1_135939	RootZone_R1_136017	RootZone_R1_136407	RootZone_R1_136474	RootZone_R1_136903	RootZone_R1_136968	RootZone_R1_137065	RootZone_R1_137611	RootZone_R1_137768	RootZone_R1_139411	RootZone_R1_140029	RootZone_R1_143595	RootZone_R1_144469	RootZone_R1_144623	RootZone_R1_145020	RootZone_R1_146153	RootZone_R1_146770	RootZone_R1_146846	RootZone_R1_147004	RootZone_R1_147087	RootZone_R1_147503	RootZone_R1_147511	RootZone_R1_147776	RootZone_R1_147935	RootZone_R1_149161	RootZone_R1_150214	RootZone_R1_150650	RootZone_R1_151236	RootZone_R1_151465	RootZone_R1_151619	RootZone_R1_152863	RootZone_R1_153031	RootZone_R1_153881	RootZone_R1_154844	RootZone_R1_155415	RootZone_R1_156657	RootZone_R1_157190	RootZone_R1_157398	RootZone_R1_157466	RootZone_R1_157478	RootZone_R1_157860	RootZone_R1_159006	RootZone_R1_160231	RootZone_R1_160670	RootZone_R1_160710	RootZone_R1_162166	RootZone_R1_162346	RootZone_R1_163496	RootZone_R1_163699	RootZone_R1_164271	RootZone_R1_164899	RootZone_R1_165723	RootZone_R1_165816	RootZone_R1_166333	RootZone_R1_166559	RootZone_R1_166663	Rhizo_R3_363902	RootZone_R3_569118	RootZone_R3_569237	RootZone_R3_570837	RootZone_R3_572328	RootZone_R3_572927	RootZone_R3_573886	RootZone_R3_574139	RootZone_R3_575076	RootZone_R3_578542	RootZone_R3_578856	RootZone_R3_582278	RootZone_R3_583572	RootZone_R3_584311	RootZone_R3_584392	RootZone_R3_585232	RootZone_R3_585371	RootZone_R3_587255	RootZone_R3_587399	RootZone_R3_588712	RootZone_R3_589588	RootZone_R3_589930	RootZone_R3_591700	RootZone_R3_593053	RootZone_R3_594658	RootZone_R3_594958	RootZone_R3_595566	RootZone_R3_595602	RootZone_R3_595813	RootZone_R3_596862	RootZone_R3_596880	RootZone_R3_596980	RootZone_R3_598119	RootZone_R3_598314	RootZone_R3_599172	RootZone_R3_599519	RootZone_R3_600075	RootZone_R3_601868	RootZone_R3_603074	RootZone_R3_603640	RootZone_R3_606664	RootZone_R2_1006612	RootZone_R2_1006647	RootZone_R2_1006962	RootZone_R2_1007631	RootZone_R2_1008337	RootZone_R2_1009065	RootZone_R2_1009124	RootZone_R2_1009606	RootZone_R2_1009757	RootZone_R2_1009997	RootZone_R2_1012310	RootZone_R2_1013225	RootZone_R2_1013387	RootZone_R2_1015821	RootZone_R2_1016302	RootZone_R2_1016556	RootZone_R2_1017466	RootZone_R2_1018151	RootZone_R2_1018842	RootZone_R2_1019453	RootZone_R2_1022246	RootZone_R2_1022744	RootZone_R2_1022821	RootZone_R2_1024045	RootZone_R2_1024379	RootZone_R2_1024810	RootZone_R2_1027221	RootZone_R2_1027336	RootZone_R2_1027712	RootZone_R2_1028447	RootZone_R2_1028766	RootZone_R2_1028995	RootZone_R2_1029423	RootZone_R2_1030908	RootZone_R2_1032577	RootZone_R2_1034245	RootZone_R2_1036201	RootZone_R2_1037029	RootZone_R2_1037943	RootZone_R2_1038816	RootZone_R2_1038863	RootZone_R2_1039241	RootZone_R2_1042046	RootZone_R2_1042064
OTU1080	RootZone_R1_136289	RootZone_R1_141189	RootZone_R1_141658	RootZone_R1_142649	RootZone_R1_142961	RootZone_R1_145989	RootZone_R1_146633	RootZone_R1_150835	RootZone_R1_151312	RootZone_R1_152824	RootZone_R1_152914	RootZone_R1_154632	RootZone_R1_156105	RootZone_R1_156869	RootZone_R1_160928	RootZone_R1_165978	RootZone_R1_166773	Rhizo_R3_372224	RootZone_R3_570216	RootZone_R3_570949	RootZone_R3_574134	RootZone_R3_576371	RootZone_R3_576476	RootZone_R3_576521	RootZone_R3_578118	RootZone_R3_578790	RootZone_R3_580196	RootZone_R3_580530	RootZone_R3_580762	RootZone_R3_584049	RootZone_R3_585992	RootZone_R3_587413	RootZone_R3_588302	RootZone_R3_589040	RootZone_R3_591050	RootZone_R3_591191	RootZone_R3_593467	RootZone_R3_593564	RootZone_R3_594829	RootZone_R3_596034	RootZone_R3_600618	RootZone_R3_605120	RootZone_R3_605543	RootZone_R3_606127	RootZone_R3_608112	Rhizo_R1_712131	Rhizo_R1_722599	Rhizo_R2_725191	RootZone_R2_1005977	RootZone_R2_1006175	RootZone_R2_1009376	RootZone_R2_1010430	RootZone_R2_1011592	RootZone_R2_1012709	RootZone_R2_1013808	RootZone_R2_1013919	RootZone_R2_1020257	RootZone_R2_1024702	RootZone_R2_1026242	RootZone_R2_1027318	RootZone_R2_1029602	RootZone_R2_1030388	RootZone_R2_1031742	RootZone_R2_1037456	RootZone_R2_1038996	RootZone_R2_1040250
OTU1081	RootZone_R1_137807	RootZone_R1_138654	RootZone_R1_144110	RootZone_R1_160980	RootZone_R1_165841	Rhizo_R3_368255	Rhizo_R3_378136	RootZone_R3_569545	RootZone_R3_569867	RootZone_R3_575713	RootZone_R3_583068	RootZone_R3_584949	RootZone_R3_595038	RootZone_R3_595770	RootZone_R3_601260	RootZone_R3_601559	RootZone_R3_607130	RootZone_R3_609048	Rhizo_R2_730031	Rhizo_R2_746225	Rhizo_R2_747541	RootZone_R2_1006324	RootZone_R2_1008935	RootZone_R2_1009389	RootZone_R2_1010546	RootZone_R2_1017250	RootZone_R2_1019458	RootZone_R2_1024579	RootZone_R2_1033101	RootZone_R2_1038853	RootZone_R2_1039460
OTU1082	RootZone_R1_143372	RootZone_R1_144131	RootZone_R1_148438	RootZone_R1_149774	RootZone_R1_152870	RootZone_R1_155915	RootZone_R1_162118	RootZone_R1_162432	RootZone_R3_571787	RootZone_R3_578041	RootZone_R3_583776	RootZone_R3_584209	RootZone_R3_588400	RootZone_R3_589007	RootZone_R3_590341	RootZone_R3_592108	RootZone_R3_596358	RootZone_R3_598240	RootZone_R3_598482	RootZone_R3_598883	RootZone_R3_599346	RootZone_R2_1011465	RootZone_R2_1013111	RootZone_R2_1013100	RootZone_R2_1013231	RootZone_R2_1015967	RootZone_R2_1020519	RootZone_R2_1021157	RootZone_R2_1021808	RootZone_R2_1024573	RootZone_R2_1026549	RootZone_R2_1035653	RootZone_R2_1036788	RootZone_R2_1037303	RootZone_R2_1041313
OTU1083	RootZone_R1_148081	RootZone_R1_163448
OTU1084	RootZone_R1_136489	RootZone_R1_138613	RootZone_R1_140661	RootZone_R1_146147	RootZone_R1_148975	RootZone_R1_152094	RootZone_R1_161035	Rhizo_R3_378368	RootZone_R3_580292	RootZone_R3_602816	RootZone_R3_603961	RootZone_R3_604634	RootZone_R3_608741	Rhizo_R2_753437	RootZone_R2_1007635	RootZone_R2_1008753	RootZone_R2_1009054	RootZone_R2_1020400	RootZone_R2_1028959	RootZone_R2_1037283	RootZone_R2_1040356
OTU1085	RootZone_R3_581627	RootZone_R3_590622	RootZone_R3_599088
OTU1086	RootZone_R1_144825	RootZone_R1_156403	RootZone_R1_159964	RootZone_R1_160759	RootZone_R1_166544	RootZone_R3_578880	RootZone_R3_579620	RootZone_R3_580573	RootZone_R3_586083	RootZone_R2_1014651	RootZone_R2_1015324	RootZone_R2_1018105	RootZone_R2_1030630	RootZone_R2_1031042	RootZone_R2_1036005	RootZone_R2_1038546
OTU1087	RootZone_R1_141332	RootZone_R1_149871	RootZone_R1_158552	RootZone_R1_158969	Rhizo_R3_367458	Rhizo_R3_375003	RootZone_R3_572274	RootZone_R3_588517	RootZone_R3_607861	Rhizo_R1_700116	RootZone_R2_1024812	RootZone_R2_1028823	RootZone_R2_1030972	RootZone_R2_1035391	RootZone_R2_1040227
OTU1088	RootZone_R1_139198	RootZone_R1_141179	RootZone_R1_159302	Rhizo_R3_372865	Rhizo_R1_705746	Rhizo_R2_761928	RootZone_R2_1010424	RootZone_R2_1020416	RootZone_R2_1035781
OTU1089	Rhizo_R1_704105	Rhizo_R1_705091	Rhizo_R2_742289	Rhizo_R2_742734	Rhizo_R2_761228
OTU109	RootZone_R1_142610	RootZone_R3_595496	Rhizo_R1_696984	RootZone_R2_1023304
OTU1090	RootZone_R1_139081	RootZone_R1_145641	RootZone_R1_145713	RootZone_R1_163879	RootZone_R3_570510	RootZone_R3_575194	RootZone_R3_593130	RootZone_R3_595398	RootZone_R3_597422	Rhizo_R1_699999	Rhizo_R2_753241	RootZone_R2_1020150	RootZone_R2_1037243
OTU1091	RootZone_R1_136614	RootZone_R1_139297	RootZone_R1_150838	RootZone_R1_156893	RootZone_R1_166865	RootZone_R3_598920	RootZone_R2_1014964	RootZone_R2_1020371	RootZone_R2_1023762	RootZone_R2_1030773	RootZone_R2_1032866	RootZone_R2_1032885
OTU1092	RootZone_R1_135871	RootZone_R1_136082	RootZone_R1_136165	RootZone_R1_136219	RootZone_R1_136318	RootZone_R1_136726	RootZone_R1_137471	RootZone_R1_138083	RootZone_R1_138493	RootZone_R1_140164	RootZone_R1_140227	RootZone_R1_140249	RootZone_R1_140363	RootZone_R1_140401	RootZone_R1_142288	RootZone_R1_144466	RootZone_R1_144480	RootZone_R1_144914	RootZone_R1_145919	RootZone_R1_148034	RootZone_R1_148278	RootZone_R1_149110	RootZone_R1_149890	RootZone_R1_150263	RootZone_R1_150968	RootZone_R1_151248	RootZone_R1_151267	RootZone_R1_151391	RootZone_R1_151620	RootZone_R1_152869	RootZone_R1_153633	RootZone_R1_154014	RootZone_R1_154100	RootZone_R1_155072	RootZone_R1_155473	RootZone_R1_155691	RootZone_R1_155910	RootZone_R1_155930	RootZone_R1_156087	RootZone_R1_156286	RootZone_R1_156667	RootZone_R1_156682	RootZone_R1_156829	RootZone_R1_156997	RootZone_R1_157565	RootZone_R1_157606	RootZone_R1_158071	RootZone_R1_159273	RootZone_R1_160052	RootZone_R1_160105	RootZone_R1_161649	RootZone_R1_162812	RootZone_R1_163382	RootZone_R1_164061	RootZone_R1_164602	RootZone_R1_165110	RootZone_R1_165141	RootZone_R1_165338	RootZone_R1_165799	RootZone_R1_166148	RootZone_R1_166533	Rhizo_R3_352825	Rhizo_R3_353736	Rhizo_R3_354592	Rhizo_R3_364207	Rhizo_R3_367417	Rhizo_R3_368311	Rhizo_R3_369719	Rhizo_R3_372040	Rhizo_R3_374125	Rhizo_R3_374388	Rhizo_R3_382126	RootZone_R3_568839	RootZone_R3_570501	RootZone_R3_570708	RootZone_R3_571035	RootZone_R3_573966	RootZone_R3_580240	RootZone_R3_580978	RootZone_R3_580914	RootZone_R3_582534	RootZone_R3_584028	RootZone_R3_587475	RootZone_R3_589234	RootZone_R3_592599	RootZone_R3_595029	RootZone_R3_597330	RootZone_R3_598802	RootZone_R3_599735	RootZone_R3_600197	RootZone_R3_601752	RootZone_R3_602888	RootZone_R3_603303	RootZone_R3_603861	RootZone_R3_604580	RootZone_R3_604821	RootZone_R3_605081	RootZone_R3_605108	RootZone_R3_606100	RootZone_R3_606351	RootZone_R3_606882	RootZone_R3_608137	Rhizo_R1_693159	Rhizo_R1_698868	Rhizo_R1_700279	Rhizo_R1_714609	Rhizo_R1_714961	Rhizo_R1_721432	Rhizo_R1_722941	Rhizo_R2_730719	Rhizo_R2_733067	Rhizo_R2_733951	Rhizo_R2_738359	Rhizo_R2_740067	Rhizo_R2_741318	Rhizo_R2_741644	Rhizo_R2_743004	Rhizo_R2_747794	Rhizo_R2_748670	Rhizo_R2_749606	Rhizo_R2_756562	Rhizo_R2_758645	Rhizo_R2_758671	Rhizo_R2_762106	RootZone_R2_1006077	RootZone_R2_1006426	RootZone_R2_1007026	RootZone_R2_1008063	RootZone_R2_1011430	RootZone_R2_1012011	RootZone_R2_1012099	RootZone_R2_1013181	RootZone_R2_1013440	RootZone_R2_1013588	RootZone_R2_1014222	RootZone_R2_1014705	RootZone_R2_1016521	RootZone_R2_1017432	RootZone_R2_1018152	RootZone_R2_1021416	RootZone_R2_1021930	RootZone_R2_1025297	RootZone_R2_1025434	RootZone_R2_1025693	RootZone_R2_1027086	RootZone_R2_1027342	RootZone_R2_1028897	RootZone_R2_1029701	RootZone_R2_1030639	RootZone_R2_1031225	RootZone_R2_1031477	RootZone_R2_1031555	RootZone_R2_1031665	RootZone_R2_1031832	RootZone_R2_1033242	RootZone_R2_1035621	RootZone_R2_1037917	RootZone_R2_1038043	RootZone_R2_1038485	RootZone_R2_1038741	RootZone_R2_1038749	RootZone_R2_1040226	RootZone_R2_1040733	RootZone_R2_1040928	RootZone_R2_1041236	RootZone_R2_1042589	RootZone_R2_1042654
OTU1093	RootZone_R1_137593	RootZone_R1_146073	RootZone_R1_147710	RootZone_R1_149562	RootZone_R1_156355	RootZone_R1_162058	RootZone_R1_165525	RootZone_R3_575467	RootZone_R3_577756	RootZone_R3_584608	RootZone_R3_596083	RootZone_R3_596391	RootZone_R3_599550	RootZone_R3_604996	RootZone_R2_1007970	RootZone_R2_1013051	RootZone_R2_1014907	RootZone_R2_1017049	RootZone_R2_1017191	RootZone_R2_1027733	RootZone_R2_1031857	RootZone_R2_1033300	RootZone_R2_1033843	RootZone_R2_1037073	RootZone_R2_1041398
OTU1094	RootZone_R1_140578	RootZone_R1_140776	RootZone_R1_141113	RootZone_R1_141297	RootZone_R1_146489	RootZone_R1_153419	RootZone_R1_166239	RootZone_R3_569606	RootZone_R3_571044	RootZone_R3_571672	RootZone_R3_572640	RootZone_R3_573203	RootZone_R3_573669	RootZone_R3_575146	RootZone_R3_577041	RootZone_R3_579046	RootZone_R3_581668	RootZone_R3_583898	RootZone_R3_585773	RootZone_R3_588544	RootZone_R3_590235	RootZone_R3_590810	RootZone_R3_596899	RootZone_R3_596967	RootZone_R3_597943	RootZone_R3_599159	RootZone_R3_602436	RootZone_R3_609020	RootZone_R3_609148	Rhizo_R1_699819	Rhizo_R2_745308	Rhizo_R2_754763	RootZone_R2_1011324	RootZone_R2_1011464	RootZone_R2_1016893	RootZone_R2_1017395	RootZone_R2_1023441	RootZone_R2_1025931	RootZone_R2_1034075
OTU1095	RootZone_R1_144655	RootZone_R1_151880	RootZone_R1_152860	RootZone_R1_152978	RootZone_R3_586552	RootZone_R3_592176
OTU1096	RootZone_R1_139040	RootZone_R1_162104	Rhizo_R3_373126	RootZone_R3_599861	RootZone_R3_605383	Rhizo_R1_710722	RootZone_R2_1014563	RootZone_R2_1034557	RootZone_R2_1038462	RootZone_R2_1042660
OTU1097	RootZone_R1_137006	RootZone_R1_141435	RootZone_R1_149761	RootZone_R1_157039	RootZone_R3_570784	RootZone_R3_579151	RootZone_R3_584245	Rhizo_R1_718819	RootZone_R2_1014099	RootZone_R2_1025805	RootZone_R2_1028738	RootZone_R2_1032583	RootZone_R2_1032763	RootZone_R2_1043069
OTU1098	RootZone_R1_137956	RootZone_R1_138078	RootZone_R1_139478	RootZone_R1_141835	RootZone_R1_142622	RootZone_R1_146688	RootZone_R1_147518	RootZone_R1_147666	RootZone_R1_148974	RootZone_R1_149638	RootZone_R1_151104	RootZone_R1_151126	RootZone_R1_153663	RootZone_R1_157609	RootZone_R1_158292	RootZone_R1_158714	RootZone_R1_159210	RootZone_R1_161000	RootZone_R1_162758	RootZone_R1_162793	RootZone_R1_166609	Rhizo_R3_381840	RootZone_R3_575345	RootZone_R3_576654	RootZone_R3_577415	RootZone_R3_578109	RootZone_R3_578447	RootZone_R3_579472	RootZone_R3_581449	RootZone_R3_582382	RootZone_R3_583095	RootZone_R3_584678	RootZone_R3_584777	RootZone_R3_585440	RootZone_R3_591753	RootZone_R3_591803	RootZone_R3_592583	RootZone_R3_594656	RootZone_R3_594795	RootZone_R3_595272	RootZone_R3_600329	RootZone_R3_602027	RootZone_R3_602475	RootZone_R3_604697	RootZone_R3_604869	RootZone_R3_605374	RootZone_R3_607458	RootZone_R3_608342	Rhizo_R1_719608	Rhizo_R1_719940	RootZone_R2_1009555	RootZone_R2_1010047	RootZone_R2_1011114	RootZone_R2_1013353	RootZone_R2_1014546	RootZone_R2_1016654	RootZone_R2_1017814	RootZone_R2_1019876	RootZone_R2_1022706	RootZone_R2_1023426	RootZone_R2_1025855	RootZone_R2_1027984	RootZone_R2_1028786	RootZone_R2_1029277	RootZone_R2_1030994	RootZone_R2_1032457	RootZone_R2_1036845	RootZone_R2_1039283
OTU1099	RootZone_R1_160816	RootZone_R3_591273	RootZone_R2_1021506
OTU11	RootZone_R1_137399	RootZone_R1_149492	RootZone_R1_152923	RootZone_R1_160336	RootZone_R1_161958	RootZone_R3_570405	RootZone_R3_570455	RootZone_R3_572038	RootZone_R3_574988	RootZone_R3_576314	RootZone_R3_576612	RootZone_R3_577205	RootZone_R3_578594	RootZone_R3_580150	RootZone_R3_585766	RootZone_R3_590472	RootZone_R3_591504	RootZone_R3_591678	RootZone_R3_591852	RootZone_R3_593647	RootZone_R3_594496	RootZone_R3_595719	RootZone_R3_596769	RootZone_R3_596877	RootZone_R3_597304	RootZone_R3_597720	RootZone_R3_599330	RootZone_R3_601046	RootZone_R3_602108	RootZone_R3_608144	RootZone_R3_608497	RootZone_R3_608860	RootZone_R2_1006932	RootZone_R2_1015897	RootZone_R2_1016616	RootZone_R2_1017090	RootZone_R2_1026020	RootZone_R2_1026731	RootZone_R2_1027237	RootZone_R2_1029811	RootZone_R2_1031261	RootZone_R2_1031552	RootZone_R2_1031551	RootZone_R2_1031996	RootZone_R2_1035135	RootZone_R2_1036949	RootZone_R2_1037212	RootZone_R2_1040003
OTU110	RootZone_R1_146601	RootZone_R1_159811	RootZone_R3_596333	RootZone_R2_1032153	RootZone_R2_1040738
OTU1100	RootZone_R1_136434	RootZone_R1_150805	RootZone_R1_152130	RootZone_R1_154543	RootZone_R1_158754	RootZone_R1_163119	Rhizo_R3_367306	Rhizo_R3_378999	Rhizo_R3_379392	RootZone_R3_571589	RootZone_R3_572063	RootZone_R3_574539	RootZone_R3_576629	RootZone_R3_577598	RootZone_R3_579519	RootZone_R3_586340	RootZone_R3_586661	RootZone_R3_591256	RootZone_R3_592712	RootZone_R3_594230	RootZone_R3_599877	RootZone_R3_609169	Rhizo_R2_755458	Rhizo_R2_759695	Rhizo_R2_760968	RootZone_R2_1008815	RootZone_R2_1015279	RootZone_R2_1022362	RootZone_R2_1030227	RootZone_R2_1039412	RootZone_R2_1042371
OTU1101	RootZone_R1_143756	RootZone_R1_153214	RootZone_R1_157355	RootZone_R1_161409	Rhizo_R3_358984	RootZone_R3_586088	RootZone_R3_589854	RootZone_R3_597655	RootZone_R3_605385	Rhizo_R1_699694	Rhizo_R1_705589	Rhizo_R2_732576	RootZone_R2_1010540	RootZone_R2_1032076	RootZone_R2_1034516
OTU1102	RootZone_R1_136168	RootZone_R1_138427	RootZone_R1_147631	RootZone_R1_154353	RootZone_R1_159155	Rhizo_R3_361371	RootZone_R3_575583	RootZone_R3_593373	RootZone_R3_605600	RootZone_R2_1014278	RootZone_R2_1031609	RootZone_R2_1037313
OTU1103	RootZone_R1_141682	RootZone_R3_573862	RootZone_R3_573974	RootZone_R3_575331	RootZone_R3_579249	RootZone_R3_588785	RootZone_R3_589625	RootZone_R3_590425	RootZone_R3_591255	RootZone_R3_592017	RootZone_R3_593057	RootZone_R3_594713	RootZone_R3_596379	RootZone_R3_598911	RootZone_R3_603847	RootZone_R3_605098	RootZone_R3_608710	RootZone_R2_1007603	RootZone_R2_1009707	RootZone_R2_1011126	RootZone_R2_1011866	RootZone_R2_1019644	RootZone_R2_1019882	RootZone_R2_1020642	RootZone_R2_1024343	RootZone_R2_1037030	RootZone_R2_1038737
OTU1104	RootZone_R1_141938	RootZone_R1_147907	RootZone_R1_148008	RootZone_R1_154363	RootZone_R1_155532	Rhizo_R3_363047	Rhizo_R3_388277	RootZone_R3_569850	RootZone_R3_580885	RootZone_R3_595843	RootZone_R3_605018	Rhizo_R2_726927	RootZone_R2_1012127	RootZone_R2_1013867
OTU1105	RootZone_R1_153255
OTU1106	RootZone_R1_137841	RootZone_R1_138875	RootZone_R1_140018	RootZone_R1_143529	RootZone_R1_146314	RootZone_R1_152766	RootZone_R1_159411	RootZone_R1_165834	RootZone_R1_166228	RootZone_R1_166716	RootZone_R3_570958	RootZone_R3_572995	RootZone_R3_578569	RootZone_R3_581771	RootZone_R3_590756	RootZone_R3_593544	RootZone_R3_593957	RootZone_R3_596090	RootZone_R3_599297	RootZone_R3_599544	RootZone_R3_600956	RootZone_R2_1008989	RootZone_R2_1010087	RootZone_R2_1015367	RootZone_R2_1016329	RootZone_R2_1020654	RootZone_R2_1020978	RootZone_R2_1028905	RootZone_R2_1035508	RootZone_R2_1036790
OTU1107	RootZone_R3_573056	RootZone_R3_591152	RootZone_R3_602091	RootZone_R2_1011792	RootZone_R2_1019820	RootZone_R2_1020071	RootZone_R2_1025430	RootZone_R2_1027095	RootZone_R2_1033519
OTU1108	RootZone_R1_136713	RootZone_R1_143172	RootZone_R1_151002	RootZone_R1_153948	RootZone_R1_165321	RootZone_R1_165897	RootZone_R3_580408	RootZone_R3_581118	RootZone_R3_591203	RootZone_R3_592305	RootZone_R3_596562	RootZone_R2_1020440
OTU1109	RootZone_R1_136032	RootZone_R1_136399	RootZone_R1_136451	RootZone_R1_137647	RootZone_R1_137824	RootZone_R1_138281	RootZone_R1_139147	RootZone_R1_139547	RootZone_R1_139738	RootZone_R1_139865	RootZone_R1_140318	RootZone_R1_140333	RootZone_R1_140714	RootZone_R1_141860	RootZone_R1_142284	RootZone_R1_143262	RootZone_R1_144238	RootZone_R1_144350	RootZone_R1_144633	RootZone_R1_146412	RootZone_R1_146953	RootZone_R1_147362	RootZone_R1_147781	RootZone_R1_149070	RootZone_R1_149182	RootZone_R1_149381	RootZone_R1_149875	RootZone_R1_150378	RootZone_R1_150414	RootZone_R1_151249	RootZone_R1_151846	RootZone_R1_152103	RootZone_R1_152386	RootZone_R1_153610	RootZone_R1_155950	RootZone_R1_156208	RootZone_R1_156772	RootZone_R1_157238	RootZone_R1_157537	RootZone_R1_157655	RootZone_R1_157841	RootZone_R1_158352	RootZone_R1_158721	RootZone_R1_158944	RootZone_R1_160779	RootZone_R1_164836	RootZone_R1_165053	RootZone_R1_165264	RootZone_R1_166215	RootZone_R1_166360	RootZone_R1_166791	Rhizo_R3_365553	RootZone_R3_568860	RootZone_R3_571439	RootZone_R3_571487	RootZone_R3_571783	RootZone_R3_574056	RootZone_R3_577523	RootZone_R3_577612	RootZone_R3_578018	RootZone_R3_578618	RootZone_R3_579067	RootZone_R3_579458	RootZone_R3_580444	RootZone_R3_581097	RootZone_R3_582367	RootZone_R3_584273	RootZone_R3_585076	RootZone_R3_585400	RootZone_R3_591664	RootZone_R3_593223	RootZone_R3_594111	RootZone_R3_595447	RootZone_R3_597241	RootZone_R3_599724	RootZone_R3_600707	RootZone_R3_601721	RootZone_R3_605912	RootZone_R3_606671	RootZone_R3_607361	RootZone_R3_608047	RootZone_R3_608675	Rhizo_R1_693422	Rhizo_R1_700878	Rhizo_R1_704305	Rhizo_R1_704708	Rhizo_R1_720686	Rhizo_R2_724978	Rhizo_R2_732686	Rhizo_R2_740180	Rhizo_R2_745545	Rhizo_R2_746178	Rhizo_R2_748749	Rhizo_R2_749775	Rhizo_R2_757360	Rhizo_R2_758743	RootZone_R2_1006632	RootZone_R2_1007469	RootZone_R2_1012158	RootZone_R2_1012902	RootZone_R2_1013313	RootZone_R2_1014362	RootZone_R2_1015116	RootZone_R2_1015175	RootZone_R2_1015236	RootZone_R2_1017339	RootZone_R2_1018438	RootZone_R2_1019033	RootZone_R2_1019866	RootZone_R2_1020017	RootZone_R2_1021850	RootZone_R2_1021923	RootZone_R2_1022202	RootZone_R2_1022697	RootZone_R2_1022941	RootZone_R2_1024193	RootZone_R2_1025513	RootZone_R2_1025968	RootZone_R2_1028596	RootZone_R2_1029346	RootZone_R2_1031497	RootZone_R2_1031908	RootZone_R2_1035098	RootZone_R2_1036002	RootZone_R2_1036950	RootZone_R2_1037177	RootZone_R2_1038083	RootZone_R2_1039467	RootZone_R2_1039660	RootZone_R2_1041272	RootZone_R2_1041340	RootZone_R2_1041932
OTU111	RootZone_R1_137372	RootZone_R1_149975	RootZone_R1_163379	RootZone_R1_163774	RootZone_R3_571206	RootZone_R3_581690	RootZone_R3_589088	RootZone_R3_595844	RootZone_R3_603868	RootZone_R2_1013521	RootZone_R2_1018824	RootZone_R2_1021796	RootZone_R2_1033466	RootZone_R2_1036158	RootZone_R2_1042594
OTU1110	Sd_Endo_R3_65644	Sd_Endo_R3_80572	Sd_Endo_R3_81485	Sd_Endo_R3_85819	Pl_R3_435116	Pl_R3_435955	Pe_R2_468568	L_Endo_R2_502436	L_Endo_R2_502828	L_Endo_R2_503273	L_Endo_R2_524039	Rhizo_R1_704104	L_Epi_R3_955899	L_Epi_R3_963540	Sd_Endo_R1_969597	Sd_Endo_R1_978826	Sd_Endo_R1_983832	Sd_Endo_R1_983895	Sd_Endo_R1_992800	Sd_Endo_R1_993515	Sd_Endo_R1_994359	Sd_Endo_R1_996352	Sd_Endo_R1_1003113	Sd_Endo_R1_1005379	Sd_Epi_R1_1077428	Sd_Epi_R3_1119238	Sd_Epi_R3_1123727	Sd_Epi_R3_1127115	Sd_Epi_R3_1131809	Sd_Epi_R3_1134240	Sd_Epi_R3_1134244	Sd_Epi_R3_1136620
OTU1111	RootZone_R1_137959	RootZone_R1_147886	RootZone_R1_150887	RootZone_R1_157797	RootZone_R1_160148	RootZone_R1_164259	RootZone_R1_166108	RootZone_R1_166351	Rhizo_R3_366979	Rhizo_R3_383672	RootZone_R3_573301	RootZone_R3_575005	RootZone_R3_587250	RootZone_R3_589827	RootZone_R3_592699	RootZone_R3_594328	RootZone_R3_604618	RootZone_R3_607448	Rhizo_R1_721240	Rhizo_R2_725122	RootZone_R2_1010154	RootZone_R2_1019087	RootZone_R2_1025528	RootZone_R2_1028928	RootZone_R2_1034752	RootZone_R2_1035913	RootZone_R2_1038561
OTU1112	RootZone_R1_137415	RootZone_R1_140114	RootZone_R1_141212	RootZone_R1_141498	RootZone_R1_144237	RootZone_R1_144522	RootZone_R1_145152	RootZone_R1_146400	RootZone_R1_149180	RootZone_R1_149274	RootZone_R1_149285	RootZone_R1_149824	RootZone_R1_151113	RootZone_R1_151367	RootZone_R1_151871	RootZone_R1_152298	RootZone_R1_153098	RootZone_R1_154796	RootZone_R1_154965	RootZone_R1_156393	RootZone_R1_156877	RootZone_R1_157188	RootZone_R1_157468	RootZone_R1_157560	RootZone_R1_159561	RootZone_R1_162455	RootZone_R1_162712	RootZone_R1_165005	RootZone_R1_166983	Rhizo_R3_354287	Rhizo_R3_376689	Rhizo_R3_382432	RootZone_R3_569498	RootZone_R3_570823	RootZone_R3_571073	RootZone_R3_573767	RootZone_R3_573937	RootZone_R3_575934	RootZone_R3_576551	RootZone_R3_577009	RootZone_R3_578525	RootZone_R3_582601	RootZone_R3_584588	RootZone_R3_584689	RootZone_R3_588267	RootZone_R3_588533	RootZone_R3_593080	RootZone_R3_593397	RootZone_R3_595924	RootZone_R3_600265	RootZone_R3_601963	RootZone_R3_603144	RootZone_R3_603526	RootZone_R3_604038	RootZone_R3_605440	RootZone_R3_605846	RootZone_R3_606765	RootZone_R3_606867	RootZone_R3_607983	RootZone_R3_608242	RootZone_R3_609090	Rhizo_R1_710750	Rhizo_R1_719060	Rhizo_R2_737438	Rhizo_R2_747403	Rhizo_R2_761201	RootZone_R2_1009517	RootZone_R2_1010253	RootZone_R2_1011463	RootZone_R2_1011861	RootZone_R2_1011923	RootZone_R2_1014336	RootZone_R2_1022666	RootZone_R2_1024546	RootZone_R2_1027599	RootZone_R2_1032167	RootZone_R2_1033257	RootZone_R2_1034726	RootZone_R2_1036085	RootZone_R2_1036560
OTU1113	L_Endo_R1_32868	L_Endo_R1_32894	L_Endo_R1_33178	L_Endo_R1_33443	L_Endo_R1_33520	L_Endo_R1_33647	L_Endo_R1_33667	L_Endo_R1_33987	L_Endo_R1_34156	L_Endo_R1_34203	L_Endo_R1_34387	L_Endo_R1_34502	L_Endo_R1_35107	L_Endo_R1_35277	L_Endo_R1_35428	L_Endo_R1_35450	L_Endo_R1_35471	L_Endo_R1_35397	L_Endo_R1_35850	L_Endo_R1_35788	L_Endo_R1_36209	L_Endo_R1_36307	L_Endo_R1_36455	L_Endo_R1_36505	L_Endo_R1_36633	L_Endo_R1_36781	L_Endo_R1_36985	L_Endo_R1_37574	L_Endo_R1_37844	L_Endo_R1_38327	L_Endo_R1_38369	L_Endo_R1_38529	L_Endo_R1_38607	L_Endo_R1_39068	L_Endo_R1_39121	L_Endo_R1_39277	L_Endo_R1_39455	L_Endo_R1_39468	L_Endo_R1_39704	L_Endo_R1_39871	L_Endo_R1_40015	L_Endo_R1_40279	L_Endo_R1_40285	L_Endo_R1_40864	L_Endo_R1_42121	L_Endo_R1_42138	L_Endo_R1_42414	L_Endo_R1_42463	L_Endo_R1_42481	L_Endo_R1_42892	L_Endo_R1_43717	L_Endo_R1_44305	L_Endo_R1_44672	L_Endo_R1_44690	L_Endo_R1_44706	L_Endo_R1_44823	L_Endo_R1_45420	L_Endo_R1_45739	L_Endo_R1_45822	L_Endo_R1_46393	L_Endo_R1_46395	L_Endo_R1_46814	L_Endo_R1_47189	L_Endo_R1_47731	L_Endo_R1_47842	L_Endo_R1_47896	L_Endo_R1_48147	L_Endo_R1_48222	L_Endo_R1_48631	L_Endo_R1_48988	L_Endo_R1_49104	L_Endo_R1_49499	L_Endo_R1_49505	L_Endo_R1_50807	L_Endo_R1_50961	L_Endo_R1_51036	L_Endo_R1_50935	L_Endo_R1_51115	L_Endo_R1_51575	L_Endo_R1_51670	L_Endo_R1_52163	L_Endo_R1_52194	L_Endo_R1_53165	L_Endo_R1_53443	L_Endo_R1_53410	L_Endo_R1_53656	L_Endo_R1_54058	L_Endo_R1_54305	L_Endo_R1_54257	L_Endo_R1_54813	L_Endo_R1_55058	L_Endo_R1_55153	L_Endo_R1_55579	L_Endo_R1_55623	L_Endo_R1_55395	L_Endo_R1_55954	L_Endo_R1_56200	L_Endo_R1_56541	L_Endo_R1_56661	L_Endo_R1_56672	L_Endo_R1_57073	L_Endo_R1_57141	L_Endo_R1_57466	L_Endo_R1_57818	L_Endo_R1_57908	L_Endo_R1_58175	L_Endo_R1_58680	L_Endo_R1_58835	L_Endo_R1_59124	L_Endo_R1_59625	L_Endo_R1_59723	L_Endo_R1_60018	L_Endo_R1_60404	L_Endo_R1_60770	L_Endo_R1_61011	L_Endo_R1_61003	L_Endo_R1_61059	L_Endo_R1_61282	L_Endo_R1_61472	L_Endo_R1_61720	L_Endo_R1_62003	L_Endo_R1_62494	L_Endo_R1_62956	L_Endo_R1_63135	L_Endo_R1_63293	L_Endo_R1_63764	L_Endo_R1_63946	L_Endo_R1_64119	L_Endo_R1_64180	L_Endo_R1_64436	L_Endo_R1_64468	RootZone_R1_148808	L_Endo_R3_167319	L_Endo_R3_167528	L_Endo_R3_168059	L_Endo_R3_167939	L_Endo_R3_168295	L_Endo_R3_168594	L_Endo_R3_168546	L_Endo_R3_168631	L_Endo_R3_168669	L_Endo_R3_169295	L_Endo_R3_169847	L_Endo_R3_170374	L_Endo_R3_170446	L_Endo_R3_170544	L_Endo_R3_171019	L_Endo_R3_171103	L_Endo_R3_171223	L_Endo_R3_172277	L_Endo_R3_172898	L_Endo_R3_173266	L_Endo_R3_173491	L_Endo_R3_173751	L_Endo_R3_173783	L_Endo_R3_174140	L_Endo_R3_174235	L_Endo_R3_174300	L_Endo_R3_174480	L_Endo_R3_174596	L_Endo_R3_174746	L_Endo_R3_175002	L_Endo_R3_175087	L_Endo_R3_175752	L_Endo_R3_176040	L_Endo_R3_176383	L_Endo_R3_176709	L_Endo_R3_176778	L_Endo_R3_176810	L_Endo_R3_177599	L_Endo_R3_177850	L_Endo_R3_178111	L_Endo_R3_178093	L_Endo_R3_178537	L_Endo_R3_178576	L_Endo_R3_179036	L_Endo_R3_179057	L_Endo_R3_179415	L_Endo_R3_179563	L_Endo_R3_179739	L_Endo_R3_179754	L_Endo_R3_180893	L_Endo_R3_181607	L_Endo_R3_181655	L_Endo_R3_181925	L_Endo_R3_182346	L_Endo_R3_182759	L_Endo_R3_182842	L_Endo_R3_183023	L_Endo_R3_183083	L_Endo_R3_183787	L_Endo_R3_184169	L_Endo_R3_184217	L_Endo_R3_184686	L_Endo_R3_184962	L_Endo_R3_185077	L_Endo_R3_185179	L_Endo_R3_185233	L_Endo_R3_185375	L_Endo_R3_187174	L_Endo_R3_188633	L_Endo_R3_189290	L_Endo_R3_189328	L_Endo_R3_189604	L_Endo_R3_190310	L_Endo_R3_190759	L_Endo_R3_191186	L_Endo_R3_191196	L_Endo_R3_191487	L_Endo_R3_191465	L_Endo_R3_191603	L_Endo_R3_191870	L_Endo_R3_192171	L_Endo_R3_192498	L_Endo_R3_192515	L_Endo_R3_192777	L_Endo_R3_192981	L_Endo_R3_193748	L_Endo_R3_195113	L_Endo_R3_196222	L_Endo_R3_196372	L_Endo_R3_196757	L_Endo_R3_196867	L_Endo_R3_197006	L_Endo_R3_197101	L_Endo_R3_197112	L_Endo_R3_197048	L_Endo_R3_197489	L_Endo_R3_198044	L_Endo_R3_198317	L_Endo_R3_198392	L_Endo_R3_198447	L_Endo_R3_199378	L_Endo_R3_199909	L_Endo_R3_200050	L_Endo_R3_200228	L_Endo_R3_200201	L_Endo_R3_200710	L_Endo_R3_200713	L_Endo_R3_200721	L_Endo_R3_201196	L_Endo_R3_201622	L_Endo_R3_202260	L_Endo_R3_202707	L_Endo_R3_203568	L_Endo_R3_204012	L_Endo_R3_204124	L_Endo_R3_204258	L_Endo_R3_204506	L_Endo_R3_204869	L_Endo_R3_205329	L_Endo_R3_205371	L_Endo_R3_205947	L_Endo_R3_205968	L_Endo_R3_207168	L_Endo_R3_207585	L_Endo_R3_207626	L_Endo_R3_208250	L_Endo_R3_208461	R_Endo_R2_277847	R_Endo_R2_283745	R_Endo_R2_284791	R_Endo_R2_285866	R_Endo_R2_294967	R_Endo_R2_296256	R_Endo_R2_296989	R_Endo_R2_300470	R_Endo_R2_306456	R_Endo_R2_309583	R_Endo_R3_312019	R_Endo_R3_312083	R_Endo_R3_312212	R_Endo_R3_312576	R_Endo_R3_313644	R_Endo_R3_313872	R_Endo_R3_314215	R_Endo_R3_314471	R_Endo_R3_315098	R_Endo_R3_316033	R_Endo_R3_316052	R_Endo_R3_316697	R_Endo_R3_316782	R_Endo_R3_316838	R_Endo_R3_317638	R_Endo_R3_317695	R_Endo_R3_317947	R_Endo_R3_318877	R_Endo_R3_319236	R_Endo_R3_320221	R_Endo_R3_320269	R_Endo_R3_320400	R_Endo_R3_321349	R_Endo_R3_321754	R_Endo_R3_322055	R_Endo_R3_322230	R_Endo_R3_322454	R_Endo_R3_322581	R_Endo_R3_322666	R_Endo_R3_324033	R_Endo_R3_324111	R_Endo_R3_324128	R_Endo_R3_324194	R_Endo_R3_325172	R_Endo_R3_325330	R_Endo_R3_325772	R_Endo_R3_325677	R_Endo_R3_326527	R_Endo_R3_326540	R_Endo_R3_327740	R_Endo_R3_329012	R_Endo_R3_329099	R_Endo_R3_329985	R_Endo_R3_330747	R_Endo_R3_331232	R_Endo_R3_331589	R_Endo_R3_332320	R_Endo_R3_332555	R_Endo_R3_332595	R_Endo_R3_332822	R_Endo_R3_332923	R_Endo_R3_333495	R_Endo_R3_334046	R_Endo_R3_334659	R_Endo_R3_334636	R_Endo_R3_335144	R_Endo_R3_335720	R_Endo_R3_336074	R_Endo_R3_335954	R_Endo_R3_336527	R_Endo_R3_337993	R_Endo_R3_339209	R_Endo_R3_340085	R_Endo_R3_340275	R_Endo_R3_341295	R_Endo_R3_342564	R_Endo_R3_343361	R_Endo_R3_343982	R_Endo_R3_344074	R_Endo_R3_345149	R_Endo_R3_345599	R_Endo_R3_346819	R_Endo_R3_347071	R_Endo_R3_347298	R_Endo_R3_347333	R_Endo_R3_348870	R_Endo_R3_349379	R_Endo_R3_350311	R_Endo_R3_350465	Rhizo_R3_351199	Rhizo_R3_352085	Rhizo_R3_353277	Rhizo_R3_353348	Rhizo_R3_353688	Rhizo_R3_356144	Rhizo_R3_357243	Rhizo_R3_357245	Rhizo_R3_357575	Rhizo_R3_358659	Rhizo_R3_358902	Rhizo_R3_359710	Rhizo_R3_359992	Rhizo_R3_360385	Rhizo_R3_360634	Rhizo_R3_361120	Rhizo_R3_361483	Rhizo_R3_362282	Rhizo_R3_362355	Rhizo_R3_363201	Rhizo_R3_364367	Rhizo_R3_364534	Rhizo_R3_365347	Rhizo_R3_367694	Rhizo_R3_368654	Rhizo_R3_368891	Rhizo_R3_368955	Rhizo_R3_371282	Rhizo_R3_372001	Rhizo_R3_372888	Rhizo_R3_372926	Rhizo_R3_373236	Rhizo_R3_373550	Rhizo_R3_373605	Rhizo_R3_374838	Rhizo_R3_375229	Rhizo_R3_375318	Rhizo_R3_376247	Rhizo_R3_380568	Rhizo_R3_381334	Rhizo_R3_381915	Rhizo_R3_382052	Rhizo_R3_382541	Rhizo_R3_383660	Rhizo_R3_384871	Rhizo_R3_385150	Rhizo_R3_387052	Rhizo_R3_387599	L_Endo_R2_491251	L_Endo_R2_491360	L_Endo_R2_491885	L_Endo_R2_491875	L_Endo_R2_492267	L_Endo_R2_492346	L_Endo_R2_492585	L_Endo_R2_492584	L_Endo_R2_492801	L_Endo_R2_492936	L_Endo_R2_493247	L_Endo_R2_493620	L_Endo_R2_493636	L_Endo_R2_493745	L_Endo_R2_494003	L_Endo_R2_494087	L_Endo_R2_494032	L_Endo_R2_494195	L_Endo_R2_494206	L_Endo_R2_494477	L_Endo_R2_494800	L_Endo_R2_495122	L_Endo_R2_495177	L_Endo_R2_495243	L_Endo_R2_495286	L_Endo_R2_495534	L_Endo_R2_495664	L_Endo_R2_495807	L_Endo_R2_496223	L_Endo_R2_496678	L_Endo_R2_496735	L_Endo_R2_496876	L_Endo_R2_497160	L_Endo_R2_497282	L_Endo_R2_497273	L_Endo_R2_497298	L_Endo_R2_497538	L_Endo_R2_497832	L_Endo_R2_497887	L_Endo_R2_498351	L_Endo_R2_498469	L_Endo_R2_498568	L_Endo_R2_498613	L_Endo_R2_498625	L_Endo_R2_498743	L_Endo_R2_498891	L_Endo_R2_499718	L_Endo_R2_499659	L_Endo_R2_499856	L_Endo_R2_500318	L_Endo_R2_500709	L_Endo_R2_501380	L_Endo_R2_501698	L_Endo_R2_501899	L_Endo_R2_502735	L_Endo_R2_503048	L_Endo_R2_503182	L_Endo_R2_503204	L_Endo_R2_503406	L_Endo_R2_503962	L_Endo_R2_504052	L_Endo_R2_504157	L_Endo_R2_504494	L_Endo_R2_504515	L_Endo_R2_504611	L_Endo_R2_504741	L_Endo_R2_504689	L_Endo_R2_504761	L_Endo_R2_504806	L_Endo_R2_504849	L_Endo_R2_505037	L_Endo_R2_505223	L_Endo_R2_505523	L_Endo_R2_505542	L_Endo_R2_505725	L_Endo_R2_506678	L_Endo_R2_506761	L_Endo_R2_507086	L_Endo_R2_507415	L_Endo_R2_507936	L_Endo_R2_508020	L_Endo_R2_508071	L_Endo_R2_508125	L_Endo_R2_508065	L_Endo_R2_508373	L_Endo_R2_508631	L_Endo_R2_509079	L_Endo_R2_509499	L_Endo_R2_509590	L_Endo_R2_510158	L_Endo_R2_510186	L_Endo_R2_510468	L_Endo_R2_510511	L_Endo_R2_510686	L_Endo_R2_510841	L_Endo_R2_511224	L_Endo_R2_511294	L_Endo_R2_511353	L_Endo_R2_511756	L_Endo_R2_511767	L_Endo_R2_511852	L_Endo_R2_511863	L_Endo_R2_512058	L_Endo_R2_512233	L_Endo_R2_512296	L_Endo_R2_512415	L_Endo_R2_512121	L_Endo_R2_512822	L_Endo_R2_513243	L_Endo_R2_513254	L_Endo_R2_513336	L_Endo_R2_513665	L_Endo_R2_513659	L_Endo_R2_513826	L_Endo_R2_513931	L_Endo_R2_513966	L_Endo_R2_513999	L_Endo_R2_514181	L_Endo_R2_514415	L_Endo_R2_514418	L_Endo_R2_514514	L_Endo_R2_515651	L_Endo_R2_515692	L_Endo_R2_515846	L_Endo_R2_515922	L_Endo_R2_516275	L_Endo_R2_516549	L_Endo_R2_516615	L_Endo_R2_517009	L_Endo_R2_517056	L_Endo_R2_517503	L_Endo_R2_517668	L_Endo_R2_517721	L_Endo_R2_517906	L_Endo_R2_518388	L_Endo_R2_518866	L_Endo_R2_519172	L_Endo_R2_519439	L_Endo_R2_519365	L_Endo_R2_519586	L_Endo_R2_519847	L_Endo_R2_520042	L_Endo_R2_520238	L_Endo_R2_520959	L_Endo_R2_521552	L_Endo_R2_521612	L_Endo_R2_521814	L_Endo_R2_521928	L_Endo_R2_522037	L_Endo_R2_522698	L_Endo_R2_522752	L_Endo_R2_522806	L_Endo_R2_523201	L_Endo_R2_523241	L_Endo_R2_523315	L_Endo_R2_523654	L_Endo_R2_523691	L_Endo_R2_523898	L_Endo_R2_523973	L_Endo_R2_523974	L_Endo_R2_524337	L_Endo_R2_524352	L_Endo_R2_524424	L_Endo_R2_524700	L_Endo_R2_524755	L_Endo_R2_525005	L_Endo_R2_525570	L_Endo_R2_525587	L_Endo_R2_525924	L_Endo_R2_526170	L_Endo_R2_526312	L_Endo_R2_527275	L_Endo_R2_527458	L_Endo_R2_527946	L_Endo_R2_528179	L_Endo_R2_528428	L_Endo_R2_528184	L_Endo_R2_528637	L_Endo_R2_528669	L_Endo_R2_528881	L_Endo_R2_529119	L_Endo_R2_529108	L_Endo_R2_529266	L_Endo_R2_529293	L_Endo_R2_529331	L_Endo_R2_529380	L_Endo_R2_529679	L_Endo_R2_529760	L_Endo_R2_529803	L_Endo_R2_529811	L_Endo_R2_530004	L_Endo_R2_530125	L_Endo_R2_530269	L_Endo_R2_530278	L_Endo_R2_530491	L_Endo_R2_530812	L_Endo_R2_530997	L_Endo_R2_531140	L_Endo_R2_531731	L_Endo_R2_531834	L_Endo_R2_531965	L_Endo_R2_532346	L_Endo_R2_532544	L_Endo_R2_532748	L_Endo_R2_532906	L_Endo_R2_532933	L_Endo_R2_533039	L_Endo_R2_533090	L_Endo_R2_533214	L_Endo_R2_533313	L_Endo_R2_533777	R_Endo_R1_609361	R_Endo_R1_610002	R_Endo_R1_610201	R_Endo_R1_610964	R_Endo_R1_611180	R_Endo_R1_611226	R_Endo_R1_612212	R_Endo_R1_612320	R_Endo_R1_612717	R_Endo_R1_612779	R_Endo_R1_612928	R_Endo_R1_612930	R_Endo_R1_612978	R_Endo_R1_612994	R_Endo_R1_613309	R_Endo_R1_614462	R_Endo_R1_615216	R_Endo_R1_615590	R_Endo_R1_615647	R_Endo_R1_615704	R_Endo_R1_615959	R_Endo_R1_616376	R_Endo_R1_616279	R_Endo_R1_616853	R_Endo_R1_616858	R_Endo_R1_616772	R_Endo_R1_616916	R_Endo_R1_617472	R_Endo_R1_617831	R_Endo_R1_617983	R_Endo_R1_618163	R_Endo_R1_618777	R_Endo_R1_619898	R_Endo_R1_620513	R_Endo_R1_621537	R_Endo_R1_621629	R_Endo_R1_621801	R_Endo_R1_622096	R_Endo_R1_623351	R_Endo_R1_623458	R_Endo_R1_623446	R_Endo_R1_623523	R_Endo_R1_623560	R_Endo_R1_623937	R_Endo_R1_624416	R_Endo_R1_624588	R_Endo_R1_624657	R_Endo_R1_625774	R_Endo_R1_625754	R_Endo_R1_626147	R_Endo_R1_626258	R_Endo_R1_626809	R_Endo_R1_627248	R_Endo_R1_627337	R_Endo_R1_627626	R_Endo_R1_627917	R_Endo_R1_628287	R_Endo_R1_628477	R_Endo_R1_628481	R_Endo_R1_628727	R_Endo_R1_628710	R_Endo_R1_628819	R_Endo_R1_629110	R_Endo_R1_629150	R_Endo_R1_629405	R_Endo_R1_629778	R_Endo_R1_629829	R_Endo_R1_630138	R_Endo_R1_630370	R_Endo_R1_630886	R_Endo_R1_631479	R_Endo_R1_631456	R_Endo_R1_633498	R_Endo_R1_633692	R_Endo_R1_633688	R_Endo_R1_633918	R_Endo_R1_634695	R_Endo_R1_635144	R_Endo_R1_635170	R_Endo_R1_635158	R_Endo_R1_635513	R_Endo_R1_635861	R_Endo_R1_635941	R_Endo_R1_636234	R_Endo_R1_636460	R_Endo_R1_636891	R_Endo_R1_636968	R_Endo_R1_636953	R_Endo_R1_637040	R_Endo_R1_637577	R_Endo_R1_637583	R_Endo_R1_637823	R_Endo_R1_637927	R_Endo_R1_637933	R_Endo_R1_638014	R_Endo_R1_638595	R_Endo_R1_639094	R_Endo_R1_639665	R_Endo_R1_639721	R_Endo_R1_640071	R_Endo_R1_640101	R_Endo_R1_640349	R_Endo_R1_640422	R_Endo_R1_640826	R_Endo_R1_640828	R_Endo_R1_641000	R_Endo_R1_641302	R_Endo_R1_641358	R_Endo_R1_642793	R_Endo_R1_643733	R_Endo_R1_644159	R_Endo_R1_644371	R_Endo_R1_644548	R_Endo_R1_644568	R_Endo_R1_644508	R_Endo_R1_645077	R_Endo_R1_645322	R_Endo_R1_645919	R_Endo_R1_646168	R_Endo_R1_646548	R_Endo_R1_646677	R_Endo_R1_646714	R_Endo_R1_646801	R_Endo_R1_647134	R_Endo_R1_647606	R_Endo_R1_647818	R_Endo_R1_647870	R_Endo_R1_647700	R_Endo_R1_647979	R_Endo_R1_648136	R_Endo_R1_648511	R_Endo_R1_648737	Rhizo_R1_693208	Rhizo_R1_693350	Rhizo_R1_695484	Rhizo_R1_696897	Rhizo_R1_698601	Rhizo_R1_699801	Rhizo_R1_701279	Rhizo_R1_702096	Rhizo_R1_703018	Rhizo_R1_703492	Rhizo_R1_703801	Rhizo_R1_703862	Rhizo_R1_703911	Rhizo_R1_704770	Rhizo_R1_704884	Rhizo_R1_704969	Rhizo_R1_705241	Rhizo_R1_705902	Rhizo_R1_706232	Rhizo_R1_707105	Rhizo_R1_708195	Rhizo_R1_708656	Rhizo_R1_710150	Rhizo_R1_710736	Rhizo_R1_710775	Rhizo_R1_712993	Rhizo_R1_713215	Rhizo_R1_713676	Rhizo_R1_714014	Rhizo_R1_715904	Rhizo_R1_716044	Rhizo_R1_716049	Rhizo_R1_716465	Rhizo_R1_716646	Rhizo_R1_718397	Rhizo_R1_718508	Rhizo_R1_720027	Rhizo_R1_720404	Rhizo_R1_721681	Rhizo_R1_722236	Rhizo_R1_722867	Rhizo_R1_722929	Rhizo_R1_723436	Rhizo_R2_726193	Rhizo_R2_727046	Rhizo_R2_727114	Rhizo_R2_731611	Rhizo_R2_732219	Rhizo_R2_734067	Rhizo_R2_734334	Rhizo_R2_737496	Rhizo_R2_738584	Rhizo_R2_738983	Rhizo_R2_740210	Rhizo_R2_741929	Rhizo_R2_742838	Rhizo_R2_744567	Rhizo_R2_745444	Rhizo_R2_745721	Rhizo_R2_745798	Rhizo_R2_747107	Rhizo_R2_747895	Rhizo_R2_748185	Rhizo_R2_748682	Rhizo_R2_754894	Rhizo_R2_756050	Rhizo_R2_756887	Rhizo_R2_759123	Rhizo_R2_759451	Rhizo_R2_760989	L_Epi_R1_852251	St_Endo_R1_1063118	St_Endo_R1_1069771	St_Endo_R1_1070146	St_Endo_R1_1075100
OTU1114	RootZone_R1_138390	RootZone_R1_144381	RootZone_R1_163927	RootZone_R3_572589	RootZone_R3_574093	RootZone_R3_580079	RootZone_R3_585933	RootZone_R3_592202	RootZone_R3_596136	RootZone_R3_596240	RootZone_R3_597754	RootZone_R2_1015366	RootZone_R2_1015389	RootZone_R2_1017257	RootZone_R2_1018957	RootZone_R2_1020516	RootZone_R2_1038642	RootZone_R2_1040201
OTU1115	RootZone_R1_139605	RootZone_R1_151538	RootZone_R1_157068	Rhizo_R3_378152	RootZone_R3_584170	RootZone_R3_598403	RootZone_R3_602203	RootZone_R3_607960	RootZone_R2_1020531	RootZone_R2_1026563	RootZone_R2_1029973
OTU1116	RootZone_R1_161210	RootZone_R1_161680	RootZone_R1_162177	RootZone_R1_163683	RootZone_R3_595138	RootZone_R3_607999	RootZone_R2_1007912	RootZone_R2_1008949	RootZone_R2_1014875	RootZone_R2_1024848	RootZone_R2_1028693	RootZone_R2_1029880	RootZone_R2_1030519	RootZone_R2_1035244	RootZone_R2_1036001	RootZone_R2_1036564
OTU1117	Sd_Epi_R2_2896	Pl_R3_438568	Sd_Endo_R1_972537	Sd_Endo_R1_978362	Sd_Endo_R1_979458	Sd_Endo_R1_979600	Sd_Endo_R1_989293	Sd_Endo_R1_989900	Sd_Endo_R1_991123	Sd_Endo_R1_991565	Sd_Endo_R1_997305	Sd_Endo_R1_997452	Sd_Endo_R1_1000170	Sd_Endo_R1_1003892
OTU1118	RootZone_R1_139340	RootZone_R1_140221	RootZone_R1_163095	RootZone_R1_163352	RootZone_R1_164277	RootZone_R3_570225	RootZone_R3_572459	RootZone_R3_573735	RootZone_R3_586214	RootZone_R3_589398	RootZone_R3_592526	RootZone_R3_601851	RootZone_R2_1009695	RootZone_R2_1011308	RootZone_R2_1016703	RootZone_R2_1017385	RootZone_R2_1024652	RootZone_R2_1030119	RootZone_R2_1031703	RootZone_R2_1035189
OTU1119	RootZone_R1_142681	RootZone_R1_149573	RootZone_R1_158807	RootZone_R1_160343	RootZone_R1_162176	RootZone_R1_163383	RootZone_R3_574257	RootZone_R3_575859	RootZone_R3_576825	RootZone_R3_577685	RootZone_R3_581157	RootZone_R3_581181	RootZone_R3_585863	RootZone_R3_592517	RootZone_R3_599767	RootZone_R3_600518	RootZone_R3_600783	RootZone_R3_603591	RootZone_R3_604948	RootZone_R2_1007149	RootZone_R2_1010444	RootZone_R2_1020846	RootZone_R2_1021294	RootZone_R2_1021420	RootZone_R2_1022310	RootZone_R2_1022784	RootZone_R2_1024896	RootZone_R2_1026456	RootZone_R2_1032741	RootZone_R2_1037782
OTU112	RootZone_R2_1007217	RootZone_R2_1011355	RootZone_R2_1019729	RootZone_R2_1020745	RootZone_R2_1026640	RootZone_R2_1030450	RootZone_R2_1034891	RootZone_R2_1035286	RootZone_R2_1040070
OTU1120	RootZone_R1_138308	RootZone_R1_147230	RootZone_R1_147754	RootZone_R1_149507	RootZone_R1_156232	RootZone_R1_158156	RootZone_R1_166724	Rhizo_R1_694717	Rhizo_R1_705263	Rhizo_R2_751272	RootZone_R2_1015315	RootZone_R2_1028759	RootZone_R2_1032010	RootZone_R2_1038959	RootZone_R2_1041796
OTU1121	RootZone_R1_137205	R_Endo_R2_288543	Rhizo_R1_708009	RootZone_R2_1006644	RootZone_R2_1037398
OTU1122	RootZone_R1_141561	RootZone_R1_142086	RootZone_R1_154599	RootZone_R1_162137	RootZone_R1_166216	Rhizo_R3_357029	Rhizo_R3_375277	L_Epi_R2_392763	RootZone_R3_572325	RootZone_R3_572494	RootZone_R3_576247	RootZone_R3_581437	RootZone_R3_584331	RootZone_R3_586211	RootZone_R3_587229	RootZone_R3_597624	RootZone_R3_602824	Rhizo_R1_706097	Rhizo_R2_724971	Rhizo_R2_727321	Rhizo_R2_736894	Rhizo_R2_746095	RootZone_R2_1006367	RootZone_R2_1026374	RootZone_R2_1030688	RootZone_R2_1032531	RootZone_R2_1037634
OTU1123	RootZone_R3_577924	RootZone_R3_588014	RootZone_R3_592083	RootZone_R3_599461	RootZone_R3_606187	Rhizo_R2_759481	RootZone_R2_1008527
OTU1124	RootZone_R1_161417	Rhizo_R3_355804	RootZone_R3_598464	RootZone_R2_1018905	RootZone_R2_1038278
OTU1125	RootZone_R1_141336	RootZone_R1_145349	RootZone_R1_161433	Rhizo_R3_350701	Rhizo_R3_368373	Rhizo_R3_370113	Rhizo_R3_371249	Rhizo_R3_373303	Rhizo_R3_376219	RootZone_R3_578912	Pl_R1_688800	Rhizo_R1_695321	Rhizo_R1_698182	Rhizo_R1_706009	Rhizo_R2_740273
OTU1126	RootZone_R3_608764	RootZone_R2_1009524	RootZone_R2_1016344	RootZone_R2_1021139	RootZone_R2_1033378
OTU1127	RootZone_R1_137834	RootZone_R1_154029	RootZone_R1_157135	RootZone_R1_161733	RootZone_R1_162710	RootZone_R3_569033	RootZone_R3_574680	RootZone_R3_575939	RootZone_R3_578392	RootZone_R3_579659	RootZone_R3_580758	RootZone_R3_581988	RootZone_R3_587496	RootZone_R3_591802	RootZone_R3_594646	RootZone_R3_594687	RootZone_R3_599112	RootZone_R3_599124	RootZone_R3_600133	RootZone_R3_603455	RootZone_R3_609094	RootZone_R2_1016106	RootZone_R2_1021711	RootZone_R2_1023237	RootZone_R2_1032290
OTU1128	RootZone_R3_575003	RootZone_R3_581940	RootZone_R3_599699	RootZone_R3_603419	RootZone_R2_1032856
OTU1129	RootZone_R1_136911	RootZone_R1_139205	RootZone_R1_140226	RootZone_R1_140635	RootZone_R1_143373	RootZone_R1_144876	RootZone_R1_145635	RootZone_R1_146930	RootZone_R1_149011	RootZone_R1_149737	RootZone_R1_150059	RootZone_R1_150462	RootZone_R1_150558	RootZone_R1_151382	RootZone_R1_154142	RootZone_R1_154172	RootZone_R1_154316	RootZone_R1_155805	RootZone_R1_157702	RootZone_R1_158666	RootZone_R1_158735	RootZone_R1_160110	RootZone_R1_161038	RootZone_R1_162413	RootZone_R1_162528	RootZone_R1_166340	RootZone_R1_166727	RootZone_R1_166824	RootZone_R3_569099	RootZone_R3_571223	RootZone_R3_571935	RootZone_R3_573413	RootZone_R3_574335	RootZone_R3_575241	RootZone_R3_577626	RootZone_R3_579691	RootZone_R3_579929	RootZone_R3_586144	RootZone_R3_587033	RootZone_R3_592855	RootZone_R3_597269	RootZone_R3_598449	RootZone_R3_598733	RootZone_R3_598790	RootZone_R3_603057	RootZone_R3_603292	RootZone_R3_605250	RootZone_R3_606122	RootZone_R3_607430	Rhizo_R2_745227	RootZone_R2_1006256	RootZone_R2_1007934	RootZone_R2_1009031	RootZone_R2_1009459	RootZone_R2_1011046	RootZone_R2_1011524	RootZone_R2_1011668	RootZone_R2_1011744	RootZone_R2_1012853	RootZone_R2_1013381	RootZone_R2_1015817	RootZone_R2_1016128	RootZone_R2_1016483	RootZone_R2_1017573	RootZone_R2_1017736	RootZone_R2_1017886	RootZone_R2_1019984	RootZone_R2_1020819	RootZone_R2_1021405	RootZone_R2_1024009	RootZone_R2_1025926	RootZone_R2_1026430	RootZone_R2_1026463	RootZone_R2_1026728	RootZone_R2_1027010	RootZone_R2_1027532	RootZone_R2_1031547	RootZone_R2_1033827	RootZone_R2_1041871	RootZone_R2_1042273	RootZone_R2_1042993
OTU113	RootZone_R1_149750	RootZone_R1_153450	RootZone_R1_155485	RootZone_R1_165395	Rhizo_R3_352552	RootZone_R3_597119	RootZone_R3_603732	RootZone_R3_607543	RootZone_R2_1009224	RootZone_R2_1029194	RootZone_R2_1029351
OTU1130	RootZone_R1_137896	RootZone_R1_142368	RootZone_R1_146344	RootZone_R1_146682	RootZone_R1_151471	RootZone_R1_151612	RootZone_R1_153878	RootZone_R1_154067	RootZone_R1_155310	RootZone_R1_158376	RootZone_R1_166798	RootZone_R3_575734	RootZone_R3_578794	RootZone_R3_584007	RootZone_R3_586670	RootZone_R3_591242	RootZone_R3_591331	RootZone_R3_592224	RootZone_R3_601643	RootZone_R3_604155	RootZone_R2_1008657	RootZone_R2_1009049	RootZone_R2_1020833	RootZone_R2_1021760	RootZone_R2_1031973	RootZone_R2_1036497	RootZone_R2_1042075
OTU1131	RootZone_R1_139213	RootZone_R1_142379	RootZone_R1_149101	RootZone_R1_152745	RootZone_R1_158734	RootZone_R1_166437	RootZone_R3_569542	RootZone_R3_571135	RootZone_R3_572460	RootZone_R3_573038	RootZone_R3_574675	RootZone_R3_593629	RootZone_R3_599911	RootZone_R3_601045	RootZone_R3_602832	RootZone_R3_603639	Rhizo_R1_721738	RootZone_R2_1010984	RootZone_R2_1013420	RootZone_R2_1023204	RootZone_R2_1032366	RootZone_R2_1038826
OTU1132	RootZone_R1_143164	RootZone_R1_143806	RootZone_R1_145508	RootZone_R1_147232	RootZone_R1_154182	Rhizo_R3_372691	RootZone_R3_569759	RootZone_R3_571002	RootZone_R3_572630	RootZone_R3_575545	RootZone_R3_576690	RootZone_R3_578609	RootZone_R3_578981	RootZone_R3_583167	RootZone_R3_583419	RootZone_R3_586843	RootZone_R3_588119	RootZone_R3_592199	RootZone_R3_595354	RootZone_R3_597407	RootZone_R3_599379	RootZone_R3_599894	RootZone_R3_602451	RootZone_R3_607667	RootZone_R3_608915	RootZone_R2_1009975	RootZone_R2_1010178	RootZone_R2_1010531	RootZone_R2_1010992	RootZone_R2_1011581	RootZone_R2_1013338	RootZone_R2_1014642	RootZone_R2_1017495	RootZone_R2_1018594	RootZone_R2_1019790	RootZone_R2_1025626	RootZone_R2_1025708	RootZone_R2_1027723	RootZone_R2_1028206	RootZone_R2_1029408	RootZone_R2_1029456	RootZone_R2_1030839	RootZone_R2_1033805	RootZone_R2_1034714	RootZone_R2_1037388	RootZone_R2_1038963
OTU1133	RootZone_R1_156337	RootZone_R1_160812	RootZone_R1_164151	RootZone_R3_576672	RootZone_R3_586410	RootZone_R3_601332	RootZone_R2_1026439	RootZone_R2_1034417	RootZone_R2_1038566
OTU1134	RootZone_R1_136199	RootZone_R1_136392	RootZone_R1_137325	RootZone_R1_137370	RootZone_R1_137985	RootZone_R1_138284	RootZone_R1_138298	RootZone_R1_138502	RootZone_R1_138833	RootZone_R1_138968	RootZone_R1_139062	RootZone_R1_139092	RootZone_R1_139139	RootZone_R1_139332	RootZone_R1_139347	RootZone_R1_139555	RootZone_R1_140344	RootZone_R1_140427	RootZone_R1_140883	RootZone_R1_140892	RootZone_R1_141130	RootZone_R1_141223	RootZone_R1_141397	RootZone_R1_141465	RootZone_R1_141575	RootZone_R1_141794	RootZone_R1_141797	RootZone_R1_141949	RootZone_R1_142164	RootZone_R1_142201	RootZone_R1_142724	RootZone_R1_142776	RootZone_R1_142891	RootZone_R1_143052	RootZone_R1_143142	RootZone_R1_143267	RootZone_R1_143430	RootZone_R1_143665	RootZone_R1_143760	RootZone_R1_143926	RootZone_R1_144018	RootZone_R1_144315	RootZone_R1_144562	RootZone_R1_144878	RootZone_R1_145634	RootZone_R1_146087	RootZone_R1_146325	RootZone_R1_146644	RootZone_R1_147792	RootZone_R1_147916	RootZone_R1_148205	RootZone_R1_148477	RootZone_R1_148583	RootZone_R1_148901	RootZone_R1_149103	RootZone_R1_149518	RootZone_R1_149722	RootZone_R1_149741	RootZone_R1_150038	RootZone_R1_150367	RootZone_R1_150499	RootZone_R1_150776	RootZone_R1_151032	RootZone_R1_151327	RootZone_R1_151329	RootZone_R1_151361	RootZone_R1_151427	RootZone_R1_151546	RootZone_R1_151676	RootZone_R1_152994	RootZone_R1_153151	RootZone_R1_154177	RootZone_R1_154187	RootZone_R1_154553	RootZone_R1_154709	RootZone_R1_154814	RootZone_R1_155126	RootZone_R1_155363	RootZone_R1_155501	RootZone_R1_155779	RootZone_R1_155844	RootZone_R1_156120	RootZone_R1_156445	RootZone_R1_156614	RootZone_R1_156927	RootZone_R1_157042	RootZone_R1_157586	RootZone_R1_157845	RootZone_R1_157916	RootZone_R1_157961	RootZone_R1_157995	RootZone_R1_158358	RootZone_R1_158687	RootZone_R1_158890	RootZone_R1_159134	RootZone_R1_159248	RootZone_R1_159339	RootZone_R1_159433	RootZone_R1_159494	RootZone_R1_159535	RootZone_R1_159549	RootZone_R1_159623	RootZone_R1_159744	RootZone_R1_159870	RootZone_R1_160089	RootZone_R1_160133	RootZone_R1_160738	RootZone_R1_161118	RootZone_R1_161225	RootZone_R1_161253	RootZone_R1_162289	RootZone_R1_162368	RootZone_R1_162484	RootZone_R1_162546	RootZone_R1_163025	RootZone_R1_163159	RootZone_R1_163440	RootZone_R1_163582	RootZone_R1_163633	RootZone_R1_163972	RootZone_R1_164240	RootZone_R1_164486	RootZone_R1_164565	RootZone_R1_165309	RootZone_R1_166021	RootZone_R1_166020	RootZone_R1_166073	RootZone_R1_166125	RootZone_R1_166305	RootZone_R1_166307	RootZone_R1_166336	RootZone_R1_166594	RootZone_R1_167014	R_Endo_R3_334652	Rhizo_R3_354163	Rhizo_R3_354435	Rhizo_R3_355150	Rhizo_R3_355165	Rhizo_R3_355639	Rhizo_R3_356712	Rhizo_R3_357396	Rhizo_R3_359173	Rhizo_R3_359595	Rhizo_R3_360414	Rhizo_R3_364779	Rhizo_R3_368915	Rhizo_R3_372067	Rhizo_R3_372730	Rhizo_R3_376218	Rhizo_R3_376880	Rhizo_R3_377139	Rhizo_R3_377357	Rhizo_R3_381074	Rhizo_R3_382733	Rhizo_R3_384210	Rhizo_R3_385529	Rhizo_R3_388147	L_Epi_R2_398850	RootZone_R3_569623	RootZone_R3_569671	RootZone_R3_569758	RootZone_R3_569801	RootZone_R3_569841	RootZone_R3_570404	RootZone_R3_570396	RootZone_R3_571231	RootZone_R3_571810	RootZone_R3_572200	RootZone_R3_572849	RootZone_R3_573069	RootZone_R3_573336	RootZone_R3_573398	RootZone_R3_573588	RootZone_R3_573613	RootZone_R3_574804	RootZone_R3_575228	RootZone_R3_575626	RootZone_R3_575694	RootZone_R3_575911	RootZone_R3_576141	RootZone_R3_576282	RootZone_R3_576496	RootZone_R3_576560	RootZone_R3_576813	RootZone_R3_577864	RootZone_R3_578301	RootZone_R3_579481	RootZone_R3_579541	RootZone_R3_579581	RootZone_R3_580023	RootZone_R3_580189	RootZone_R3_581229	RootZone_R3_582062	RootZone_R3_582905	RootZone_R3_583386	RootZone_R3_583394	RootZone_R3_585289	RootZone_R3_585769	RootZone_R3_586198	RootZone_R3_586283	RootZone_R3_586809	RootZone_R3_587312	RootZone_R3_587378	RootZone_R3_587821	RootZone_R3_587908	RootZone_R3_588351	RootZone_R3_588807	RootZone_R3_588983	RootZone_R3_589453	RootZone_R3_589637	RootZone_R3_589973	RootZone_R3_590766	RootZone_R3_590913	RootZone_R3_591563	RootZone_R3_592222	RootZone_R3_592429	RootZone_R3_592446	RootZone_R3_593403	RootZone_R3_593527	RootZone_R3_594217	RootZone_R3_594324	RootZone_R3_594385	RootZone_R3_594799	RootZone_R3_594909	RootZone_R3_595075	RootZone_R3_595087	RootZone_R3_595240	RootZone_R3_595275	RootZone_R3_595938	RootZone_R3_596884	RootZone_R3_597062	RootZone_R3_597368	RootZone_R3_597549	RootZone_R3_598726	RootZone_R3_598720	RootZone_R3_598857	RootZone_R3_599443	RootZone_R3_599937	RootZone_R3_600137	RootZone_R3_601056	RootZone_R3_601066	RootZone_R3_601336	RootZone_R3_602030	RootZone_R3_602562	RootZone_R3_603221	RootZone_R3_604237	RootZone_R3_604252	RootZone_R3_604889	RootZone_R3_605526	RootZone_R3_605798	RootZone_R3_605840	RootZone_R3_606343	RootZone_R3_606571	RootZone_R3_606596	RootZone_R3_606760	RootZone_R3_607186	RootZone_R3_608822	RootZone_R3_608834	RootZone_R3_608830	Rhizo_R1_692007	Rhizo_R1_692552	Rhizo_R1_693622	Rhizo_R1_695348	Rhizo_R1_696618	Rhizo_R1_697952	Rhizo_R1_698355	Rhizo_R1_701443	Rhizo_R1_702038	Rhizo_R1_702399	Rhizo_R1_703526	Rhizo_R1_704097	Rhizo_R1_706818	Rhizo_R1_706834	Rhizo_R1_707350	Rhizo_R1_709992	Rhizo_R1_711170	Rhizo_R1_711614	Rhizo_R1_713553	Rhizo_R1_714944	Rhizo_R1_715351	Rhizo_R1_717118	Rhizo_R1_717437	Rhizo_R1_718693	Rhizo_R1_722315	Rhizo_R1_724175	Rhizo_R2_725086	Rhizo_R2_727712	Rhizo_R2_728439	Rhizo_R2_729597	Rhizo_R2_730945	Rhizo_R2_737770	Rhizo_R2_745026	Rhizo_R2_745496	Rhizo_R2_746421	Rhizo_R2_750295	Rhizo_R2_750597	Rhizo_R2_751674	Rhizo_R2_757184	Rhizo_R2_762775	L_Epi_R1_861143	RootZone_R2_1006069	RootZone_R2_1006454	RootZone_R2_1007817	RootZone_R2_1008124	RootZone_R2_1008174	RootZone_R2_1008772	RootZone_R2_1009130	RootZone_R2_1009518	RootZone_R2_1009617	RootZone_R2_1009990	RootZone_R2_1010065	RootZone_R2_1010871	RootZone_R2_1010916	RootZone_R2_1011035	RootZone_R2_1011061	RootZone_R2_1011103	RootZone_R2_1011183	RootZone_R2_1011181	RootZone_R2_1011539	RootZone_R2_1011975	RootZone_R2_1012434	RootZone_R2_1012955	RootZone_R2_1013675	RootZone_R2_1013974	RootZone_R2_1014322	RootZone_R2_1014866	RootZone_R2_1014876	RootZone_R2_1015527	RootZone_R2_1015556	RootZone_R2_1015652	RootZone_R2_1015813	RootZone_R2_1016580	RootZone_R2_1017421	RootZone_R2_1017579	RootZone_R2_1017870	RootZone_R2_1018989	RootZone_R2_1019869	RootZone_R2_1020140	RootZone_R2_1021018	RootZone_R2_1021151	RootZone_R2_1021373	RootZone_R2_1021374	RootZone_R2_1021827	RootZone_R2_1021965	RootZone_R2_1022867	RootZone_R2_1023024	RootZone_R2_1023576	RootZone_R2_1023698	RootZone_R2_1023829	RootZone_R2_1024405	RootZone_R2_1024633	RootZone_R2_1024715	RootZone_R2_1024940	RootZone_R2_1025158	RootZone_R2_1025738	RootZone_R2_1026498	RootZone_R2_1026874	RootZone_R2_1027432	RootZone_R2_1027576	RootZone_R2_1027608	RootZone_R2_1028053	RootZone_R2_1028616	RootZone_R2_1029199	RootZone_R2_1029258	RootZone_R2_1029639	RootZone_R2_1029836	RootZone_R2_1030338	RootZone_R2_1030911	RootZone_R2_1031124	RootZone_R2_1031309	RootZone_R2_1031481	RootZone_R2_1032060	RootZone_R2_1032081	RootZone_R2_1032576	RootZone_R2_1033035	RootZone_R2_1033037	RootZone_R2_1033272	RootZone_R2_1033593	RootZone_R2_1033915	RootZone_R2_1033920	RootZone_R2_1033933	RootZone_R2_1034494	RootZone_R2_1034785	RootZone_R2_1035354	RootZone_R2_1035866	RootZone_R2_1036960	RootZone_R2_1037118	RootZone_R2_1038093	RootZone_R2_1038336	RootZone_R2_1039285	RootZone_R2_1039375	RootZone_R2_1039470	RootZone_R2_1039663	RootZone_R2_1039758	RootZone_R2_1041163	RootZone_R2_1041513	RootZone_R2_1041535	RootZone_R2_1042155
OTU1135	RootZone_R1_143392	RootZone_R1_154004	Rhizo_R3_380207	Rhizo_R3_380469	Rhizo_R3_382875	Rhizo_R3_385780	RootZone_R3_579479	RootZone_R3_582221	RootZone_R3_586545	RootZone_R3_589373	RootZone_R3_596761	RootZone_R3_603458	Rhizo_R1_709182	Rhizo_R1_719960	Rhizo_R2_728163	Rhizo_R2_744375	Rhizo_R2_746985	RootZone_R2_1035441
OTU1136	RootZone_R1_136421	RootZone_R1_140795	RootZone_R1_150612	RootZone_R3_593648	RootZone_R2_1017268	RootZone_R2_1022937
OTU1137	RootZone_R1_136410	RootZone_R1_136460	RootZone_R1_136643	RootZone_R1_136768	RootZone_R1_137755	RootZone_R1_137869	RootZone_R1_137891	RootZone_R1_138206	RootZone_R1_138257	RootZone_R1_138550	RootZone_R1_138703	RootZone_R1_138959	RootZone_R1_140294	RootZone_R1_142065	RootZone_R1_142328	RootZone_R1_142385	RootZone_R1_142932	RootZone_R1_143250	RootZone_R1_143375	RootZone_R1_143502	RootZone_R1_143992	RootZone_R1_143993	RootZone_R1_144050	RootZone_R1_144288	RootZone_R1_144576	RootZone_R1_144907	RootZone_R1_145107	RootZone_R1_145189	RootZone_R1_146498	RootZone_R1_146551	RootZone_R1_146657	RootZone_R1_146700	RootZone_R1_146907	RootZone_R1_146903	RootZone_R1_146911	RootZone_R1_146936	RootZone_R1_147466	RootZone_R1_148119	RootZone_R1_148614	RootZone_R1_148691	RootZone_R1_148765	RootZone_R1_148897	RootZone_R1_149512	RootZone_R1_149571	RootZone_R1_149667	RootZone_R1_149865	RootZone_R1_150075	RootZone_R1_150676	RootZone_R1_151159	RootZone_R1_151606	RootZone_R1_151652	RootZone_R1_151878	RootZone_R1_152079	RootZone_R1_152503	RootZone_R1_152524	RootZone_R1_152579	RootZone_R1_152760	RootZone_R1_153025	RootZone_R1_153167	RootZone_R1_153495	RootZone_R1_153605	RootZone_R1_153642	RootZone_R1_153660	RootZone_R1_153763	RootZone_R1_153777	RootZone_R1_153995	RootZone_R1_154858	RootZone_R1_154871	RootZone_R1_154956	RootZone_R1_155026	RootZone_R1_155042	RootZone_R1_155625	RootZone_R1_155635	RootZone_R1_155728	RootZone_R1_155868	RootZone_R1_155997	RootZone_R1_156196	RootZone_R1_156244	RootZone_R1_156382	RootZone_R1_156478	RootZone_R1_156563	RootZone_R1_156624	RootZone_R1_157032	RootZone_R1_157443	RootZone_R1_158189	RootZone_R1_158284	RootZone_R1_158419	RootZone_R1_158522	RootZone_R1_158638	RootZone_R1_158906	RootZone_R1_158966	RootZone_R1_159129	RootZone_R1_159172	RootZone_R1_159475	RootZone_R1_159576	RootZone_R1_160055	RootZone_R1_160107	RootZone_R1_160103	RootZone_R1_160802	RootZone_R1_161681	RootZone_R1_162170	RootZone_R1_162399	RootZone_R1_162516	RootZone_R1_162667	RootZone_R1_162972	RootZone_R1_162993	RootZone_R1_163974	RootZone_R1_163980	RootZone_R1_164594	RootZone_R1_164622	RootZone_R1_165002	RootZone_R1_165054	RootZone_R1_165233	RootZone_R1_165407	RootZone_R1_165432	RootZone_R1_165904	RootZone_R1_166811	RootZone_R1_167128	RootZone_R1_167165	Rhizo_R3_354733	Rhizo_R3_355221	Rhizo_R3_358864	Rhizo_R3_360116	Rhizo_R3_363653	Rhizo_R3_368100	Rhizo_R3_368537	Rhizo_R3_372827	Rhizo_R3_376977	Rhizo_R3_379562	Rhizo_R3_383086	Rhizo_R3_387112	RootZone_R3_569060	RootZone_R3_569242	RootZone_R3_570589	RootZone_R3_571224	RootZone_R3_571530	RootZone_R3_571562	RootZone_R3_571917	RootZone_R3_571926	RootZone_R3_572195	RootZone_R3_572960	RootZone_R3_574012	RootZone_R3_574168	RootZone_R3_575309	RootZone_R3_575452	RootZone_R3_575559	RootZone_R3_575862	RootZone_R3_576344	RootZone_R3_577407	RootZone_R3_580072	RootZone_R3_580266	RootZone_R3_581919	RootZone_R3_582417	RootZone_R3_582517	RootZone_R3_582787	RootZone_R3_582816	RootZone_R3_582881	RootZone_R3_583564	RootZone_R3_583610	RootZone_R3_583783	RootZone_R3_584620	RootZone_R3_584818	RootZone_R3_584871	RootZone_R3_585081	RootZone_R3_585574	RootZone_R3_586137	RootZone_R3_586526	RootZone_R3_586702	RootZone_R3_587045	RootZone_R3_587553	RootZone_R3_587764	RootZone_R3_588197	RootZone_R3_588271	RootZone_R3_588943	RootZone_R3_590164	RootZone_R3_591045	RootZone_R3_591325	RootZone_R3_591986	RootZone_R3_594142	RootZone_R3_594562	RootZone_R3_595159	RootZone_R3_595870	RootZone_R3_595897	RootZone_R3_596015	RootZone_R3_597642	RootZone_R3_598477	RootZone_R3_598924	RootZone_R3_599703	RootZone_R3_600338	RootZone_R3_600556	RootZone_R3_600661	RootZone_R3_600899	RootZone_R3_602187	RootZone_R3_602276	RootZone_R3_603353	RootZone_R3_603794	RootZone_R3_604017	RootZone_R3_604844	RootZone_R3_607162	RootZone_R3_607313	RootZone_R3_607853	RootZone_R3_608610	RootZone_R3_609167	Rhizo_R1_696498	Rhizo_R1_703026	Rhizo_R1_704248	Rhizo_R1_705704	Rhizo_R1_705762	Rhizo_R1_707269	Rhizo_R1_707340	Rhizo_R1_709562	Rhizo_R1_710529	Rhizo_R1_713337	Rhizo_R1_713450	Rhizo_R1_716524	Rhizo_R1_718446	Rhizo_R1_718588	Rhizo_R1_720739	Rhizo_R1_720932	Rhizo_R1_722079	Rhizo_R2_727036	Rhizo_R2_730691	Rhizo_R2_732010	Rhizo_R2_733265	Rhizo_R2_739328	Rhizo_R2_745601	Rhizo_R2_745904	Rhizo_R2_759871	Rhizo_R2_760168	Rhizo_R2_762967	RootZone_R2_1006242	RootZone_R2_1006905	RootZone_R2_1008830	RootZone_R2_1008982	RootZone_R2_1009107	RootZone_R2_1011415	RootZone_R2_1011504	RootZone_R2_1011575	RootZone_R2_1012713	RootZone_R2_1012735	RootZone_R2_1013674	RootZone_R2_1014178	RootZone_R2_1014482	RootZone_R2_1015014	RootZone_R2_1015130	RootZone_R2_1015248	RootZone_R2_1015776	RootZone_R2_1016695	RootZone_R2_1016811	RootZone_R2_1017220	RootZone_R2_1017249	RootZone_R2_1017406	RootZone_R2_1017504	RootZone_R2_1017829	RootZone_R2_1017932	RootZone_R2_1018406	RootZone_R2_1018495	RootZone_R2_1018790	RootZone_R2_1018891	RootZone_R2_1018981	RootZone_R2_1019666	RootZone_R2_1019919	RootZone_R2_1019929	RootZone_R2_1019948	RootZone_R2_1020125	RootZone_R2_1020173	RootZone_R2_1021114	RootZone_R2_1022174	RootZone_R2_1022236	RootZone_R2_1022390	RootZone_R2_1023230	RootZone_R2_1023405	RootZone_R2_1023447	RootZone_R2_1023674	RootZone_R2_1023927	RootZone_R2_1024195	RootZone_R2_1024506	RootZone_R2_1024802	RootZone_R2_1025657	RootZone_R2_1025972	RootZone_R2_1026412	RootZone_R2_1026617	RootZone_R2_1027037	RootZone_R2_1027087	RootZone_R2_1027304	RootZone_R2_1027386	RootZone_R2_1029193	RootZone_R2_1029895	RootZone_R2_1030004	RootZone_R2_1031142	RootZone_R2_1031396	RootZone_R2_1031511	RootZone_R2_1031875	RootZone_R2_1032454	RootZone_R2_1032630	RootZone_R2_1033459	RootZone_R2_1033551	RootZone_R2_1033696	RootZone_R2_1034562	RootZone_R2_1035073	RootZone_R2_1035321	RootZone_R2_1036450	RootZone_R2_1036740	RootZone_R2_1036895	RootZone_R2_1037162	RootZone_R2_1037648	RootZone_R2_1038101	RootZone_R2_1039185	RootZone_R2_1039472	RootZone_R2_1039950	RootZone_R2_1040365	RootZone_R2_1040886	RootZone_R2_1041131	RootZone_R2_1041183	RootZone_R2_1041379	RootZone_R2_1041434	RootZone_R2_1041611	RootZone_R2_1041697	RootZone_R2_1041808	RootZone_R2_1041880	RootZone_R2_1042042	RootZone_R2_1042459	RootZone_R2_1042787	RootZone_R2_1043146
OTU1138	RootZone_R1_140168	RootZone_R1_147386	RootZone_R1_166190	RootZone_R3_585600	RootZone_R2_1014789	RootZone_R2_1029413	RootZone_R2_1032711
OTU1139	RootZone_R1_161994	RootZone_R3_587975	RootZone_R3_588876	RootZone_R3_594006	RootZone_R3_603453	Rhizo_R1_701399	RootZone_R2_1020727	RootZone_R2_1021730	RootZone_R2_1032801
OTU114	RootZone_R1_143606	RootZone_R1_149933	RootZone_R1_151137	RootZone_R1_152504	RootZone_R1_157662	RootZone_R1_163566	RootZone_R1_166475	RootZone_R3_570202	RootZone_R3_575781	RootZone_R3_578683	RootZone_R3_585701	RootZone_R3_587165	RootZone_R3_590895	RootZone_R3_596403	RootZone_R3_598898	RootZone_R2_1013427	RootZone_R2_1015578	RootZone_R2_1040119
OTU1140	RootZone_R1_137074	RootZone_R1_137348	RootZone_R1_139505	RootZone_R1_144168	RootZone_R1_144326	RootZone_R1_148452	RootZone_R1_153804	RootZone_R1_158755	RootZone_R1_159731	RootZone_R1_161436	RootZone_R1_165481	RootZone_R3_570033	RootZone_R3_570743	RootZone_R3_574522	RootZone_R3_574538	RootZone_R3_575832	RootZone_R3_576954	RootZone_R3_577088	RootZone_R3_579704	RootZone_R3_580181	RootZone_R3_584359	RootZone_R3_589871	RootZone_R3_594063	RootZone_R3_594784	RootZone_R3_596273	RootZone_R3_597297	RootZone_R3_605133	RootZone_R3_605897	RootZone_R3_606270	RootZone_R3_607231	RootZone_R3_607894	RootZone_R3_608709	RootZone_R3_608778	RootZone_R2_1012353	RootZone_R2_1012997	RootZone_R2_1019016	RootZone_R2_1019082	RootZone_R2_1023038	RootZone_R2_1024799	RootZone_R2_1026066	RootZone_R2_1027286	RootZone_R2_1028074	RootZone_R2_1029632	RootZone_R2_1032202	RootZone_R2_1034899	RootZone_R2_1042383
OTU1141	St_Epi_R3_102390	St_Epi_R3_120042	Pe_R1_209544	Pl_R3_427548	Pl_R3_434019	Pl_R3_438577	Pl_R3_439778	Pl_R3_450574	L_Endo_R2_515660	St_Endo_R3_800935	St_Endo_R3_816752	Pe_R3_868347	L_Epi_R3_938585	L_Epi_R3_939145	L_Epi_R3_940842	L_Epi_R3_941690	L_Epi_R3_941737	L_Epi_R3_942238	L_Epi_R3_948318	L_Epi_R3_952670	L_Epi_R3_953420	L_Epi_R3_956345	L_Epi_R3_957049	L_Epi_R3_958025	L_Epi_R3_958151	L_Epi_R3_964598	L_Epi_R3_965841	L_Epi_R3_965954
OTU1142	RootZone_R1_136517	RootZone_R1_137821	RootZone_R1_138296	RootZone_R1_139695	RootZone_R1_141097	RootZone_R1_141375	RootZone_R1_141589	RootZone_R1_142445	RootZone_R1_143058	RootZone_R1_144079	RootZone_R1_144517	RootZone_R1_144538	RootZone_R1_144640	RootZone_R1_144980	RootZone_R1_147248	RootZone_R1_147452	RootZone_R1_148146	RootZone_R1_148952	RootZone_R1_150152	RootZone_R1_150193	RootZone_R1_150235	RootZone_R1_150463	RootZone_R1_152681	RootZone_R1_153755	RootZone_R1_154081	RootZone_R1_154801	RootZone_R1_155122	RootZone_R1_157495	RootZone_R1_157659	RootZone_R1_157956	RootZone_R1_157964	RootZone_R1_160282	RootZone_R1_160995	RootZone_R1_164921	RootZone_R1_165038	RootZone_R1_165595	RootZone_R1_165765	RootZone_R1_166498	RootZone_R1_167050	Rhizo_R3_352332	Rhizo_R3_367823	Rhizo_R3_370395	Rhizo_R3_374407	Rhizo_R3_380292	Rhizo_R3_381092	Rhizo_R3_382948	Rhizo_R3_383978	Rhizo_R3_387067	RootZone_R3_569093	RootZone_R3_569553	RootZone_R3_574196	RootZone_R3_574466	RootZone_R3_576921	RootZone_R3_580591	RootZone_R3_581338	RootZone_R3_581834	RootZone_R3_582237	RootZone_R3_583775	RootZone_R3_584997	RootZone_R3_585166	RootZone_R3_585261	RootZone_R3_585755	RootZone_R3_587939	RootZone_R3_588512	RootZone_R3_588658	RootZone_R3_589962	RootZone_R3_592596	RootZone_R3_592605	RootZone_R3_593330	RootZone_R3_598422	RootZone_R3_598506	RootZone_R3_600402	RootZone_R3_601715	RootZone_R3_601828	RootZone_R3_604213	RootZone_R3_605007	RootZone_R3_605665	RootZone_R3_606344	RootZone_R3_607887	RootZone_R3_609103	Rhizo_R1_702557	Rhizo_R1_710217	Rhizo_R1_715034	Rhizo_R2_726175	Rhizo_R2_745592	Rhizo_R2_746281	Rhizo_R2_753579	Rhizo_R2_761332	RootZone_R2_1006988	RootZone_R2_1009404	RootZone_R2_1010614	RootZone_R2_1013312	RootZone_R2_1015774	RootZone_R2_1017994	RootZone_R2_1020227	RootZone_R2_1021394	RootZone_R2_1022123	RootZone_R2_1023360	RootZone_R2_1024285	RootZone_R2_1026404	RootZone_R2_1027854	RootZone_R2_1028343	RootZone_R2_1029709	RootZone_R2_1029940	RootZone_R2_1033136	RootZone_R2_1037339	RootZone_R2_1038276	RootZone_R2_1040902	RootZone_R2_1041107
OTU1143	RootZone_R1_137351	RootZone_R1_137434	RootZone_R1_149081	RootZone_R1_150177	RootZone_R1_150767	RootZone_R1_151301	RootZone_R1_153979	RootZone_R1_155828	RootZone_R1_156083	RootZone_R1_156281	RootZone_R1_158322	RootZone_R1_160234	RootZone_R1_161236	RootZone_R1_165519	RootZone_R1_166888	Rhizo_R3_363792	Rhizo_R3_376072	RootZone_R3_575095	RootZone_R3_576705	RootZone_R3_576746	RootZone_R3_577363	RootZone_R3_584819	RootZone_R3_587021	RootZone_R3_593260	RootZone_R3_595422	RootZone_R3_600614	RootZone_R3_608073	RootZone_R3_608959	Rhizo_R1_723086	RootZone_R2_1009646	RootZone_R2_1011351	RootZone_R2_1012165	RootZone_R2_1014983	RootZone_R2_1017456	RootZone_R2_1018609	RootZone_R2_1019690	RootZone_R2_1024709	RootZone_R2_1027812	RootZone_R2_1030014	RootZone_R2_1031830	RootZone_R2_1032826	RootZone_R2_1035304	RootZone_R2_1038707	RootZone_R2_1040514	RootZone_R2_1040757
OTU1144	RootZone_R1_160168	RootZone_R3_569146	RootZone_R3_571157	RootZone_R3_572735	RootZone_R3_574824	RootZone_R3_575308	RootZone_R3_578321	RootZone_R3_580959	RootZone_R3_581360	RootZone_R3_581604	RootZone_R3_581746	RootZone_R3_584900	RootZone_R3_586238	RootZone_R3_589723	RootZone_R3_589793	RootZone_R3_590461	RootZone_R3_594212	RootZone_R3_594456	RootZone_R3_597142	RootZone_R3_600769	RootZone_R3_600979	RootZone_R3_601829	RootZone_R3_603421	RootZone_R3_606783	RootZone_R3_607595	RootZone_R3_607857	RootZone_R3_608173	Rhizo_R1_700153	Rhizo_R2_755875	RootZone_R2_1013450	RootZone_R2_1014517	RootZone_R2_1014746	RootZone_R2_1019136	RootZone_R2_1020023	RootZone_R2_1031823	RootZone_R2_1036535	RootZone_R2_1036753	RootZone_R2_1037384	RootZone_R2_1038754	RootZone_R2_1038777	RootZone_R2_1038964
OTU1145	RootZone_R1_136527	RootZone_R1_136747	RootZone_R1_141591	RootZone_R1_145079	RootZone_R1_145247	RootZone_R1_150284	RootZone_R1_155432	RootZone_R1_163464	RootZone_R1_166432	RootZone_R1_166528	R_Endo_R2_286322	Rhizo_R3_357132	Rhizo_R3_358752	Rhizo_R3_359960	Rhizo_R3_365263	Rhizo_R3_368780	RootZone_R3_569805	RootZone_R3_576354	RootZone_R3_580401	RootZone_R3_580985	RootZone_R3_588121	RootZone_R3_588792	RootZone_R3_592439	RootZone_R3_600365	RootZone_R3_604235	RootZone_R3_609026	R_Endo_R1_634561	Rhizo_R1_694718	Rhizo_R2_725158	L_Epi_R1_851139	RootZone_R2_1011788	RootZone_R2_1011838	RootZone_R2_1014387	RootZone_R2_1016499	RootZone_R2_1017042	RootZone_R2_1020101	RootZone_R2_1036512	RootZone_R2_1038675	RootZone_R2_1042382
OTU1146	RootZone_R1_137631	RootZone_R1_138129	RootZone_R1_141289	RootZone_R1_156482	RootZone_R1_166377	RootZone_R3_574973	RootZone_R3_587020	RootZone_R3_598275
OTU1147	RootZone_R1_143667	RootZone_R1_147833	RootZone_R1_148890	RootZone_R1_164566	RootZone_R2_1022838	RootZone_R2_1035159	RootZone_R2_1035638
OTU1148	RootZone_R3_588249	RootZone_R3_592800	RootZone_R3_608273	RootZone_R3_608684	RootZone_R2_1015708	RootZone_R2_1024233	RootZone_R2_1027279	RootZone_R2_1036327	RootZone_R2_1038729
OTU1149	RootZone_R1_136450	RootZone_R1_136850	RootZone_R1_142656	RootZone_R1_143208	RootZone_R1_143797	RootZone_R1_151457	RootZone_R1_152543	RootZone_R1_166962	RootZone_R3_572930	RootZone_R3_578283	RootZone_R3_583248	Rhizo_R1_709822	Rhizo_R1_718484	RootZone_R2_1005983	RootZone_R2_1017375	RootZone_R2_1018631	RootZone_R2_1023594	RootZone_R2_1040846
OTU115	RootZone_R1_145990	RootZone_R1_157557	RootZone_R3_571776	RootZone_R3_580488
OTU1150	RootZone_R1_137620	RootZone_R1_150614	RootZone_R1_151943	RootZone_R1_154276	RootZone_R1_156476	RootZone_R1_160744	RootZone_R1_160932	RootZone_R1_165435	Rhizo_R3_350651	Rhizo_R3_350740	Rhizo_R3_351041	Rhizo_R3_351442	Rhizo_R3_351658	Rhizo_R3_351706	Rhizo_R3_351723	Rhizo_R3_351815	Rhizo_R3_351984	Rhizo_R3_352217	Rhizo_R3_352252	Rhizo_R3_352269	Rhizo_R3_352344	Rhizo_R3_352333	Rhizo_R3_352410	Rhizo_R3_352710	Rhizo_R3_353183	Rhizo_R3_353335	Rhizo_R3_353413	Rhizo_R3_353539	Rhizo_R3_353573	Rhizo_R3_353680	Rhizo_R3_353912	Rhizo_R3_353946	Rhizo_R3_354057	Rhizo_R3_354533	Rhizo_R3_354591	Rhizo_R3_354554	Rhizo_R3_354712	Rhizo_R3_354894	Rhizo_R3_354947	Rhizo_R3_355091	Rhizo_R3_355128	Rhizo_R3_355360	Rhizo_R3_355431	Rhizo_R3_355516	Rhizo_R3_355541	Rhizo_R3_355781	Rhizo_R3_355834	Rhizo_R3_355928	Rhizo_R3_356018	Rhizo_R3_356119	Rhizo_R3_356172	Rhizo_R3_356297	Rhizo_R3_356507	Rhizo_R3_356540	Rhizo_R3_356530	Rhizo_R3_356592	Rhizo_R3_356618	Rhizo_R3_356641	Rhizo_R3_356708	Rhizo_R3_356719	Rhizo_R3_356758	Rhizo_R3_356947	Rhizo_R3_357035	Rhizo_R3_357062	Rhizo_R3_357121	Rhizo_R3_357252	Rhizo_R3_357254	Rhizo_R3_357329	Rhizo_R3_357387	Rhizo_R3_357379	Rhizo_R3_357442	Rhizo_R3_357456	Rhizo_R3_357494	Rhizo_R3_358015	Rhizo_R3_358047	Rhizo_R3_358108	Rhizo_R3_358312	Rhizo_R3_358432	Rhizo_R3_358500	Rhizo_R3_358585	Rhizo_R3_358583	Rhizo_R3_358940	Rhizo_R3_359018	Rhizo_R3_359081	Rhizo_R3_359255	Rhizo_R3_359287	Rhizo_R3_359271	Rhizo_R3_359419	Rhizo_R3_359572	Rhizo_R3_359578	Rhizo_R3_359695	Rhizo_R3_360037	Rhizo_R3_360204	Rhizo_R3_360239	Rhizo_R3_360293	Rhizo_R3_360365	Rhizo_R3_360455	Rhizo_R3_360671	Rhizo_R3_360674	Rhizo_R3_360856	Rhizo_R3_360922	Rhizo_R3_360984	Rhizo_R3_361352	Rhizo_R3_361531	Rhizo_R3_361537	Rhizo_R3_361601	Rhizo_R3_361924	Rhizo_R3_362223	Rhizo_R3_362291	Rhizo_R3_362411	Rhizo_R3_362447	Rhizo_R3_362505	Rhizo_R3_362492	Rhizo_R3_362578	Rhizo_R3_362660	Rhizo_R3_362559	Rhizo_R3_362873	Rhizo_R3_362900	Rhizo_R3_363154	Rhizo_R3_363136	Rhizo_R3_363280	Rhizo_R3_363307	Rhizo_R3_363254	Rhizo_R3_363292	Rhizo_R3_363301	Rhizo_R3_363432	Rhizo_R3_363482	Rhizo_R3_363511	Rhizo_R3_363536	Rhizo_R3_363646	Rhizo_R3_363637	Rhizo_R3_363761	Rhizo_R3_363763	Rhizo_R3_363872	Rhizo_R3_363879	Rhizo_R3_363929	Rhizo_R3_363975	Rhizo_R3_363964	Rhizo_R3_364038	Rhizo_R3_364096	Rhizo_R3_364113	Rhizo_R3_364196	Rhizo_R3_364225	Rhizo_R3_364240	Rhizo_R3_364443	Rhizo_R3_364506	Rhizo_R3_364648	Rhizo_R3_364844	Rhizo_R3_364888	Rhizo_R3_364953	Rhizo_R3_365071	Rhizo_R3_365197	Rhizo_R3_365772	Rhizo_R3_365798	Rhizo_R3_365783	Rhizo_R3_365874	Rhizo_R3_366042	Rhizo_R3_366123	Rhizo_R3_366188	Rhizo_R3_366194	Rhizo_R3_366309	Rhizo_R3_366317	Rhizo_R3_366405	Rhizo_R3_366842	Rhizo_R3_366871	Rhizo_R3_366869	Rhizo_R3_366876	Rhizo_R3_367051	Rhizo_R3_367065	Rhizo_R3_367003	Rhizo_R3_367126	Rhizo_R3_367365	Rhizo_R3_367478	Rhizo_R3_367657	Rhizo_R3_367695	Rhizo_R3_367745	Rhizo_R3_367790	Rhizo_R3_367847	Rhizo_R3_367917	Rhizo_R3_367945	Rhizo_R3_367957	Rhizo_R3_367977	Rhizo_R3_368330	Rhizo_R3_368513	Rhizo_R3_368588	Rhizo_R3_368632	Rhizo_R3_368695	Rhizo_R3_368779	Rhizo_R3_368825	Rhizo_R3_368831	Rhizo_R3_368843	Rhizo_R3_368947	Rhizo_R3_369091	Rhizo_R3_369143	Rhizo_R3_369383	Rhizo_R3_369559	Rhizo_R3_369562	Rhizo_R3_369799	Rhizo_R3_369883	Rhizo_R3_369965	Rhizo_R3_370069	Rhizo_R3_370107	Rhizo_R3_370199	Rhizo_R3_370485	Rhizo_R3_370502	Rhizo_R3_370527	Rhizo_R3_370645	Rhizo_R3_371014	Rhizo_R3_371001	Rhizo_R3_371117	Rhizo_R3_371182	Rhizo_R3_371280	Rhizo_R3_371525	Rhizo_R3_371590	Rhizo_R3_371638	Rhizo_R3_371745	Rhizo_R3_371889	Rhizo_R3_372104	Rhizo_R3_372228	Rhizo_R3_372248	Rhizo_R3_372337	Rhizo_R3_372411	Rhizo_R3_372444	Rhizo_R3_372523	Rhizo_R3_372490	Rhizo_R3_372760	Rhizo_R3_372824	Rhizo_R3_372839	Rhizo_R3_373009	Rhizo_R3_373032	Rhizo_R3_373200	Rhizo_R3_373231	Rhizo_R3_373232	Rhizo_R3_373343	Rhizo_R3_373459	Rhizo_R3_373592	Rhizo_R3_373604	Rhizo_R3_373644	Rhizo_R3_373899	Rhizo_R3_374003	Rhizo_R3_374050	Rhizo_R3_374121	Rhizo_R3_374249	Rhizo_R3_374264	Rhizo_R3_374256	Rhizo_R3_374333	Rhizo_R3_374377	Rhizo_R3_374661	Rhizo_R3_374704	Rhizo_R3_374678	Rhizo_R3_374778	Rhizo_R3_374899	Rhizo_R3_374924	Rhizo_R3_375062	Rhizo_R3_375078	Rhizo_R3_375183	Rhizo_R3_375288	Rhizo_R3_375484	Rhizo_R3_375618	Rhizo_R3_375795	Rhizo_R3_375934	Rhizo_R3_376222	Rhizo_R3_376290	Rhizo_R3_376369	Rhizo_R3_376530	Rhizo_R3_376576	Rhizo_R3_376623	Rhizo_R3_376642	Rhizo_R3_376801	Rhizo_R3_376851	Rhizo_R3_376906	Rhizo_R3_377244	Rhizo_R3_377241	Rhizo_R3_377379	Rhizo_R3_377453	Rhizo_R3_377610	Rhizo_R3_377771	Rhizo_R3_377807	Rhizo_R3_377863	Rhizo_R3_378078	Rhizo_R3_378173	Rhizo_R3_378298	Rhizo_R3_378342	Rhizo_R3_378300	Rhizo_R3_378301	Rhizo_R3_378727	Rhizo_R3_378889	Rhizo_R3_379069	Rhizo_R3_379025	Rhizo_R3_379139	Rhizo_R3_379583	Rhizo_R3_379592	Rhizo_R3_379816	Rhizo_R3_379950	Rhizo_R3_380244	Rhizo_R3_380375	Rhizo_R3_380405	Rhizo_R3_380429	Rhizo_R3_380446	Rhizo_R3_380497	Rhizo_R3_380654	Rhizo_R3_380748	Rhizo_R3_380771	Rhizo_R3_380816	Rhizo_R3_381149	Rhizo_R3_381224	Rhizo_R3_381364	Rhizo_R3_381477	Rhizo_R3_381534	Rhizo_R3_381653	Rhizo_R3_381693	Rhizo_R3_381746	Rhizo_R3_382081	Rhizo_R3_382411	Rhizo_R3_382424	Rhizo_R3_382606	Rhizo_R3_382670	Rhizo_R3_382719	Rhizo_R3_382836	Rhizo_R3_382902	Rhizo_R3_383013	Rhizo_R3_383044	Rhizo_R3_383156	Rhizo_R3_383346	Rhizo_R3_383371	Rhizo_R3_383823	Rhizo_R3_383873	Rhizo_R3_384115	Rhizo_R3_384147	Rhizo_R3_384459	Rhizo_R3_384728	Rhizo_R3_384740	Rhizo_R3_385328	Rhizo_R3_385411	Rhizo_R3_385432	Rhizo_R3_385542	Rhizo_R3_385575	Rhizo_R3_385767	Rhizo_R3_385785	Rhizo_R3_385788	Rhizo_R3_385921	Rhizo_R3_385946	Rhizo_R3_386025	Rhizo_R3_386210	Rhizo_R3_386239	Rhizo_R3_386293	Rhizo_R3_386323	Rhizo_R3_386411	Rhizo_R3_386743	Rhizo_R3_386818	Rhizo_R3_386823	Rhizo_R3_386854	Rhizo_R3_386890	Rhizo_R3_386874	Rhizo_R3_386950	Rhizo_R3_387134	Rhizo_R3_387258	Rhizo_R3_387569	Rhizo_R3_387742	Rhizo_R3_387701	Rhizo_R3_387837	Rhizo_R3_387913	Rhizo_R3_387944	Rhizo_R3_387939	Rhizo_R3_387981	Rhizo_R3_388004	Rhizo_R3_388036	Rhizo_R3_388143	Rhizo_R3_388186	Rhizo_R3_388191	Rhizo_R3_388270	Rhizo_R3_388342	Rhizo_R3_388381	Rhizo_R3_388417	Rhizo_R3_388429	RootZone_R3_572009	RootZone_R3_577149	RootZone_R3_579012	RootZone_R3_580563	RootZone_R3_581146	RootZone_R3_584516	RootZone_R3_595214	RootZone_R3_601111	RootZone_R3_605974	RootZone_R3_607678	Rhizo_R1_691840	Rhizo_R1_691913	Rhizo_R1_691901	Rhizo_R1_692003	Rhizo_R1_692063	Rhizo_R1_692427	Rhizo_R1_692534	Rhizo_R1_692532	Rhizo_R1_692664	Rhizo_R1_692722	Rhizo_R1_692720	Rhizo_R1_692981	Rhizo_R1_692999	Rhizo_R1_693307	Rhizo_R1_693377	Rhizo_R1_693405	Rhizo_R1_693488	Rhizo_R1_693540	Rhizo_R1_693801	Rhizo_R1_693897	Rhizo_R1_694207	Rhizo_R1_694391	Rhizo_R1_694501	Rhizo_R1_694534	Rhizo_R1_694729	Rhizo_R1_694792	Rhizo_R1_694820	Rhizo_R1_694865	Rhizo_R1_695303	Rhizo_R1_695519	Rhizo_R1_695533	Rhizo_R1_695629	Rhizo_R1_696017	Rhizo_R1_696159	Rhizo_R1_696254	Rhizo_R1_696320	Rhizo_R1_696332	Rhizo_R1_696419	Rhizo_R1_696542	Rhizo_R1_696533	Rhizo_R1_696634	Rhizo_R1_696668	Rhizo_R1_696734	Rhizo_R1_696800	Rhizo_R1_697059	Rhizo_R1_697072	Rhizo_R1_697164	Rhizo_R1_697200	Rhizo_R1_697364	Rhizo_R1_697586	Rhizo_R1_697610	Rhizo_R1_697641	Rhizo_R1_697736	Rhizo_R1_697972	Rhizo_R1_697941	Rhizo_R1_698002	Rhizo_R1_698017	Rhizo_R1_698141	Rhizo_R1_698237	Rhizo_R1_698312	Rhizo_R1_698385	Rhizo_R1_698367	Rhizo_R1_698436	Rhizo_R1_698628	Rhizo_R1_698661	Rhizo_R1_698771	Rhizo_R1_698792	Rhizo_R1_698823	Rhizo_R1_699030	Rhizo_R1_699116	Rhizo_R1_699284	Rhizo_R1_699261	Rhizo_R1_699313	Rhizo_R1_699344	Rhizo_R1_699562	Rhizo_R1_699681	Rhizo_R1_699699	Rhizo_R1_699797	Rhizo_R1_699833	Rhizo_R1_700063	Rhizo_R1_700078	Rhizo_R1_700049	Rhizo_R1_700399	Rhizo_R1_700401	Rhizo_R1_700500	Rhizo_R1_700624	Rhizo_R1_700641	Rhizo_R1_700696	Rhizo_R1_700831	Rhizo_R1_701038	Rhizo_R1_701057	Rhizo_R1_701071	Rhizo_R1_701117	Rhizo_R1_701124	Rhizo_R1_701238	Rhizo_R1_701251	Rhizo_R1_701302	Rhizo_R1_701602	Rhizo_R1_701708	Rhizo_R1_701907	Rhizo_R1_702284	Rhizo_R1_702288	Rhizo_R1_702387	Rhizo_R1_702419	Rhizo_R1_702477	Rhizo_R1_702471	Rhizo_R1_702552	Rhizo_R1_702842	Rhizo_R1_703030	Rhizo_R1_703098	Rhizo_R1_703364	Rhizo_R1_703410	Rhizo_R1_703558	Rhizo_R1_703583	Rhizo_R1_703602	Rhizo_R1_703674	Rhizo_R1_703973	Rhizo_R1_704021	Rhizo_R1_704136	Rhizo_R1_704232	Rhizo_R1_704220	Rhizo_R1_704265	Rhizo_R1_704322	Rhizo_R1_704434	Rhizo_R1_704540	Rhizo_R1_704922	Rhizo_R1_704956	Rhizo_R1_704977	Rhizo_R1_705088	Rhizo_R1_705135	Rhizo_R1_705414	Rhizo_R1_705445	Rhizo_R1_705646	Rhizo_R1_705621	Rhizo_R1_705734	Rhizo_R1_705860	Rhizo_R1_705941	Rhizo_R1_706138	Rhizo_R1_706490	Rhizo_R1_706618	Rhizo_R1_706624	Rhizo_R1_706856	Rhizo_R1_706969	Rhizo_R1_707078	Rhizo_R1_707149	Rhizo_R1_707310	Rhizo_R1_707379	Rhizo_R1_707567	Rhizo_R1_707721	Rhizo_R1_707774	Rhizo_R1_707903	Rhizo_R1_707922	Rhizo_R1_707931	Rhizo_R1_708101	Rhizo_R1_708461	Rhizo_R1_708512	Rhizo_R1_708795	Rhizo_R1_709314	Rhizo_R1_709299	Rhizo_R1_709282	Rhizo_R1_709301	Rhizo_R1_709468	Rhizo_R1_709548	Rhizo_R1_709552	Rhizo_R1_710064	Rhizo_R1_710158	Rhizo_R1_710171	Rhizo_R1_710788	Rhizo_R1_710796	Rhizo_R1_711109	Rhizo_R1_711337	Rhizo_R1_711399	Rhizo_R1_711543	Rhizo_R1_711887	Rhizo_R1_711914	Rhizo_R1_712775	Rhizo_R1_712857	Rhizo_R1_713141	Rhizo_R1_713181	Rhizo_R1_713204	Rhizo_R1_713322	Rhizo_R1_713555	Rhizo_R1_713591	Rhizo_R1_713608	Rhizo_R1_713665	Rhizo_R1_713688	Rhizo_R1_713875	Rhizo_R1_713878	Rhizo_R1_714126	Rhizo_R1_714171	Rhizo_R1_714405	Rhizo_R1_714614	Rhizo_R1_714658	Rhizo_R1_714742	Rhizo_R1_714761	Rhizo_R1_715077	Rhizo_R1_715283	Rhizo_R1_715394	Rhizo_R1_715472	Rhizo_R1_715626	Rhizo_R1_715582	Rhizo_R1_715709	Rhizo_R1_715856	Rhizo_R1_715996	Rhizo_R1_716113	Rhizo_R1_716185	Rhizo_R1_716254	Rhizo_R1_716325	Rhizo_R1_716418	Rhizo_R1_716570	Rhizo_R1_716574	Rhizo_R1_716774	Rhizo_R1_716891	Rhizo_R1_716937	Rhizo_R1_716989	Rhizo_R1_716995	Rhizo_R1_717014	Rhizo_R1_717075	Rhizo_R1_717336	Rhizo_R1_717411	Rhizo_R1_717468	Rhizo_R1_717629	Rhizo_R1_717634	Rhizo_R1_717671	Rhizo_R1_717653	Rhizo_R1_717882	Rhizo_R1_717959	Rhizo_R1_717971	Rhizo_R1_718304	Rhizo_R1_718483	Rhizo_R1_718647	Rhizo_R1_718689	Rhizo_R1_718684	Rhizo_R1_718903	Rhizo_R1_719366	Rhizo_R1_719701	Rhizo_R1_719765	Rhizo_R1_719807	Rhizo_R1_719822	Rhizo_R1_719994	Rhizo_R1_720075	Rhizo_R1_720167	Rhizo_R1_720215	Rhizo_R1_720247	Rhizo_R1_720426	Rhizo_R1_720390	Rhizo_R1_720545	Rhizo_R1_720633	Rhizo_R1_720684	Rhizo_R1_720723	Rhizo_R1_720896	Rhizo_R1_721039	Rhizo_R1_721046	Rhizo_R1_721077	Rhizo_R1_721167	Rhizo_R1_721422	Rhizo_R1_722047	Rhizo_R1_722185	Rhizo_R1_722195	Rhizo_R1_722278	Rhizo_R1_722283	Rhizo_R1_722331	Rhizo_R1_722443	Rhizo_R1_722691	Rhizo_R1_722728	Rhizo_R1_722829	Rhizo_R1_722905	Rhizo_R1_722911	Rhizo_R1_723238	Rhizo_R1_723244	Rhizo_R1_723360	Rhizo_R1_723369	Rhizo_R1_723775	Rhizo_R1_723801	Rhizo_R1_723847	Rhizo_R1_723909	Rhizo_R1_723983	Rhizo_R1_724428	Rhizo_R1_724477	Rhizo_R1_724609	Rhizo_R1_724642	Rhizo_R1_724751	Rhizo_R2_724869	Rhizo_R2_724888	Rhizo_R2_725129	Rhizo_R2_725235	Rhizo_R2_725342	Rhizo_R2_725327	Rhizo_R2_725593	Rhizo_R2_725622	Rhizo_R2_725968	Rhizo_R2_726021	Rhizo_R2_726060	Rhizo_R2_726178	Rhizo_R2_726335	Rhizo_R2_726470	Rhizo_R2_726770	Rhizo_R2_726782	Rhizo_R2_727143	Rhizo_R2_727220	Rhizo_R2_727066	Rhizo_R2_727254	Rhizo_R2_727445	Rhizo_R2_727558	Rhizo_R2_727685	Rhizo_R2_727737	Rhizo_R2_727860	Rhizo_R2_727982	Rhizo_R2_728037	Rhizo_R2_728328	Rhizo_R2_728452	Rhizo_R2_728571	Rhizo_R2_728651	Rhizo_R2_728716	Rhizo_R2_728865	Rhizo_R2_728988	Rhizo_R2_729341	Rhizo_R2_729395	Rhizo_R2_729468	Rhizo_R2_729502	Rhizo_R2_729498	Rhizo_R2_729558	Rhizo_R2_729627	Rhizo_R2_729652	Rhizo_R2_729886	Rhizo_R2_730096	Rhizo_R2_730132	Rhizo_R2_730276	Rhizo_R2_730437	Rhizo_R2_730682	Rhizo_R2_730926	Rhizo_R2_730978	Rhizo_R2_731165	Rhizo_R2_731163	Rhizo_R2_731175	Rhizo_R2_731722	Rhizo_R2_731834	Rhizo_R2_732064	Rhizo_R2_732182	Rhizo_R2_732416	Rhizo_R2_732676	Rhizo_R2_732709	Rhizo_R2_732903	Rhizo_R2_733027	Rhizo_R2_733501	Rhizo_R2_733544	Rhizo_R2_733934	Rhizo_R2_733952	Rhizo_R2_734200	Rhizo_R2_734618	Rhizo_R2_734664	Rhizo_R2_734774	Rhizo_R2_734821	Rhizo_R2_734922	Rhizo_R2_735038	Rhizo_R2_735061	Rhizo_R2_735175	Rhizo_R2_735206	Rhizo_R2_735352	Rhizo_R2_735478	Rhizo_R2_735622	Rhizo_R2_735762	Rhizo_R2_735758	Rhizo_R2_736051	Rhizo_R2_736147	Rhizo_R2_736263	Rhizo_R2_736484	Rhizo_R2_736702	Rhizo_R2_736846	Rhizo_R2_736986	Rhizo_R2_737056	Rhizo_R2_737026	Rhizo_R2_737294	Rhizo_R2_737302	Rhizo_R2_737545	Rhizo_R2_737633	Rhizo_R2_737714	Rhizo_R2_737853	Rhizo_R2_737868	Rhizo_R2_737966	Rhizo_R2_738109	Rhizo_R2_738175	Rhizo_R2_738248	Rhizo_R2_738348	Rhizo_R2_738358	Rhizo_R2_738460	Rhizo_R2_738667	Rhizo_R2_738799	Rhizo_R2_738993	Rhizo_R2_738940	Rhizo_R2_739065	Rhizo_R2_739097	Rhizo_R2_739123	Rhizo_R2_739174	Rhizo_R2_739308	Rhizo_R2_739326	Rhizo_R2_739469	Rhizo_R2_739499	Rhizo_R2_739783	Rhizo_R2_739804	Rhizo_R2_739859	Rhizo_R2_740199	Rhizo_R2_740213	Rhizo_R2_740099	Rhizo_R2_740256	Rhizo_R2_740389	Rhizo_R2_740428	Rhizo_R2_740560	Rhizo_R2_740512	Rhizo_R2_741172	Rhizo_R2_741293	Rhizo_R2_741458	Rhizo_R2_741559	Rhizo_R2_742075	Rhizo_R2_742231	Rhizo_R2_742224	Rhizo_R2_742292	Rhizo_R2_742343	Rhizo_R2_742368	Rhizo_R2_742401	Rhizo_R2_742448	Rhizo_R2_742450	Rhizo_R2_742692	Rhizo_R2_742640	Rhizo_R2_742786	Rhizo_R2_743203	Rhizo_R2_743552	Rhizo_R2_743620	Rhizo_R2_743669	Rhizo_R2_744231	Rhizo_R2_742885	Rhizo_R2_744863	Rhizo_R2_744882	Rhizo_R2_744850	Rhizo_R2_744948	Rhizo_R2_744968	Rhizo_R2_745111	Rhizo_R2_745189	Rhizo_R2_745306	Rhizo_R2_745334	Rhizo_R2_745468	Rhizo_R2_745463	Rhizo_R2_745606	Rhizo_R2_745783	Rhizo_R2_745801	Rhizo_R2_746329	Rhizo_R2_746475	Rhizo_R2_746578	Rhizo_R2_746822	Rhizo_R2_746896	Rhizo_R2_746950	Rhizo_R2_746991	Rhizo_R2_747253	Rhizo_R2_747192	Rhizo_R2_747342	Rhizo_R2_747365	Rhizo_R2_747423	Rhizo_R2_747393	Rhizo_R2_747507	Rhizo_R2_747536	Rhizo_R2_747651	Rhizo_R2_747981	Rhizo_R2_748186	Rhizo_R2_747242	Rhizo_R2_748580	Rhizo_R2_748622	Rhizo_R2_748711	Rhizo_R2_748757	Rhizo_R2_748839	Rhizo_R2_748912	Rhizo_R2_749025	Rhizo_R2_749064	Rhizo_R2_749132	Rhizo_R2_749248	Rhizo_R2_749397	Rhizo_R2_749552	Rhizo_R2_749614	Rhizo_R2_749720	Rhizo_R2_749765	Rhizo_R2_749984	Rhizo_R2_750040	Rhizo_R2_750007	Rhizo_R2_750308	Rhizo_R2_750504	Rhizo_R2_750638	Rhizo_R2_750664	Rhizo_R2_750698	Rhizo_R2_750986	Rhizo_R2_750991	Rhizo_R2_751061	Rhizo_R2_751114	Rhizo_R2_751070	Rhizo_R2_751186	Rhizo_R2_751247	Rhizo_R2_751252	Rhizo_R2_751431	Rhizo_R2_751538	Rhizo_R2_751542	Rhizo_R2_751847	Rhizo_R2_751981	Rhizo_R2_752036	Rhizo_R2_752124	Rhizo_R2_752275	Rhizo_R2_752314	Rhizo_R2_752410	Rhizo_R2_752613	Rhizo_R2_752635	Rhizo_R2_752866	Rhizo_R2_752932	Rhizo_R2_753189	Rhizo_R2_753428	Rhizo_R2_753535	Rhizo_R2_753533	Rhizo_R2_753868	Rhizo_R2_754071	Rhizo_R2_754225	Rhizo_R2_754228	Rhizo_R2_754614	Rhizo_R2_754693	Rhizo_R2_754736	Rhizo_R2_754819	Rhizo_R2_754848	Rhizo_R2_754944	Rhizo_R2_754956	Rhizo_R2_755000	Rhizo_R2_755060	Rhizo_R2_755179	Rhizo_R2_755220	Rhizo_R2_755284	Rhizo_R2_755402	Rhizo_R2_755612	Rhizo_R2_755711	Rhizo_R2_755922	Rhizo_R2_756116	Rhizo_R2_756117	Rhizo_R2_756103	Rhizo_R2_756305	Rhizo_R2_756315	Rhizo_R2_756317	Rhizo_R2_756419	Rhizo_R2_756406	Rhizo_R2_756547	Rhizo_R2_756639	Rhizo_R2_756878	Rhizo_R2_756840	Rhizo_R2_756923	Rhizo_R2_757069	Rhizo_R2_757122	Rhizo_R2_757124	Rhizo_R2_757126	Rhizo_R2_757389	Rhizo_R2_757579	Rhizo_R2_757607	Rhizo_R2_757740	Rhizo_R2_757925	Rhizo_R2_757994	Rhizo_R2_758143	Rhizo_R2_758319	Rhizo_R2_758422	Rhizo_R2_758559	Rhizo_R2_758516	Rhizo_R2_758640	Rhizo_R2_758869	Rhizo_R2_758881	Rhizo_R2_759091	Rhizo_R2_759293	Rhizo_R2_759471	Rhizo_R2_759492	Rhizo_R2_759624	Rhizo_R2_759668	Rhizo_R2_760113	Rhizo_R2_760205	Rhizo_R2_760297	Rhizo_R2_760575	Rhizo_R2_760750	Rhizo_R2_760769	Rhizo_R2_760914	Rhizo_R2_761025	Rhizo_R2_761192	Rhizo_R2_761210	Rhizo_R2_761299	Rhizo_R2_761322	Rhizo_R2_761532	Rhizo_R2_761699	Rhizo_R2_761970	Rhizo_R2_762215	Rhizo_R2_762241	Rhizo_R2_762288	Rhizo_R2_762631	Rhizo_R2_762817	Rhizo_R2_762829	Rhizo_R2_762852	Rhizo_R2_762883	RootZone_R2_1007904	RootZone_R2_1007944	RootZone_R2_1008429	RootZone_R2_1008887	RootZone_R2_1017595	RootZone_R2_1025500	RootZone_R2_1026699	RootZone_R2_1027975	RootZone_R2_1029214	RootZone_R2_1029643	RootZone_R2_1033536	RootZone_R2_1035194	RootZone_R2_1036009	RootZone_R2_1039260	RootZone_R2_1040580
OTU1151	RootZone_R1_136307	RootZone_R1_140235	RootZone_R1_141690	RootZone_R1_143545	RootZone_R1_146235	RootZone_R1_158146	RootZone_R1_163824	RootZone_R1_164626	RootZone_R1_165076	RootZone_R3_581111	RootZone_R3_587671	RootZone_R3_592894	RootZone_R3_594808	RootZone_R3_595537	RootZone_R3_598378	RootZone_R3_601283	RootZone_R2_1007536	RootZone_R2_1009664	RootZone_R2_1021913	RootZone_R2_1025664	RootZone_R2_1030821	RootZone_R2_1033129	RootZone_R2_1041819
OTU1152	RootZone_R1_154576	RootZone_R3_600659	Rhizo_R2_729516	RootZone_R2_1021739
OTU1153	RootZone_R3_581342	RootZone_R2_1012170
OTU1154	RootZone_R1_141383	RootZone_R1_149313	RootZone_R1_151618	RootZone_R1_165297	RootZone_R3_571150	RootZone_R3_584870	RootZone_R3_591853	RootZone_R3_595888	RootZone_R3_602739	RootZone_R3_605039	RootZone_R3_606630	RootZone_R2_1013357	RootZone_R2_1033605	RootZone_R2_1034611	RootZone_R2_1035328
OTU1155	RootZone_R1_136804	RootZone_R1_137262	RootZone_R1_143857	RootZone_R1_145682	RootZone_R1_145808	RootZone_R1_160941	RootZone_R1_161189	RootZone_R3_570226	RootZone_R3_599684	Rhizo_R1_694772	Rhizo_R1_701200	Rhizo_R2_732913	Rhizo_R2_749524	RootZone_R2_1017165	RootZone_R2_1027244	RootZone_R2_1032179	RootZone_R2_1032343
OTU1156	RootZone_R1_137186	RootZone_R1_140524	RootZone_R1_149525	RootZone_R1_150296	RootZone_R1_157590	RootZone_R1_158860	RootZone_R1_161835	Rhizo_R3_364572	Rhizo_R3_387105	RootZone_R3_571387	RootZone_R3_572332	RootZone_R3_596356	Rhizo_R1_698063	Rhizo_R1_719506	RootZone_R2_1009059	RootZone_R2_1009654	RootZone_R2_1010481	RootZone_R2_1025207	RootZone_R2_1030782	RootZone_R2_1036015	RootZone_R2_1041000	RootZone_R2_1042571
OTU1157	RootZone_R1_136161	RootZone_R1_137737	RootZone_R1_138003	RootZone_R1_148329	RootZone_R1_153634	RootZone_R1_153969	RootZone_R1_154020	RootZone_R1_157219	RootZone_R1_158275	RootZone_R1_159346	RootZone_R1_161213	RootZone_R1_162354	RootZone_R1_165157	RootZone_R1_166091	RootZone_R3_569415	RootZone_R3_572634	RootZone_R3_573310	RootZone_R3_577516	RootZone_R3_581797	RootZone_R3_588523	RootZone_R3_589863	RootZone_R3_605701	RootZone_R2_1006710	RootZone_R2_1008389	RootZone_R2_1012087	RootZone_R2_1013669	RootZone_R2_1013676	RootZone_R2_1016527	RootZone_R2_1029695	RootZone_R2_1031296	RootZone_R2_1036529
OTU1158	RootZone_R1_161401	RootZone_R3_584413	RootZone_R2_1016423	RootZone_R2_1019523
OTU1159	RootZone_R1_144154	RootZone_R1_144306	RootZone_R1_159872	RootZone_R1_160945	RootZone_R1_163465	RootZone_R1_166015	RootZone_R3_606161	Rhizo_R1_706705	Rhizo_R1_717842	RootZone_R2_1006171	RootZone_R2_1014917	RootZone_R2_1024092
OTU116	RootZone_R1_153857	RootZone_R2_1018822	RootZone_R2_1039149
OTU1160	RootZone_R3_574246	RootZone_R3_575852	RootZone_R3_580059	RootZone_R3_589635	RootZone_R3_601148	RootZone_R2_1006410	RootZone_R2_1014193	RootZone_R2_1027153
OTU1161	RootZone_R3_582808	RootZone_R3_605481	RootZone_R2_1014758
OTU1162	RootZone_R1_144901	RootZone_R1_158900	RootZone_R1_160546	RootZone_R3_572761	RootZone_R3_573790	RootZone_R3_575787	RootZone_R3_577093	RootZone_R3_577641	RootZone_R3_579119	RootZone_R3_586683	RootZone_R3_587274	RootZone_R3_589753	RootZone_R3_596024	RootZone_R3_597514	Rhizo_R1_698644	Rhizo_R1_706164	Rhizo_R2_747905	Rhizo_R2_752234	Rhizo_R2_758857	Rhizo_R2_762471	RootZone_R2_1007716	RootZone_R2_1009172	RootZone_R2_1009688	RootZone_R2_1009705	RootZone_R2_1010010	RootZone_R2_1013679	RootZone_R2_1014731	RootZone_R2_1015871	RootZone_R2_1016194	RootZone_R2_1018083	RootZone_R2_1018713	RootZone_R2_1024941	RootZone_R2_1028256	RootZone_R2_1040672	RootZone_R2_1041328
OTU1163	RootZone_R1_154306
OTU1164	RootZone_R1_154953	RootZone_R3_603495	Rhizo_R1_717130	RootZone_R2_1015208
OTU1165	RootZone_R3_569575	RootZone_R2_1018408
OTU1166	RootZone_R1_136051	RootZone_R1_137574	RootZone_R1_144875	RootZone_R1_147681	RootZone_R1_148474	RootZone_R1_151004	RootZone_R1_158540	RootZone_R1_158838	RootZone_R3_571386	RootZone_R3_571496	RootZone_R3_585711	RootZone_R3_587438	RootZone_R3_604822	RootZone_R3_605287	Rhizo_R1_716958	RootZone_R2_1009184	RootZone_R2_1019094	RootZone_R2_1021687	RootZone_R2_1028622	RootZone_R2_1029661	RootZone_R2_1031311	RootZone_R2_1032599
OTU1167	RootZone_R1_144788	RootZone_R1_147341	RootZone_R1_148522	RootZone_R1_152707	RootZone_R1_152816	RootZone_R1_154343	RootZone_R1_159522	RootZone_R3_574602	RootZone_R3_578331	RootZone_R3_607961	RootZone_R3_608876	RootZone_R2_1013413	RootZone_R2_1017175	RootZone_R2_1033890
OTU1168	RootZone_R1_137384	RootZone_R1_139531	RootZone_R1_140261	RootZone_R1_146704	RootZone_R1_153574	RootZone_R1_160263	RootZone_R1_165375	RootZone_R3_571883	RootZone_R3_575590	RootZone_R3_576807	RootZone_R3_583935	RootZone_R3_584519	RootZone_R2_1009571	RootZone_R2_1009849	RootZone_R2_1016516	RootZone_R2_1017845	RootZone_R2_1033121	RootZone_R2_1035742	RootZone_R2_1039302
OTU1169	RootZone_R1_149438	RootZone_R3_569862	RootZone_R3_576847	Rhizo_R2_746084	RootZone_R2_1011297	RootZone_R2_1034240
OTU117	RootZone_R2_1016986
OTU1170	RootZone_R1_135878	RootZone_R1_136384	RootZone_R1_136919	RootZone_R1_137349	RootZone_R1_137425	RootZone_R1_139043	RootZone_R1_139950	RootZone_R1_143007	RootZone_R1_143032	RootZone_R1_144169	RootZone_R1_145036	RootZone_R1_145223	RootZone_R1_145414	RootZone_R1_145907	RootZone_R1_148021	RootZone_R1_148880	RootZone_R1_149243	RootZone_R1_149709	RootZone_R1_150169	RootZone_R1_150608	RootZone_R1_152020	RootZone_R1_152279	RootZone_R1_152621	RootZone_R1_152942	RootZone_R1_153271	RootZone_R1_153369	RootZone_R1_153731	RootZone_R1_154747	RootZone_R1_154853	RootZone_R1_154856	RootZone_R1_155209	RootZone_R1_155263	RootZone_R1_155332	RootZone_R1_156050	RootZone_R1_157120	RootZone_R1_159246	RootZone_R1_159886	RootZone_R1_160388	RootZone_R1_161051	RootZone_R1_162920	RootZone_R1_163490	RootZone_R1_164137	RootZone_R1_166056	RootZone_R1_166097	RootZone_R1_166198	RootZone_R1_166678	RootZone_R1_166928	RootZone_R1_166978	R_Endo_R3_315112	Rhizo_R3_351720	Rhizo_R3_351751	Rhizo_R3_353723	Rhizo_R3_354466	Rhizo_R3_356682	Rhizo_R3_359362	Rhizo_R3_360573	Rhizo_R3_361096	Rhizo_R3_362345	Rhizo_R3_363510	Rhizo_R3_363728	Rhizo_R3_367595	Rhizo_R3_368244	Rhizo_R3_369564	Rhizo_R3_372190	Rhizo_R3_375002	Rhizo_R3_377246	Rhizo_R3_380194	Rhizo_R3_381062	Rhizo_R3_381988	Rhizo_R3_386130	Rhizo_R3_388334	Rhizo_R3_388464	RootZone_R3_570826	RootZone_R3_571807	RootZone_R3_573000	RootZone_R3_577722	RootZone_R3_578637	RootZone_R3_578664	RootZone_R3_581166	RootZone_R3_581710	RootZone_R3_581942	RootZone_R3_582871	RootZone_R3_583266	RootZone_R3_584238	RootZone_R3_586048	RootZone_R3_587747	RootZone_R3_589381	RootZone_R3_590788	RootZone_R3_593419	RootZone_R3_594216	RootZone_R3_594366	RootZone_R3_595761	RootZone_R3_595805	RootZone_R3_597513	RootZone_R3_597542	RootZone_R3_598955	RootZone_R3_599375	RootZone_R3_600020	RootZone_R3_603016	RootZone_R3_603050	RootZone_R3_606265	RootZone_R3_607091	RootZone_R3_608926	Rhizo_R1_694659	Rhizo_R1_696347	Rhizo_R1_700585	Rhizo_R1_701441	Rhizo_R1_702297	Rhizo_R1_704115	Rhizo_R1_705002	Rhizo_R1_716063	Rhizo_R1_716098	Rhizo_R1_716756	Rhizo_R1_716918	Rhizo_R1_720733	Rhizo_R1_721274	Rhizo_R1_721712	Rhizo_R1_722466	Rhizo_R2_725189	Rhizo_R2_728580	Rhizo_R2_730984	Rhizo_R2_734591	Rhizo_R2_735138	Rhizo_R2_739342	Rhizo_R2_744665	Rhizo_R2_745113	Rhizo_R2_746264	Rhizo_R2_748281	Rhizo_R2_750275	Rhizo_R2_751755	Rhizo_R2_759895	RootZone_R2_1009225	RootZone_R2_1010709	RootZone_R2_1010828	RootZone_R2_1011018	RootZone_R2_1012260	RootZone_R2_1012657	RootZone_R2_1013269	RootZone_R2_1014999	RootZone_R2_1015336	RootZone_R2_1015388	RootZone_R2_1016141	RootZone_R2_1019703	RootZone_R2_1020762	RootZone_R2_1021543	RootZone_R2_1021724	RootZone_R2_1021816	RootZone_R2_1022101	RootZone_R2_1023259	RootZone_R2_1023978	RootZone_R2_1027419	RootZone_R2_1027624	RootZone_R2_1035206	RootZone_R2_1035474	RootZone_R2_1035576	RootZone_R2_1037140	RootZone_R2_1037454	RootZone_R2_1041528	RootZone_R2_1042805
OTU1171	RootZone_R1_139189	RootZone_R1_139829	RootZone_R1_140879	RootZone_R1_148048	RootZone_R1_153190	RootZone_R1_156817	RootZone_R1_157562	RootZone_R1_165302	RootZone_R1_165932	R_Endo_R3_343822	Rhizo_R3_353099	Rhizo_R3_354532	Rhizo_R3_355016	Rhizo_R3_355924	Rhizo_R3_360008	Rhizo_R3_361198	Rhizo_R3_368723	Rhizo_R3_371376	Rhizo_R3_371617	Rhizo_R3_377227	Rhizo_R3_377423	Rhizo_R3_379038	Rhizo_R3_379316	Rhizo_R3_382493	Rhizo_R3_385551	Rhizo_R3_387531	RootZone_R3_569857	RootZone_R3_580791	RootZone_R3_582419	RootZone_R3_585713	RootZone_R3_587650	RootZone_R3_588218	RootZone_R3_597345	RootZone_R3_600179	R_Endo_R1_647286	Rhizo_R1_696540	Rhizo_R1_699251	Rhizo_R1_703068	Rhizo_R1_703812	Rhizo_R1_709002	Rhizo_R1_711665	Rhizo_R1_711813	Rhizo_R1_713895	Rhizo_R1_717397	Rhizo_R1_717536	Rhizo_R1_718398	Rhizo_R1_719735	Rhizo_R1_721790	Rhizo_R1_723224	Rhizo_R1_723362	Rhizo_R1_723617	Rhizo_R2_725615	Rhizo_R2_725604	Rhizo_R2_725704	Rhizo_R2_726023	Rhizo_R2_729008	Rhizo_R2_730624	Rhizo_R2_732895	Rhizo_R2_734272	Rhizo_R2_734509	Rhizo_R2_737387	Rhizo_R2_741056	Rhizo_R2_742055	Rhizo_R2_747672	Rhizo_R2_748611	Rhizo_R2_750953	Rhizo_R2_753731	Rhizo_R2_757042	Rhizo_R2_758358	Rhizo_R2_759800	RootZone_R2_1009484	RootZone_R2_1018321	RootZone_R2_1022290	RootZone_R2_1023687	RootZone_R2_1031070	RootZone_R2_1040092
OTU1172	RootZone_R1_137314	RootZone_R1_144011	RootZone_R1_145816	RootZone_R1_150314	RootZone_R1_153527	RootZone_R1_153976	RootZone_R1_154514	RootZone_R1_155435	RootZone_R1_158611	RootZone_R1_160781	RootZone_R1_163512	RootZone_R1_163529	RootZone_R1_165265	RootZone_R1_165830	RootZone_R1_166519	Rhizo_R3_361257	Rhizo_R3_373940	RootZone_R3_570061	RootZone_R3_570663	RootZone_R3_571598	RootZone_R3_571876	RootZone_R3_573161	RootZone_R3_573809	RootZone_R3_575097	RootZone_R3_575350	RootZone_R3_575639	RootZone_R3_575891	RootZone_R3_575978	RootZone_R3_577356	RootZone_R3_577480	RootZone_R3_577462	RootZone_R3_577881	RootZone_R3_579208	RootZone_R3_579380	RootZone_R3_579712	RootZone_R3_580472	RootZone_R3_582141	RootZone_R3_582349	RootZone_R3_582695	RootZone_R3_582832	RootZone_R3_583750	RootZone_R3_583897	RootZone_R3_584264	RootZone_R3_584554	RootZone_R3_584572	RootZone_R3_585374	RootZone_R3_585637	RootZone_R3_586249	RootZone_R3_586756	RootZone_R3_586857	RootZone_R3_586890	RootZone_R3_587289	RootZone_R3_587526	RootZone_R3_588348	RootZone_R3_588734	RootZone_R3_588780	RootZone_R3_589852	RootZone_R3_589989	RootZone_R3_590274	RootZone_R3_590961	RootZone_R3_591318	RootZone_R3_592144	RootZone_R3_592216	RootZone_R3_592538	RootZone_R3_593043	RootZone_R3_593640	RootZone_R3_594137	RootZone_R3_597053	RootZone_R3_597579	RootZone_R3_600090	RootZone_R3_600372	RootZone_R3_601099	RootZone_R3_601232	RootZone_R3_601290	RootZone_R3_601757	RootZone_R3_601989	RootZone_R3_602147	RootZone_R3_602354	RootZone_R3_602486	RootZone_R3_603182	RootZone_R3_604960	RootZone_R3_605402	RootZone_R3_605598	RootZone_R3_606106	RootZone_R3_606300	RootZone_R3_607222	RootZone_R3_607834	RootZone_R3_608338	RootZone_R3_608383	RootZone_R3_608769	Rhizo_R1_705666	Rhizo_R1_714160	Rhizo_R1_715306	Rhizo_R1_720442	Rhizo_R1_722624	Rhizo_R1_723315	Rhizo_R2_730441	Rhizo_R2_730559	Rhizo_R2_730630	Rhizo_R2_730863	Rhizo_R2_731572	Rhizo_R2_733620	Rhizo_R2_733764	Rhizo_R2_737969	Rhizo_R2_738173	Rhizo_R2_739037	Rhizo_R2_739130	Rhizo_R2_741823	Rhizo_R2_742410	Rhizo_R2_743165	Rhizo_R2_745471	Rhizo_R2_746369	Rhizo_R2_747117	Rhizo_R2_748029	Rhizo_R2_748541	Rhizo_R2_749076	Rhizo_R2_749462	Rhizo_R2_749886	Rhizo_R2_751452	Rhizo_R2_752737	Rhizo_R2_753163	Rhizo_R2_756824	Rhizo_R2_757709	Rhizo_R2_758057	Rhizo_R2_760567	Rhizo_R2_761916	RootZone_R2_1005947	RootZone_R2_1006113	RootZone_R2_1010542	RootZone_R2_1010807	RootZone_R2_1010875	RootZone_R2_1012155	RootZone_R2_1012247	RootZone_R2_1012343	RootZone_R2_1012882	RootZone_R2_1013006	RootZone_R2_1013631	RootZone_R2_1016021	RootZone_R2_1019221	RootZone_R2_1019413	RootZone_R2_1020009	RootZone_R2_1020138	RootZone_R2_1020287	RootZone_R2_1020501	RootZone_R2_1024289	RootZone_R2_1025187	RootZone_R2_1025508	RootZone_R2_1025654	RootZone_R2_1025879	RootZone_R2_1026049	RootZone_R2_1028144	RootZone_R2_1030285	RootZone_R2_1031517	RootZone_R2_1032068	RootZone_R2_1032353	RootZone_R2_1033336	RootZone_R2_1035848	RootZone_R2_1035917	RootZone_R2_1036658	RootZone_R2_1037216	RootZone_R2_1038478	RootZone_R2_1039523	RootZone_R2_1039601	RootZone_R2_1040303	RootZone_R2_1040743	RootZone_R2_1042760	RootZone_R2_1042953
OTU1173	RootZone_R1_135976	RootZone_R1_136080	RootZone_R1_136144	RootZone_R1_136402	RootZone_R1_136406	RootZone_R1_136431	RootZone_R1_136522	RootZone_R1_136555	RootZone_R1_136570	RootZone_R1_136816	RootZone_R1_136819	RootZone_R1_137004	RootZone_R1_137460	RootZone_R1_137521	RootZone_R1_137641	RootZone_R1_137809	RootZone_R1_137904	RootZone_R1_138019	RootZone_R1_138379	RootZone_R1_138435	RootZone_R1_138587	RootZone_R1_138759	RootZone_R1_138823	RootZone_R1_139627	RootZone_R1_139677	RootZone_R1_139895	RootZone_R1_139922	RootZone_R1_139968	RootZone_R1_140090	RootZone_R1_140175	RootZone_R1_140193	RootZone_R1_140446	RootZone_R1_140674	RootZone_R1_141838	RootZone_R1_142113	RootZone_R1_142187	RootZone_R1_142239	RootZone_R1_142517	RootZone_R1_142583	RootZone_R1_142673	RootZone_R1_142712	RootZone_R1_142887	RootZone_R1_143005	RootZone_R1_143346	RootZone_R1_143431	RootZone_R1_143434	RootZone_R1_143691	RootZone_R1_143734	RootZone_R1_143819	RootZone_R1_144056	RootZone_R1_144223	RootZone_R1_144332	RootZone_R1_144373	RootZone_R1_144475	RootZone_R1_144787	RootZone_R1_145120	RootZone_R1_145186	RootZone_R1_145366	RootZone_R1_145446	RootZone_R1_145493	RootZone_R1_145793	RootZone_R1_145853	RootZone_R1_145982	RootZone_R1_146145	RootZone_R1_146389	RootZone_R1_146660	RootZone_R1_146757	RootZone_R1_146795	RootZone_R1_147107	RootZone_R1_145803	RootZone_R1_147506	RootZone_R1_147531	RootZone_R1_148217	RootZone_R1_148253	RootZone_R1_148361	RootZone_R1_148440	RootZone_R1_148499	RootZone_R1_148640	RootZone_R1_149004	RootZone_R1_149053	RootZone_R1_149082	RootZone_R1_149102	RootZone_R1_149230	RootZone_R1_149287	RootZone_R1_149703	RootZone_R1_149893	RootZone_R1_149981	RootZone_R1_150120	RootZone_R1_150206	RootZone_R1_150459	RootZone_R1_150518	RootZone_R1_150566	RootZone_R1_150731	RootZone_R1_150770	RootZone_R1_151177	RootZone_R1_151485	RootZone_R1_151869	RootZone_R1_152024	RootZone_R1_152212	RootZone_R1_152310	RootZone_R1_152323	RootZone_R1_152988	RootZone_R1_153005	RootZone_R1_153290	RootZone_R1_153646	RootZone_R1_153887	RootZone_R1_154005	RootZone_R1_154130	RootZone_R1_154220	RootZone_R1_154661	RootZone_R1_155373	RootZone_R1_155696	RootZone_R1_155724	RootZone_R1_155798	RootZone_R1_155820	RootZone_R1_156003	RootZone_R1_156277	RootZone_R1_156450	RootZone_R1_156453	RootZone_R1_156495	RootZone_R1_156700	RootZone_R1_156743	RootZone_R1_156771	RootZone_R1_156821	RootZone_R1_157024	RootZone_R1_157424	RootZone_R1_157672	RootZone_R1_157768	RootZone_R1_157917	RootZone_R1_158065	RootZone_R1_158124	RootZone_R1_158325	RootZone_R1_158464	RootZone_R1_158506	RootZone_R1_159304	RootZone_R1_159431	RootZone_R1_159574	RootZone_R1_159660	RootZone_R1_159802	RootZone_R1_160077	RootZone_R1_160094	RootZone_R1_160288	RootZone_R1_160383	RootZone_R1_160485	RootZone_R1_160538	RootZone_R1_160578	RootZone_R1_160604	RootZone_R1_160767	RootZone_R1_160803	RootZone_R1_160958	RootZone_R1_161046	RootZone_R1_161154	RootZone_R1_161245	RootZone_R1_161335	RootZone_R1_161667	RootZone_R1_161730	RootZone_R1_161931	RootZone_R1_161979	RootZone_R1_162156	RootZone_R1_162235	RootZone_R1_162518	RootZone_R1_162584	RootZone_R1_162594	RootZone_R1_162628	RootZone_R1_163202	RootZone_R1_163292	RootZone_R1_163389	RootZone_R1_163630	RootZone_R1_163652	RootZone_R1_163843	RootZone_R1_163989	RootZone_R1_164346	RootZone_R1_164364	RootZone_R1_164462	RootZone_R1_164530	RootZone_R1_164624	RootZone_R1_164848	RootZone_R1_164962	RootZone_R1_164973	RootZone_R1_165240	RootZone_R1_166077	RootZone_R1_166211	RootZone_R1_166270	RootZone_R1_166314	RootZone_R1_166395	RootZone_R1_166717	R_Endo_R2_291522	Rhizo_R3_350844	Rhizo_R3_350848	Rhizo_R3_351255	Rhizo_R3_351813	Rhizo_R3_351862	Rhizo_R3_352164	Rhizo_R3_352592	Rhizo_R3_353071	Rhizo_R3_353425	Rhizo_R3_353747	Rhizo_R3_353819	Rhizo_R3_353716	Rhizo_R3_355114	Rhizo_R3_355273	Rhizo_R3_355810	Rhizo_R3_356420	Rhizo_R3_356625	Rhizo_R3_356897	Rhizo_R3_357088	Rhizo_R3_357683	Rhizo_R3_358035	Rhizo_R3_358106	Rhizo_R3_358423	Rhizo_R3_358983	Rhizo_R3_358959	Rhizo_R3_360196	Rhizo_R3_360554	Rhizo_R3_360528	Rhizo_R3_361972	Rhizo_R3_362442	Rhizo_R3_362934	Rhizo_R3_363204	Rhizo_R3_363631	Rhizo_R3_365441	Rhizo_R3_365725	Rhizo_R3_366645	Rhizo_R3_366857	Rhizo_R3_366893	Rhizo_R3_366919	Rhizo_R3_366999	Rhizo_R3_367152	Rhizo_R3_367868	Rhizo_R3_368240	Rhizo_R3_368500	Rhizo_R3_368742	Rhizo_R3_369034	Rhizo_R3_369227	Rhizo_R3_369370	Rhizo_R3_370255	Rhizo_R3_371344	Rhizo_R3_371645	Rhizo_R3_372800	Rhizo_R3_373016	Rhizo_R3_373524	Rhizo_R3_373535	Rhizo_R3_373960	Rhizo_R3_374744	Rhizo_R3_375298	Rhizo_R3_376265	Rhizo_R3_376648	Rhizo_R3_376726	Rhizo_R3_376755	Rhizo_R3_378105	Rhizo_R3_379300	Rhizo_R3_379610	Rhizo_R3_379818	Rhizo_R3_379837	Rhizo_R3_380034	Rhizo_R3_380169	Rhizo_R3_381221	Rhizo_R3_382109	Rhizo_R3_382248	Rhizo_R3_382496	Rhizo_R3_382559	Rhizo_R3_383162	Rhizo_R3_383318	Rhizo_R3_384251	Rhizo_R3_384372	Rhizo_R3_384482	Rhizo_R3_384562	Rhizo_R3_384698	Rhizo_R3_384955	Rhizo_R3_385071	Rhizo_R3_385156	Rhizo_R3_386610	Rhizo_R3_386609	Rhizo_R3_386675	Rhizo_R3_386694	Rhizo_R3_386699	Rhizo_R3_388117	RootZone_R3_568984	RootZone_R3_569411	RootZone_R3_570303	RootZone_R3_570586	RootZone_R3_571513	RootZone_R3_571812	RootZone_R3_572581	RootZone_R3_572608	RootZone_R3_572721	RootZone_R3_572965	RootZone_R3_573117	RootZone_R3_574261	RootZone_R3_575106	RootZone_R3_575613	RootZone_R3_575660	RootZone_R3_576568	RootZone_R3_576784	RootZone_R3_577233	RootZone_R3_577653	RootZone_R3_579160	RootZone_R3_579243	RootZone_R3_579280	RootZone_R3_579393	RootZone_R3_579667	RootZone_R3_579908	RootZone_R3_580658	RootZone_R3_581503	RootZone_R3_581833	RootZone_R3_581863	RootZone_R3_581830	RootZone_R3_582330	RootZone_R3_582422	RootZone_R3_582744	RootZone_R3_582928	RootZone_R3_582953	RootZone_R3_583257	RootZone_R3_583442	RootZone_R3_583506	RootZone_R3_583571	RootZone_R3_583910	RootZone_R3_584231	RootZone_R3_584220	RootZone_R3_584256	RootZone_R3_584386	RootZone_R3_584696	RootZone_R3_585048	RootZone_R3_585265	RootZone_R3_585682	RootZone_R3_585823	RootZone_R3_585845	RootZone_R3_586224	RootZone_R3_586225	RootZone_R3_586404	RootZone_R3_587371	RootZone_R3_587642	RootZone_R3_588211	RootZone_R3_588149	RootZone_R3_588360	RootZone_R3_588587	RootZone_R3_588727	RootZone_R3_588762	RootZone_R3_589000	RootZone_R3_589140	RootZone_R3_590232	RootZone_R3_590497	RootZone_R3_591358	RootZone_R3_591848	RootZone_R3_592988	RootZone_R3_593674	RootZone_R3_594174	RootZone_R3_594181	RootZone_R3_594323	RootZone_R3_595517	RootZone_R3_596454	RootZone_R3_596466	RootZone_R3_597319	RootZone_R3_597744	RootZone_R3_598799	RootZone_R3_599420	RootZone_R3_599674	RootZone_R3_599833	RootZone_R3_599929	RootZone_R3_600237	RootZone_R3_600604	RootZone_R3_601257	RootZone_R3_601859	RootZone_R3_602084	RootZone_R3_602385	RootZone_R3_602979	RootZone_R3_603186	RootZone_R3_603802	RootZone_R3_603857	RootZone_R3_605055	RootZone_R3_605327	RootZone_R3_606359	RootZone_R3_606425	RootZone_R3_606444	RootZone_R3_606503	RootZone_R3_607566	RootZone_R3_607766	RootZone_R3_608076	Rhizo_R1_691757	Rhizo_R1_692542	Rhizo_R1_694434	Rhizo_R1_695024	Rhizo_R1_696043	Rhizo_R1_696392	Rhizo_R1_696723	Rhizo_R1_696798	Rhizo_R1_696799	Rhizo_R1_696807	Rhizo_R1_696947	Rhizo_R1_697635	Rhizo_R1_698039	Rhizo_R1_698659	Rhizo_R1_698662	Rhizo_R1_699352	Rhizo_R1_702069	Rhizo_R1_702194	Rhizo_R1_702474	Rhizo_R1_703183	Rhizo_R1_703404	Rhizo_R1_703950	Rhizo_R1_703997	Rhizo_R1_704279	Rhizo_R1_706207	Rhizo_R1_706285	Rhizo_R1_706727	Rhizo_R1_706919	Rhizo_R1_709582	Rhizo_R1_709740	Rhizo_R1_710063	Rhizo_R1_712438	Rhizo_R1_712864	Rhizo_R1_713139	Rhizo_R1_713164	Rhizo_R1_713942	Rhizo_R1_715647	Rhizo_R1_715829	Rhizo_R1_716170	Rhizo_R1_716287	Rhizo_R1_716355	Rhizo_R1_716523	Rhizo_R1_717155	Rhizo_R1_718180	Rhizo_R1_718923	Rhizo_R1_719083	Rhizo_R1_719293	Rhizo_R1_719804	Rhizo_R1_720798	Rhizo_R1_721637	Rhizo_R1_722152	Rhizo_R1_722978	Rhizo_R1_723006	Rhizo_R1_723666	Rhizo_R1_723816	Rhizo_R1_723975	Rhizo_R1_724579	Rhizo_R2_725071	Rhizo_R2_726094	Rhizo_R2_726665	Rhizo_R2_726918	Rhizo_R2_728483	Rhizo_R2_728646	Rhizo_R2_728675	Rhizo_R2_729797	Rhizo_R2_729765	Rhizo_R2_730394	Rhizo_R2_730416	Rhizo_R2_731321	Rhizo_R2_731827	Rhizo_R2_732284	Rhizo_R2_732377	Rhizo_R2_733005	Rhizo_R2_733801	Rhizo_R2_734455	Rhizo_R2_736394	Rhizo_R2_736604	Rhizo_R2_737078	Rhizo_R2_737260	Rhizo_R2_737479	Rhizo_R2_739001	Rhizo_R2_739150	Rhizo_R2_740061	Rhizo_R2_740392	Rhizo_R2_740676	Rhizo_R2_743392	Rhizo_R2_743607	Rhizo_R2_743984	Rhizo_R2_744074	Rhizo_R2_744565	Rhizo_R2_745499	Rhizo_R2_746832	Rhizo_R2_747152	Rhizo_R2_747450	Rhizo_R2_747533	Rhizo_R2_748299	Rhizo_R2_749473	Rhizo_R2_750118	Rhizo_R2_751007	Rhizo_R2_752183	Rhizo_R2_752443	Rhizo_R2_753032	Rhizo_R2_753115	Rhizo_R2_753457	Rhizo_R2_754186	Rhizo_R2_754729	Rhizo_R2_755073	Rhizo_R2_755201	Rhizo_R2_756000	Rhizo_R2_756866	Rhizo_R2_757714	Rhizo_R2_757940	Rhizo_R2_757937	Rhizo_R2_760733	Rhizo_R2_761539	Rhizo_R2_761667	Rhizo_R2_762004	RootZone_R2_1006078	RootZone_R2_1006736	RootZone_R2_1006885	RootZone_R2_1007090	RootZone_R2_1007568	RootZone_R2_1007596	RootZone_R2_1007659	RootZone_R2_1007929	RootZone_R2_1008050	RootZone_R2_1008700	RootZone_R2_1009079	RootZone_R2_1009703	RootZone_R2_1009910	RootZone_R2_1010554	RootZone_R2_1011158	RootZone_R2_1011227	RootZone_R2_1012042	RootZone_R2_1012190	RootZone_R2_1012319	RootZone_R2_1012401	RootZone_R2_1012466	RootZone_R2_1012474	RootZone_R2_1012751	RootZone_R2_1013541	RootZone_R2_1013613	RootZone_R2_1013918	RootZone_R2_1014007	RootZone_R2_1014812	RootZone_R2_1014862	RootZone_R2_1015157	RootZone_R2_1015190	RootZone_R2_1015356	RootZone_R2_1015870	RootZone_R2_1015898	RootZone_R2_1015992	RootZone_R2_1016086	RootZone_R2_1016394	RootZone_R2_1017130	RootZone_R2_1017543	RootZone_R2_1017946	RootZone_R2_1017991	RootZone_R2_1018038	RootZone_R2_1018213	RootZone_R2_1018474	RootZone_R2_1018614	RootZone_R2_1018978	RootZone_R2_1019069	RootZone_R2_1019266	RootZone_R2_1019338	RootZone_R2_1019588	RootZone_R2_1019850	RootZone_R2_1019892	RootZone_R2_1020365	RootZone_R2_1020543	RootZone_R2_1021384	RootZone_R2_1022929	RootZone_R2_1023047	RootZone_R2_1023624	RootZone_R2_1023985	RootZone_R2_1025220	RootZone_R2_1025573	RootZone_R2_1026478	RootZone_R2_1027818	RootZone_R2_1028249	RootZone_R2_1028409	RootZone_R2_1028719	RootZone_R2_1028774	RootZone_R2_1029314	RootZone_R2_1029660	RootZone_R2_1029717	RootZone_R2_1030695	RootZone_R2_1031557	RootZone_R2_1031877	RootZone_R2_1032210	RootZone_R2_1032783	RootZone_R2_1033168	RootZone_R2_1033227	RootZone_R2_1033477	RootZone_R2_1033618	RootZone_R2_1033742	RootZone_R2_1033872	RootZone_R2_1034840	RootZone_R2_1035773	RootZone_R2_1035785	RootZone_R2_1036030	RootZone_R2_1036070	RootZone_R2_1036605	RootZone_R2_1036642	RootZone_R2_1036882	RootZone_R2_1037021	RootZone_R2_1037119	RootZone_R2_1037699	RootZone_R2_1037891	RootZone_R2_1038873	RootZone_R2_1038902	RootZone_R2_1039052	RootZone_R2_1039372	RootZone_R2_1039677	RootZone_R2_1039738	RootZone_R2_1039759	RootZone_R2_1039979	RootZone_R2_1040412	RootZone_R2_1040844	RootZone_R2_1040981	RootZone_R2_1041694	RootZone_R2_1041969	RootZone_R2_1042016	RootZone_R2_1042501	RootZone_R2_1042868	RootZone_R2_1042962	RootZone_R2_1043085
OTU1174	RootZone_R1_135883	RootZone_R1_136312	RootZone_R1_137360	RootZone_R1_137887	RootZone_R1_141814	RootZone_R1_142563	RootZone_R1_144941	RootZone_R1_145994	RootZone_R1_147599	RootZone_R1_149511	RootZone_R1_149637	RootZone_R1_149899	RootZone_R1_152028	RootZone_R1_153345	RootZone_R1_153470	RootZone_R1_155618	RootZone_R1_156328	RootZone_R1_156373	RootZone_R1_157929	RootZone_R1_158793	RootZone_R1_158889	RootZone_R1_159415	RootZone_R1_159940	RootZone_R1_161487	RootZone_R1_161613	RootZone_R1_162505	RootZone_R1_162624	Rhizo_R3_369412	Rhizo_R3_381803	RootZone_R3_569785	RootZone_R3_569846	RootZone_R3_571997	RootZone_R3_572705	RootZone_R3_573489	RootZone_R3_574786	RootZone_R3_576867	RootZone_R3_577465	RootZone_R3_579073	RootZone_R3_580996	RootZone_R3_581600	RootZone_R3_581688	RootZone_R3_583104	RootZone_R3_583396	RootZone_R3_584335	RootZone_R3_585833	RootZone_R3_585982	RootZone_R3_588632	RootZone_R3_589157	RootZone_R3_590107	RootZone_R3_590388	RootZone_R3_591188	RootZone_R3_595900	RootZone_R3_596371	RootZone_R3_596417	RootZone_R3_598152	RootZone_R3_599011	RootZone_R3_601873	RootZone_R3_604348	RootZone_R3_605631	RootZone_R3_606817	RootZone_R3_607550	Rhizo_R1_693754	Rhizo_R1_700972	Rhizo_R1_701290	Rhizo_R1_709679	Rhizo_R1_718567	Rhizo_R1_722670	Rhizo_R1_723707	Rhizo_R2_726549	Rhizo_R2_728360	RootZone_R2_1007352	RootZone_R2_1008960	RootZone_R2_1009064	RootZone_R2_1010007	RootZone_R2_1010144	RootZone_R2_1010155	RootZone_R2_1010954	RootZone_R2_1011634	RootZone_R2_1011794	RootZone_R2_1012068	RootZone_R2_1016223	RootZone_R2_1018562	RootZone_R2_1019132	RootZone_R2_1019405	RootZone_R2_1020485	RootZone_R2_1020497	RootZone_R2_1021531	RootZone_R2_1025891	RootZone_R2_1026761	RootZone_R2_1028026	RootZone_R2_1029357	RootZone_R2_1030462	RootZone_R2_1036026	RootZone_R2_1037688	RootZone_R2_1039944
OTU1175	RootZone_R1_136359	RootZone_R1_137092	RootZone_R1_137483	RootZone_R1_137854	RootZone_R1_138860	RootZone_R1_139114	RootZone_R1_146350	RootZone_R1_146713	RootZone_R1_147597	RootZone_R1_149655	RootZone_R1_149904	RootZone_R1_153487	RootZone_R1_154999	RootZone_R1_156200	RootZone_R1_156484	RootZone_R1_160434	RootZone_R1_161528	RootZone_R1_163164	RootZone_R1_165913	RootZone_R1_165989	Rhizo_R3_354388	Rhizo_R3_363485	Rhizo_R3_367018	Rhizo_R3_375058	Rhizo_R3_377261	Rhizo_R3_378886	RootZone_R3_572151	RootZone_R3_572846	RootZone_R3_574646	RootZone_R3_578855	RootZone_R3_582544	RootZone_R3_583729	RootZone_R3_584966	RootZone_R3_584998	RootZone_R3_585601	RootZone_R3_586047	RootZone_R3_587202	RootZone_R3_588210	RootZone_R3_590159	RootZone_R3_590949	RootZone_R3_591306	RootZone_R3_595109	RootZone_R3_595574	RootZone_R3_596667	RootZone_R3_598092	RootZone_R3_599446	RootZone_R3_599664	RootZone_R3_602705	RootZone_R3_604351	RootZone_R3_605033	RootZone_R3_606331	RootZone_R3_606370	RootZone_R3_606561	RootZone_R3_608406	Rhizo_R1_694597	Rhizo_R1_712227	Rhizo_R1_716150	Rhizo_R1_722481	Rhizo_R2_733601	Rhizo_R2_740852	Rhizo_R2_745757	Rhizo_R2_750407	Rhizo_R2_751602	Rhizo_R2_758858	RootZone_R2_1006182	RootZone_R2_1007333	RootZone_R2_1007963	RootZone_R2_1008283	RootZone_R2_1008924	RootZone_R2_1009003	RootZone_R2_1009841	RootZone_R2_1010966	RootZone_R2_1017300	RootZone_R2_1017334	RootZone_R2_1018028	RootZone_R2_1020541	RootZone_R2_1021585	RootZone_R2_1022566	RootZone_R2_1023314	RootZone_R2_1023582	RootZone_R2_1024102	RootZone_R2_1024650	RootZone_R2_1025793	RootZone_R2_1027663	RootZone_R2_1028442	RootZone_R2_1029304	RootZone_R2_1029422	RootZone_R2_1032082	RootZone_R2_1032291	RootZone_R2_1032455	RootZone_R2_1035555	RootZone_R2_1036969	RootZone_R2_1037253	RootZone_R2_1038231	RootZone_R2_1039204	RootZone_R2_1039352	RootZone_R2_1039519	RootZone_R2_1040705	RootZone_R2_1042546
OTU1176	RootZone_R1_136516	RootZone_R1_147123	RootZone_R1_159221	RootZone_R1_162527	RootZone_R3_582442	RootZone_R3_586916	RootZone_R3_600511	RootZone_R3_604012	RootZone_R3_607224	Rhizo_R1_722448	RootZone_R2_1020713	RootZone_R2_1021328	RootZone_R2_1028112	RootZone_R2_1029400
OTU1177	RootZone_R1_139059	RootZone_R1_155872	RootZone_R1_158365	RootZone_R1_159511	RootZone_R1_160072	RootZone_R1_165731	RootZone_R1_166953	Rhizo_R3_364401	RootZone_R3_575170	RootZone_R3_582717	RootZone_R3_586424	RootZone_R3_597337	RootZone_R3_598005	RootZone_R3_602136	RootZone_R3_602142	RootZone_R3_607320	RootZone_R2_1008478	RootZone_R2_1009552	RootZone_R2_1022005
OTU1178	RootZone_R1_140953	L_Epi_R2_391200	L_Epi_R2_403767	L_Epi_R2_410850	RootZone_R3_568780	RootZone_R3_572674	RootZone_R3_575026	RootZone_R3_576383	RootZone_R3_579057	RootZone_R3_583013	RootZone_R3_584502	RootZone_R3_586902	RootZone_R3_587436	RootZone_R3_587732	RootZone_R3_589098	RootZone_R3_589597	RootZone_R3_591808	RootZone_R3_593104	RootZone_R3_596922	RootZone_R3_597137	RootZone_R3_597351	RootZone_R3_597796	RootZone_R3_599250	RootZone_R3_599802	RootZone_R3_603701	RootZone_R3_605698	Rhizo_R1_694000	Rhizo_R1_695211	Rhizo_R1_723985	Rhizo_R2_745040	Rhizo_R2_757968	Rhizo_R2_760960	L_Epi_R1_859848	L_Epi_R3_963581	RootZone_R2_1009597	RootZone_R2_1018434	RootZone_R2_1026281	RootZone_R2_1028520	RootZone_R2_1029173
OTU1179	RootZone_R1_139591	RootZone_R1_151680	RootZone_R1_156122	RootZone_R1_160284	Rhizo_R3_363909	Rhizo_R3_366138	Rhizo_R3_373359	RootZone_R3_571788	RootZone_R3_600129	Rhizo_R1_700418	Rhizo_R1_701666	RootZone_R2_1011798	RootZone_R2_1018982	RootZone_R2_1037429	RootZone_R2_1037918
OTU118	RootZone_R3_576564	RootZone_R2_1038048
OTU1180	St_Epi_R3_124980	Pl_R3_437736	L_Endo_R2_520122	L_Epi_R3_954468
OTU1181	RootZone_R3_590531
OTU1182	RootZone_R1_143540	RootZone_R1_144447	RootZone_R1_144493	RootZone_R1_145161	RootZone_R1_145768	RootZone_R1_145857	RootZone_R1_146006	RootZone_R1_146062	RootZone_R1_146578	RootZone_R1_146594	RootZone_R1_147322	RootZone_R1_150291	RootZone_R1_150416	RootZone_R1_150422	RootZone_R1_153199	RootZone_R1_155497	RootZone_R1_156201	RootZone_R1_159382	RootZone_R1_161910	Rhizo_R3_370887	RootZone_R3_572381	RootZone_R3_572575	RootZone_R3_574317	RootZone_R3_575429	RootZone_R3_578641	RootZone_R3_579576	RootZone_R3_581025	RootZone_R3_583762	RootZone_R3_585069	RootZone_R3_586638	RootZone_R3_587687	RootZone_R3_589350	RootZone_R3_589495	RootZone_R3_590117	RootZone_R3_592041	RootZone_R3_593309	RootZone_R3_599204	RootZone_R3_602568	RootZone_R3_603865	RootZone_R3_604964	RootZone_R3_605717	RootZone_R3_606142	RootZone_R3_606308	Rhizo_R2_731100	Rhizo_R2_740422	Rhizo_R2_754340	RootZone_R2_1008813	RootZone_R2_1010473	RootZone_R2_1011969	RootZone_R2_1020985	RootZone_R2_1032450	RootZone_R2_1033399	RootZone_R2_1041920	RootZone_R2_1042207
OTU1183	Rhizo_R1_711868
OTU1185	RootZone_R1_160172	RootZone_R3_570367	RootZone_R3_585270	RootZone_R3_590809	RootZone_R3_596183	Rhizo_R2_731315	RootZone_R2_1010722	RootZone_R2_1026135
OTU1186	RootZone_R1_141150	RootZone_R1_144349	RootZone_R1_144793	RootZone_R1_147534	RootZone_R1_154532	RootZone_R1_157455	RootZone_R1_160137	RootZone_R1_160973	RootZone_R1_161894	RootZone_R1_162794	RootZone_R3_573906	RootZone_R3_575282	RootZone_R3_601223	RootZone_R3_606426	RootZone_R2_1016777	RootZone_R2_1017574	RootZone_R2_1017718	RootZone_R2_1031572	RootZone_R2_1032959
OTU1187	RootZone_R1_137532	RootZone_R1_138541	RootZone_R1_139055	RootZone_R1_139911	RootZone_R1_140764	RootZone_R1_141404	RootZone_R1_142805	RootZone_R1_143225	RootZone_R1_143388	RootZone_R1_144682	RootZone_R1_145375	RootZone_R1_145512	RootZone_R1_145652	RootZone_R1_146397	RootZone_R1_147257	RootZone_R1_147353	RootZone_R1_147519	RootZone_R1_148199	RootZone_R1_148483	RootZone_R1_148668	RootZone_R1_149603	RootZone_R1_151084	RootZone_R1_153123	RootZone_R1_153137	RootZone_R1_153446	RootZone_R1_155250	RootZone_R1_157028	RootZone_R1_157197	RootZone_R1_157595	RootZone_R1_158088	RootZone_R1_158438	RootZone_R1_159420	RootZone_R1_159631	RootZone_R1_160080	RootZone_R1_161169	RootZone_R1_161699	RootZone_R1_163339	RootZone_R1_163669	RootZone_R1_163773	RootZone_R1_164148	RootZone_R1_164458	RootZone_R1_165439	RootZone_R1_166124	RootZone_R1_166873	Rhizo_R3_354540	Rhizo_R3_384963	RootZone_R3_569004	RootZone_R3_570942	RootZone_R3_572463	RootZone_R3_576456	RootZone_R3_577952	RootZone_R3_580194	RootZone_R3_581152	RootZone_R3_584515	RootZone_R3_585781	RootZone_R3_588364	RootZone_R3_590087	RootZone_R3_590758	RootZone_R3_591015	RootZone_R3_593692	RootZone_R3_594887	RootZone_R3_595200	RootZone_R3_595351	RootZone_R3_595792	RootZone_R3_596699	RootZone_R3_597705	RootZone_R3_598882	RootZone_R3_599587	RootZone_R3_600599	RootZone_R3_601272	RootZone_R3_604402	RootZone_R3_606177	RootZone_R3_607176	RootZone_R3_607976	Rhizo_R1_697622	Rhizo_R2_737415	Rhizo_R2_739535	Rhizo_R2_748761	Rhizo_R2_749030	Rhizo_R2_756008	RootZone_R2_1007303	RootZone_R2_1007437	RootZone_R2_1007873	RootZone_R2_1008011	RootZone_R2_1009922	RootZone_R2_1009989	RootZone_R2_1011565	RootZone_R2_1011602	RootZone_R2_1012104	RootZone_R2_1012828	RootZone_R2_1013143	RootZone_R2_1013526	RootZone_R2_1014316	RootZone_R2_1014412	RootZone_R2_1015474	RootZone_R2_1015511	RootZone_R2_1016671	RootZone_R2_1016714	RootZone_R2_1016838	RootZone_R2_1019012	RootZone_R2_1019186	RootZone_R2_1020842	RootZone_R2_1022117	RootZone_R2_1022343	RootZone_R2_1022592	RootZone_R2_1023811	RootZone_R2_1024071	RootZone_R2_1024710	RootZone_R2_1024934	RootZone_R2_1025585	RootZone_R2_1025873	RootZone_R2_1026007	RootZone_R2_1026583	RootZone_R2_1026686	RootZone_R2_1026745	RootZone_R2_1026877	RootZone_R2_1027103	RootZone_R2_1027683	RootZone_R2_1027737	RootZone_R2_1028992	RootZone_R2_1029083	RootZone_R2_1030159	RootZone_R2_1033092	RootZone_R2_1033786	RootZone_R2_1033840	RootZone_R2_1034094	RootZone_R2_1034200	RootZone_R2_1035116	RootZone_R2_1035467	RootZone_R2_1035545	RootZone_R2_1035864	RootZone_R2_1035974	RootZone_R2_1036655	RootZone_R2_1036953	RootZone_R2_1039270	RootZone_R2_1039581	RootZone_R2_1040241	RootZone_R2_1040754	RootZone_R2_1041004	RootZone_R2_1041056	RootZone_R2_1042830
OTU1188	RootZone_R1_136316	RootZone_R1_136352	RootZone_R1_137035	RootZone_R1_140000	RootZone_R1_141696	RootZone_R1_142692	RootZone_R1_145662	RootZone_R1_147400	RootZone_R1_148678	RootZone_R1_151608	RootZone_R1_151772	RootZone_R1_153821	RootZone_R1_156303	RootZone_R1_159581	RootZone_R1_163594	RootZone_R1_165735	RootZone_R3_571342	RootZone_R3_577883	RootZone_R3_584357	RootZone_R3_596242	RootZone_R3_596327	RootZone_R3_598074	RootZone_R3_600054	RootZone_R3_602776	RootZone_R3_604801	RootZone_R3_606464	RootZone_R2_1011087	RootZone_R2_1016886	RootZone_R2_1023845	RootZone_R2_1025622	RootZone_R2_1026114	RootZone_R2_1026976	RootZone_R2_1030833
OTU1189	RootZone_R1_137961	RootZone_R1_139775	RootZone_R1_140926	RootZone_R1_146513	RootZone_R1_158234	RootZone_R1_165845	RootZone_R3_571322	RootZone_R3_571727	RootZone_R3_577004	RootZone_R3_593021	RootZone_R3_608057	RootZone_R2_1010109	RootZone_R2_1013531	RootZone_R2_1014798	RootZone_R2_1019283	RootZone_R2_1021288	RootZone_R2_1035710
OTU119	RootZone_R1_150943	RootZone_R3_578916	RootZone_R3_583171	RootZone_R3_587889	RootZone_R3_588087	RootZone_R3_588996	RootZone_R3_599995	RootZone_R3_603003	RootZone_R3_607432	RootZone_R2_1006744	RootZone_R2_1008575	RootZone_R2_1011112
OTU1190	RootZone_R1_136182	RootZone_R1_136601	RootZone_R1_138817	RootZone_R1_146330	RootZone_R1_147609	RootZone_R1_148547	RootZone_R1_150725	RootZone_R1_152920	RootZone_R1_154240	RootZone_R1_158954	RootZone_R1_161074	RootZone_R1_161466	RootZone_R1_162465	RootZone_R1_163515	Rhizo_R3_368370	Rhizo_R3_376935	RootZone_R3_572157	RootZone_R3_578330	RootZone_R3_580823	RootZone_R3_584862	RootZone_R3_587016	RootZone_R3_596430	RootZone_R3_602081	RootZone_R3_609052	Rhizo_R1_705655	Rhizo_R2_743017	RootZone_R2_1006164	RootZone_R2_1022597	RootZone_R2_1035926
OTU1191	RootZone_R1_136015	RootZone_R1_155693	RootZone_R1_162159	RootZone_R3_570741	RootZone_R3_593532	RootZone_R3_604702
OTU1192	RootZone_R1_136740	RootZone_R1_138831	RootZone_R1_140491	RootZone_R1_149659	RootZone_R1_149674	RootZone_R1_152145	RootZone_R1_165499	RootZone_R3_571435	RootZone_R3_572026	RootZone_R3_572172	RootZone_R3_572878	RootZone_R3_573184	RootZone_R3_573385	RootZone_R3_574251	RootZone_R3_577727	RootZone_R3_579463	RootZone_R3_579466	RootZone_R3_581801	RootZone_R3_581939	RootZone_R3_582394	RootZone_R3_584772	RootZone_R3_587725	RootZone_R3_587861	RootZone_R3_590734	RootZone_R3_590749	RootZone_R3_591998	RootZone_R3_592740	RootZone_R3_592839	RootZone_R3_594073	RootZone_R3_596485	RootZone_R3_596997	RootZone_R3_597510	RootZone_R3_597775	RootZone_R3_597947	RootZone_R3_599251	RootZone_R3_599388	RootZone_R3_600524	RootZone_R3_602341	RootZone_R3_602597	RootZone_R3_603484	RootZone_R3_604382	RootZone_R3_604492	RootZone_R3_606288	RootZone_R3_607462	Rhizo_R2_736835	RootZone_R2_1009872	RootZone_R2_1016029	RootZone_R2_1016907	RootZone_R2_1023651	RootZone_R2_1023910	RootZone_R2_1028337	RootZone_R2_1028951	RootZone_R2_1028972	RootZone_R2_1033559	RootZone_R2_1034791	RootZone_R2_1036861	RootZone_R2_1042457
OTU1193	RootZone_R1_140814	RootZone_R1_141462	RootZone_R1_144514	RootZone_R1_145570	RootZone_R1_147307	RootZone_R1_151985	RootZone_R1_152445	RootZone_R1_165307	Sd_Endo_R2_536594	RootZone_R3_568907	RootZone_R3_569334	RootZone_R3_570611	RootZone_R3_570827	RootZone_R3_571473	RootZone_R3_571519	RootZone_R3_572488	RootZone_R3_572998	RootZone_R3_573307	RootZone_R3_573678	RootZone_R3_574399	RootZone_R3_574492	RootZone_R3_575300	RootZone_R3_575403	RootZone_R3_576205	RootZone_R3_576215	RootZone_R3_576318	RootZone_R3_576704	RootZone_R3_577301	RootZone_R3_577450	RootZone_R3_579471	RootZone_R3_579551	RootZone_R3_579771	RootZone_R3_581355	RootZone_R3_581439	RootZone_R3_582459	RootZone_R3_582976	RootZone_R3_583036	RootZone_R3_583487	RootZone_R3_585622	RootZone_R3_586042	RootZone_R3_588646	RootZone_R3_589211	RootZone_R3_589343	RootZone_R3_590020	RootZone_R3_590098	RootZone_R3_590195	RootZone_R3_590210	RootZone_R3_590590	RootZone_R3_591061	RootZone_R3_591127	RootZone_R3_591765	RootZone_R3_592254	RootZone_R3_592484	RootZone_R3_593170	RootZone_R3_594078	RootZone_R3_594292	RootZone_R3_594312	RootZone_R3_594573	RootZone_R3_594679	RootZone_R3_594964	RootZone_R3_595622	RootZone_R3_596038	RootZone_R3_596383	RootZone_R3_596455	RootZone_R3_596458	RootZone_R3_596747	RootZone_R3_597946	RootZone_R3_598132	RootZone_R3_598181	RootZone_R3_600219	RootZone_R3_600541	RootZone_R3_600797	RootZone_R3_601160	RootZone_R3_601437	RootZone_R3_601972	RootZone_R3_603187	RootZone_R3_603352	RootZone_R3_604723	RootZone_R3_605416	RootZone_R3_605470	RootZone_R3_605935	RootZone_R3_608111	RootZone_R3_608161	Rhizo_R2_740470	Rhizo_R2_748144	Rhizo_R2_750114	RootZone_R2_1006334	RootZone_R2_1006975	RootZone_R2_1007787	RootZone_R2_1007998	RootZone_R2_1008148	RootZone_R2_1008204	RootZone_R2_1008277	RootZone_R2_1008808	RootZone_R2_1010702	RootZone_R2_1011171	RootZone_R2_1011439	RootZone_R2_1012496	RootZone_R2_1014377	RootZone_R2_1017105	RootZone_R2_1018521	RootZone_R2_1019886	RootZone_R2_1021926	RootZone_R2_1023285	RootZone_R2_1024169	RootZone_R2_1024771	RootZone_R2_1025545	RootZone_R2_1027215	RootZone_R2_1027675	RootZone_R2_1029104	RootZone_R2_1029611	RootZone_R2_1032495	RootZone_R2_1035477	RootZone_R2_1035644	RootZone_R2_1035939	RootZone_R2_1036424	RootZone_R2_1037338	RootZone_R2_1037991	RootZone_R2_1038187	RootZone_R2_1042618	RootZone_R2_1042877
OTU1194	L_Endo_R1_41809	RootZone_R1_144135	RootZone_R1_147134	RootZone_R1_159749	RootZone_R1_161139	L_Endo_R3_193944	L_Endo_R3_198275	St_Endo_R2_269134	R_Endo_R2_285164	R_Endo_R2_291487	R_Endo_R2_293537	R_Endo_R2_305139	R_Endo_R3_313511	R_Endo_R3_314826	R_Endo_R3_314942	R_Endo_R3_316846	R_Endo_R3_318595	R_Endo_R3_318924	R_Endo_R3_318927	R_Endo_R3_319029	R_Endo_R3_319727	R_Endo_R3_320473	R_Endo_R3_321028	R_Endo_R3_321102	R_Endo_R3_323126	R_Endo_R3_324470	R_Endo_R3_325251	R_Endo_R3_325621	R_Endo_R3_326963	R_Endo_R3_328203	R_Endo_R3_328857	R_Endo_R3_331938	R_Endo_R3_332357	R_Endo_R3_333177	R_Endo_R3_335783	R_Endo_R3_336987	R_Endo_R3_339106	R_Endo_R3_339557	R_Endo_R3_339677	R_Endo_R3_340901	R_Endo_R3_342283	R_Endo_R3_343090	R_Endo_R3_346776	R_Endo_R3_347019	R_Endo_R3_349783	R_Endo_R3_350021	Rhizo_R3_350639	Rhizo_R3_350645	Rhizo_R3_350669	Rhizo_R3_350778	Rhizo_R3_350751	Rhizo_R3_350851	Rhizo_R3_350857	Rhizo_R3_350953	Rhizo_R3_350965	Rhizo_R3_351055	Rhizo_R3_351141	Rhizo_R3_351229	Rhizo_R3_351253	Rhizo_R3_351269	Rhizo_R3_351226	Rhizo_R3_351454	Rhizo_R3_351502	Rhizo_R3_351552	Rhizo_R3_351568	Rhizo_R3_351605	Rhizo_R3_351806	Rhizo_R3_351964	Rhizo_R3_352034	Rhizo_R3_352057	Rhizo_R3_352313	Rhizo_R3_352451	Rhizo_R3_352516	Rhizo_R3_352608	Rhizo_R3_352626	Rhizo_R3_352719	Rhizo_R3_353003	Rhizo_R3_353011	Rhizo_R3_353142	Rhizo_R3_353464	Rhizo_R3_353770	Rhizo_R3_353777	Rhizo_R3_354108	Rhizo_R3_354343	Rhizo_R3_354418	Rhizo_R3_354639	Rhizo_R3_354646	Rhizo_R3_354680	Rhizo_R3_354745	Rhizo_R3_354850	Rhizo_R3_354851	Rhizo_R3_355088	Rhizo_R3_355354	Rhizo_R3_355760	Rhizo_R3_356049	Rhizo_R3_356295	Rhizo_R3_356398	Rhizo_R3_356417	Rhizo_R3_356522	Rhizo_R3_356566	Rhizo_R3_356756	Rhizo_R3_356878	Rhizo_R3_356894	Rhizo_R3_356953	Rhizo_R3_357199	Rhizo_R3_357377	Rhizo_R3_357438	Rhizo_R3_357460	Rhizo_R3_357650	Rhizo_R3_357668	Rhizo_R3_357789	Rhizo_R3_357876	Rhizo_R3_358376	Rhizo_R3_358377	Rhizo_R3_358306	Rhizo_R3_358464	Rhizo_R3_358522	Rhizo_R3_358609	Rhizo_R3_358605	Rhizo_R3_358661	Rhizo_R3_359110	Rhizo_R3_359071	Rhizo_R3_359220	Rhizo_R3_359499	Rhizo_R3_359659	Rhizo_R3_359803	Rhizo_R3_359916	Rhizo_R3_359968	Rhizo_R3_360038	Rhizo_R3_360040	Rhizo_R3_360234	Rhizo_R3_360186	Rhizo_R3_360357	Rhizo_R3_360478	Rhizo_R3_360550	Rhizo_R3_360570	Rhizo_R3_360660	Rhizo_R3_360813	Rhizo_R3_361065	Rhizo_R3_361045	Rhizo_R3_361265	Rhizo_R3_361302	Rhizo_R3_361373	Rhizo_R3_361456	Rhizo_R3_361581	Rhizo_R3_361538	Rhizo_R3_361731	Rhizo_R3_361793	Rhizo_R3_361831	Rhizo_R3_361918	Rhizo_R3_362062	Rhizo_R3_362103	Rhizo_R3_362182	Rhizo_R3_362260	Rhizo_R3_362351	Rhizo_R3_362416	Rhizo_R3_362461	Rhizo_R3_362592	Rhizo_R3_362735	Rhizo_R3_362754	Rhizo_R3_362794	Rhizo_R3_363099	Rhizo_R3_363221	Rhizo_R3_363242	Rhizo_R3_363247	Rhizo_R3_363283	Rhizo_R3_363408	Rhizo_R3_363462	Rhizo_R3_363574	Rhizo_R3_363613	Rhizo_R3_364054	Rhizo_R3_364304	Rhizo_R3_364612	Rhizo_R3_364638	Rhizo_R3_364666	Rhizo_R3_364738	Rhizo_R3_364821	Rhizo_R3_364950	Rhizo_R3_365184	Rhizo_R3_365172	Rhizo_R3_365281	Rhizo_R3_365408	Rhizo_R3_365440	Rhizo_R3_365451	Rhizo_R3_365505	Rhizo_R3_365549	Rhizo_R3_365717	Rhizo_R3_365879	Rhizo_R3_365898	Rhizo_R3_366014	Rhizo_R3_366116	Rhizo_R3_366236	Rhizo_R3_366406	Rhizo_R3_366493	Rhizo_R3_366595	Rhizo_R3_366551	Rhizo_R3_366888	Rhizo_R3_367069	Rhizo_R3_367105	Rhizo_R3_367103	Rhizo_R3_367354	Rhizo_R3_367415	Rhizo_R3_367612	Rhizo_R3_367721	Rhizo_R3_367782	Rhizo_R3_367855	Rhizo_R3_367948	Rhizo_R3_368002	Rhizo_R3_368077	Rhizo_R3_368157	Rhizo_R3_368168	Rhizo_R3_368182	Rhizo_R3_368430	Rhizo_R3_368579	Rhizo_R3_368819	Rhizo_R3_368922	Rhizo_R3_369012	Rhizo_R3_369104	Rhizo_R3_369173	Rhizo_R3_369204	Rhizo_R3_369430	Rhizo_R3_369481	Rhizo_R3_369565	Rhizo_R3_369666	Rhizo_R3_369676	Rhizo_R3_369658	Rhizo_R3_369805	Rhizo_R3_369954	Rhizo_R3_370009	Rhizo_R3_370269	Rhizo_R3_370410	Rhizo_R3_370455	Rhizo_R3_370631	Rhizo_R3_370638	Rhizo_R3_371010	Rhizo_R3_371116	Rhizo_R3_371171	Rhizo_R3_371205	Rhizo_R3_371224	Rhizo_R3_371234	Rhizo_R3_371409	Rhizo_R3_371435	Rhizo_R3_371523	Rhizo_R3_371639	Rhizo_R3_371659	Rhizo_R3_371697	Rhizo_R3_371811	Rhizo_R3_371847	Rhizo_R3_371816	Rhizo_R3_371879	Rhizo_R3_371931	Rhizo_R3_371989	Rhizo_R3_372077	Rhizo_R3_372095	Rhizo_R3_372096	Rhizo_R3_372101	Rhizo_R3_372110	Rhizo_R3_372251	Rhizo_R3_372275	Rhizo_R3_372273	Rhizo_R3_372735	Rhizo_R3_372941	Rhizo_R3_373008	Rhizo_R3_373023	Rhizo_R3_373061	Rhizo_R3_373237	Rhizo_R3_373304	Rhizo_R3_373346	Rhizo_R3_373409	Rhizo_R3_373380	Rhizo_R3_373643	Rhizo_R3_373667	Rhizo_R3_373764	Rhizo_R3_373801	Rhizo_R3_373854	Rhizo_R3_374038	Rhizo_R3_374042	Rhizo_R3_374055	Rhizo_R3_374236	Rhizo_R3_374233	Rhizo_R3_374278	Rhizo_R3_374303	Rhizo_R3_374633	Rhizo_R3_374850	Rhizo_R3_374863	Rhizo_R3_374922	Rhizo_R3_375134	Rhizo_R3_375352	Rhizo_R3_375414	Rhizo_R3_375553	Rhizo_R3_375610	Rhizo_R3_375648	Rhizo_R3_375692	Rhizo_R3_375782	Rhizo_R3_375905	Rhizo_R3_375951	Rhizo_R3_376021	Rhizo_R3_376117	Rhizo_R3_376357	Rhizo_R3_376667	Rhizo_R3_376762	Rhizo_R3_376867	Rhizo_R3_376857	Rhizo_R3_376982	Rhizo_R3_377197	Rhizo_R3_377212	Rhizo_R3_377359	Rhizo_R3_377476	Rhizo_R3_377546	Rhizo_R3_377625	Rhizo_R3_377861	Rhizo_R3_377932	Rhizo_R3_378071	Rhizo_R3_378030	Rhizo_R3_378177	Rhizo_R3_378174	Rhizo_R3_378384	Rhizo_R3_378666	Rhizo_R3_378691	Rhizo_R3_378969	Rhizo_R3_379220	Rhizo_R3_379230	Rhizo_R3_379487	Rhizo_R3_379492	Rhizo_R3_379679	Rhizo_R3_379704	Rhizo_R3_379817	Rhizo_R3_379834	Rhizo_R3_379959	Rhizo_R3_379913	Rhizo_R3_379979	Rhizo_R3_380036	Rhizo_R3_380067	Rhizo_R3_380109	Rhizo_R3_380305	Rhizo_R3_380708	Rhizo_R3_380810	Rhizo_R3_381048	Rhizo_R3_381213	Rhizo_R3_381280	Rhizo_R3_381357	Rhizo_R3_381312	Rhizo_R3_381468	Rhizo_R3_381556	Rhizo_R3_381698	Rhizo_R3_381784	Rhizo_R3_381843	Rhizo_R3_382096	Rhizo_R3_382119	Rhizo_R3_382144	Rhizo_R3_382484	Rhizo_R3_382529	Rhizo_R3_382627	Rhizo_R3_382727	Rhizo_R3_383039	Rhizo_R3_383125	Rhizo_R3_383193	Rhizo_R3_383230	Rhizo_R3_383407	Rhizo_R3_383425	Rhizo_R3_383412	Rhizo_R3_383620	Rhizo_R3_383958	Rhizo_R3_384015	Rhizo_R3_384030	Rhizo_R3_384059	Rhizo_R3_384273	Rhizo_R3_384275	Rhizo_R3_384309	Rhizo_R3_384319	Rhizo_R3_384419	Rhizo_R3_384590	Rhizo_R3_384974	Rhizo_R3_385169	Rhizo_R3_385318	Rhizo_R3_385506	Rhizo_R3_385469	Rhizo_R3_385623	Rhizo_R3_385654	Rhizo_R3_385627	Rhizo_R3_385691	Rhizo_R3_385845	Rhizo_R3_385896	Rhizo_R3_385953	Rhizo_R3_386056	Rhizo_R3_386207	Rhizo_R3_386261	Rhizo_R3_386377	Rhizo_R3_386406	Rhizo_R3_386426	Rhizo_R3_386510	Rhizo_R3_386526	Rhizo_R3_386584	Rhizo_R3_386597	Rhizo_R3_386696	Rhizo_R3_386826	Rhizo_R3_386871	Rhizo_R3_386870	Rhizo_R3_386907	Rhizo_R3_386924	Rhizo_R3_386984	Rhizo_R3_387054	Rhizo_R3_387147	Rhizo_R3_387267	Rhizo_R3_387324	Rhizo_R3_387327	Rhizo_R3_387346	Rhizo_R3_387480	Rhizo_R3_387605	Rhizo_R3_387745	Rhizo_R3_387739	Rhizo_R3_387904	Rhizo_R3_387971	Rhizo_R3_388019	Rhizo_R3_388194	Rhizo_R3_388174	R_Endo_R1_610512	R_Endo_R1_610720	R_Endo_R1_613085	R_Endo_R1_617243	R_Endo_R1_626526	R_Endo_R1_642605	Pl_R1_653386	Rhizo_R1_691739	Rhizo_R1_691988	Rhizo_R1_692011	Rhizo_R1_692064	Rhizo_R1_692135	Rhizo_R1_692201	Rhizo_R1_692271	Rhizo_R1_692327	Rhizo_R1_692409	Rhizo_R1_692425	Rhizo_R1_692501	Rhizo_R1_692517	Rhizo_R1_692612	Rhizo_R1_692650	Rhizo_R1_692702	Rhizo_R1_692865	Rhizo_R1_692892	Rhizo_R1_692961	Rhizo_R1_692988	Rhizo_R1_693158	Rhizo_R1_693182	Rhizo_R1_693260	Rhizo_R1_693276	Rhizo_R1_693366	Rhizo_R1_693380	Rhizo_R1_693472	Rhizo_R1_693545	Rhizo_R1_693648	Rhizo_R1_693643	Rhizo_R1_693761	Rhizo_R1_693794	Rhizo_R1_694082	Rhizo_R1_694457	Rhizo_R1_694438	Rhizo_R1_694550	Rhizo_R1_694606	Rhizo_R1_694639	Rhizo_R1_694796	Rhizo_R1_694875	Rhizo_R1_694986	Rhizo_R1_695045	Rhizo_R1_695100	Rhizo_R1_695346	Rhizo_R1_695597	Rhizo_R1_695736	Rhizo_R1_695713	Rhizo_R1_695952	Rhizo_R1_696013	Rhizo_R1_696050	Rhizo_R1_696197	Rhizo_R1_696195	Rhizo_R1_696427	Rhizo_R1_696456	Rhizo_R1_696549	Rhizo_R1_696619	Rhizo_R1_696685	Rhizo_R1_696781	Rhizo_R1_697067	Rhizo_R1_697104	Rhizo_R1_697043	Rhizo_R1_697139	Rhizo_R1_697169	Rhizo_R1_697201	Rhizo_R1_697250	Rhizo_R1_697244	Rhizo_R1_697311	Rhizo_R1_697361	Rhizo_R1_697385	Rhizo_R1_697451	Rhizo_R1_697646	Rhizo_R1_697712	Rhizo_R1_697748	Rhizo_R1_697852	Rhizo_R1_697932	Rhizo_R1_697961	Rhizo_R1_698005	Rhizo_R1_698393	Rhizo_R1_698456	Rhizo_R1_698524	Rhizo_R1_698567	Rhizo_R1_698686	Rhizo_R1_698788	Rhizo_R1_698796	Rhizo_R1_698878	Rhizo_R1_698906	Rhizo_R1_698963	Rhizo_R1_699167	Rhizo_R1_699191	Rhizo_R1_699219	Rhizo_R1_699214	Rhizo_R1_699255	Rhizo_R1_699239	Rhizo_R1_699318	Rhizo_R1_699466	Rhizo_R1_699485	Rhizo_R1_699651	Rhizo_R1_699676	Rhizo_R1_699722	Rhizo_R1_699686	Rhizo_R1_699799	Rhizo_R1_699832	Rhizo_R1_699882	Rhizo_R1_699915	Rhizo_R1_700143	Rhizo_R1_700222	Rhizo_R1_700211	Rhizo_R1_700280	Rhizo_R1_700351	Rhizo_R1_700547	Rhizo_R1_700607	Rhizo_R1_700609	Rhizo_R1_700664	Rhizo_R1_700871	Rhizo_R1_700876	Rhizo_R1_700942	Rhizo_R1_701030	Rhizo_R1_701222	Rhizo_R1_701462	Rhizo_R1_701494	Rhizo_R1_701540	Rhizo_R1_701594	Rhizo_R1_701846	Rhizo_R1_701839	Rhizo_R1_701897	Rhizo_R1_701972	Rhizo_R1_702042	Rhizo_R1_702099	Rhizo_R1_702111	Rhizo_R1_702117	Rhizo_R1_702251	Rhizo_R1_702320	Rhizo_R1_702407	Rhizo_R1_702438	Rhizo_R1_702510	Rhizo_R1_702623	Rhizo_R1_702821	Rhizo_R1_702816	Rhizo_R1_702847	Rhizo_R1_702891	Rhizo_R1_702992	Rhizo_R1_703000	Rhizo_R1_703128	Rhizo_R1_703190	Rhizo_R1_703326	Rhizo_R1_703373	Rhizo_R1_703493	Rhizo_R1_703463	Rhizo_R1_703557	Rhizo_R1_703590	Rhizo_R1_703686	Rhizo_R1_703746	Rhizo_R1_703810	Rhizo_R1_703974	Rhizo_R1_703975	Rhizo_R1_703999	Rhizo_R1_704196	Rhizo_R1_704251	Rhizo_R1_704482	Rhizo_R1_704499	Rhizo_R1_704556	Rhizo_R1_704574	Rhizo_R1_704576	Rhizo_R1_704602	Rhizo_R1_704670	Rhizo_R1_704800	Rhizo_R1_704963	Rhizo_R1_705027	Rhizo_R1_705078	Rhizo_R1_705197	Rhizo_R1_705211	Rhizo_R1_705297	Rhizo_R1_705458	Rhizo_R1_705582	Rhizo_R1_705569	Rhizo_R1_705777	Rhizo_R1_705939	Rhizo_R1_705995	Rhizo_R1_706027	Rhizo_R1_706288	Rhizo_R1_706287	Rhizo_R1_706434	Rhizo_R1_706470	Rhizo_R1_706573	Rhizo_R1_706599	Rhizo_R1_706660	Rhizo_R1_706674	Rhizo_R1_706769	Rhizo_R1_706921	Rhizo_R1_707034	Rhizo_R1_707167	Rhizo_R1_707197	Rhizo_R1_707241	Rhizo_R1_707323	Rhizo_R1_707381	Rhizo_R1_707401	Rhizo_R1_707423	Rhizo_R1_707875	Rhizo_R1_707808	Rhizo_R1_707934	Rhizo_R1_708016	Rhizo_R1_708278	Rhizo_R1_708321	Rhizo_R1_708377	Rhizo_R1_708441	Rhizo_R1_708473	Rhizo_R1_708482	Rhizo_R1_708497	Rhizo_R1_708514	Rhizo_R1_708619	Rhizo_R1_708626	Rhizo_R1_708660	Rhizo_R1_708724	Rhizo_R1_708842	Rhizo_R1_708890	Rhizo_R1_708936	Rhizo_R1_708982	Rhizo_R1_709057	Rhizo_R1_709064	Rhizo_R1_709220	Rhizo_R1_709300	Rhizo_R1_709364	Rhizo_R1_709453	Rhizo_R1_709561	Rhizo_R1_710004	Rhizo_R1_710164	Rhizo_R1_710198	Rhizo_R1_710265	Rhizo_R1_710535	Rhizo_R1_710558	Rhizo_R1_710589	Rhizo_R1_710644	Rhizo_R1_710719	Rhizo_R1_710800	Rhizo_R1_710937	Rhizo_R1_710984	Rhizo_R1_711020	Rhizo_R1_711039	Rhizo_R1_711097	Rhizo_R1_711262	Rhizo_R1_711431	Rhizo_R1_711412	Rhizo_R1_711554	Rhizo_R1_711585	Rhizo_R1_711715	Rhizo_R1_711875	Rhizo_R1_712078	Rhizo_R1_712256	Rhizo_R1_712562	Rhizo_R1_712624	Rhizo_R1_712611	Rhizo_R1_712763	Rhizo_R1_712938	Rhizo_R1_713006	Rhizo_R1_713060	Rhizo_R1_713080	Rhizo_R1_713163	Rhizo_R1_713345	Rhizo_R1_713423	Rhizo_R1_713440	Rhizo_R1_713639	Rhizo_R1_713757	Rhizo_R1_714011	Rhizo_R1_714121	Rhizo_R1_714296	Rhizo_R1_714393	Rhizo_R1_714476	Rhizo_R1_714527	Rhizo_R1_714563	Rhizo_R1_714601	Rhizo_R1_714615	Rhizo_R1_714617	Rhizo_R1_714888	Rhizo_R1_715085	Rhizo_R1_715293	Rhizo_R1_715314	Rhizo_R1_715380	Rhizo_R1_715488	Rhizo_R1_715495	Rhizo_R1_715551	Rhizo_R1_715722	Rhizo_R1_715881	Rhizo_R1_715968	Rhizo_R1_716025	Rhizo_R1_716043	Rhizo_R1_716080	Rhizo_R1_716110	Rhizo_R1_716148	Rhizo_R1_716433	Rhizo_R1_716508	Rhizo_R1_716694	Rhizo_R1_716754	Rhizo_R1_716888	Rhizo_R1_716924	Rhizo_R1_716954	Rhizo_R1_717013	Rhizo_R1_717057	Rhizo_R1_717200	Rhizo_R1_717216	Rhizo_R1_717230	Rhizo_R1_717701	Rhizo_R1_717748	Rhizo_R1_717811	Rhizo_R1_717957	Rhizo_R1_717994	Rhizo_R1_717965	Rhizo_R1_718228	Rhizo_R1_718257	Rhizo_R1_718361	Rhizo_R1_718433	Rhizo_R1_718443	Rhizo_R1_718424	Rhizo_R1_718441	Rhizo_R1_718485	Rhizo_R1_718495	Rhizo_R1_718628	Rhizo_R1_718737	Rhizo_R1_718906	Rhizo_R1_719046	Rhizo_R1_719114	Rhizo_R1_719211	Rhizo_R1_719188	Rhizo_R1_719189	Rhizo_R1_719368	Rhizo_R1_719505	Rhizo_R1_719693	Rhizo_R1_719892	Rhizo_R1_720076	Rhizo_R1_720144	Rhizo_R1_720201	Rhizo_R1_720263	Rhizo_R1_720291	Rhizo_R1_720358	Rhizo_R1_720414	Rhizo_R1_720417	Rhizo_R1_720431	Rhizo_R1_720578	Rhizo_R1_720644	Rhizo_R1_720815	Rhizo_R1_720984	Rhizo_R1_721183	Rhizo_R1_721208	Rhizo_R1_721350	Rhizo_R1_721352	Rhizo_R1_721452	Rhizo_R1_721904	Rhizo_R1_721920	Rhizo_R1_721936	Rhizo_R1_722002	Rhizo_R1_722159	Rhizo_R1_722227	Rhizo_R1_722317	Rhizo_R1_722595	Rhizo_R1_722639	Rhizo_R1_722913	Rhizo_R1_723005	Rhizo_R1_723036	Rhizo_R1_723165	Rhizo_R1_723333	Rhizo_R1_723422	Rhizo_R1_723499	Rhizo_R1_723533	Rhizo_R1_723627	Rhizo_R1_723693	Rhizo_R1_723702	Rhizo_R1_723738	Rhizo_R1_723795	Rhizo_R1_723818	Rhizo_R1_723846	Rhizo_R1_723925	Rhizo_R1_723920	Rhizo_R1_724304	Rhizo_R1_724456	Rhizo_R1_724596	Rhizo_R1_724705	Rhizo_R1_724722	Rhizo_R2_724935	Rhizo_R2_724963	Rhizo_R2_724984	Rhizo_R2_725042	Rhizo_R2_725268	Rhizo_R2_725309	Rhizo_R2_725540	Rhizo_R2_725565	Rhizo_R2_725664	Rhizo_R2_725747	Rhizo_R2_725776	Rhizo_R2_725882	Rhizo_R2_725983	Rhizo_R2_726246	Rhizo_R2_726451	Rhizo_R2_726561	Rhizo_R2_726928	Rhizo_R2_727290	Rhizo_R2_727345	Rhizo_R2_727394	Rhizo_R2_727461	Rhizo_R2_727542	Rhizo_R2_727978	Rhizo_R2_728103	Rhizo_R2_728153	Rhizo_R2_728215	Rhizo_R2_728285	Rhizo_R2_728346	Rhizo_R2_728448	Rhizo_R2_728563	Rhizo_R2_728722	Rhizo_R2_728744	Rhizo_R2_728878	Rhizo_R2_728833	Rhizo_R2_729059	Rhizo_R2_729346	Rhizo_R2_729534	Rhizo_R2_729585	Rhizo_R2_730179	Rhizo_R2_730453	Rhizo_R2_730461	Rhizo_R2_730486	Rhizo_R2_730553	Rhizo_R2_730623	Rhizo_R2_730743	Rhizo_R2_730902	Rhizo_R2_731108	Rhizo_R2_731173	Rhizo_R2_731356	Rhizo_R2_731454	Rhizo_R2_731691	Rhizo_R2_731738	Rhizo_R2_731865	Rhizo_R2_732287	Rhizo_R2_732349	Rhizo_R2_732380	Rhizo_R2_732433	Rhizo_R2_732448	Rhizo_R2_732531	Rhizo_R2_732605	Rhizo_R2_732713	Rhizo_R2_732877	Rhizo_R2_732991	Rhizo_R2_733124	Rhizo_R2_733461	Rhizo_R2_733556	Rhizo_R2_733830	Rhizo_R2_734054	Rhizo_R2_734087	Rhizo_R2_734154	Rhizo_R2_734280	Rhizo_R2_734599	Rhizo_R2_734692	Rhizo_R2_734881	Rhizo_R2_734909	Rhizo_R2_735077	Rhizo_R2_735116	Rhizo_R2_735205	Rhizo_R2_735460	Rhizo_R2_735453	Rhizo_R2_735548	Rhizo_R2_735709	Rhizo_R2_735724	Rhizo_R2_736092	Rhizo_R2_736297	Rhizo_R2_736388	Rhizo_R2_736950	Rhizo_R2_737053	Rhizo_R2_737060	Rhizo_R2_737077	Rhizo_R2_738220	Rhizo_R2_738675	Rhizo_R2_738706	Rhizo_R2_738912	Rhizo_R2_738951	Rhizo_R2_739043	Rhizo_R2_739101	Rhizo_R2_739401	Rhizo_R2_739565	Rhizo_R2_739708	Rhizo_R2_739759	Rhizo_R2_739835	Rhizo_R2_739817	Rhizo_R2_740017	Rhizo_R2_740068	Rhizo_R2_740097	Rhizo_R2_740150	Rhizo_R2_740169	Rhizo_R2_740161	Rhizo_R2_740168	Rhizo_R2_740229	Rhizo_R2_740507	Rhizo_R2_740513	Rhizo_R2_740868	Rhizo_R2_740842	Rhizo_R2_741278	Rhizo_R2_741542	Rhizo_R2_741515	Rhizo_R2_741888	Rhizo_R2_741860	Rhizo_R2_741885	Rhizo_R2_741896	Rhizo_R2_741893	Rhizo_R2_742246	Rhizo_R2_742303	Rhizo_R2_742319	Rhizo_R2_742461	Rhizo_R2_742484	Rhizo_R2_742625	Rhizo_R2_742698	Rhizo_R2_742701	Rhizo_R2_743324	Rhizo_R2_743705	Rhizo_R2_743859	Rhizo_R2_743935	Rhizo_R2_744221	Rhizo_R2_744293	Rhizo_R2_744357	Rhizo_R2_744397	Rhizo_R2_744715	Rhizo_R2_744775	Rhizo_R2_744836	Rhizo_R2_745010	Rhizo_R2_745038	Rhizo_R2_745376	Rhizo_R2_745692	Rhizo_R2_745767	Rhizo_R2_746036	Rhizo_R2_746363	Rhizo_R2_746627	Rhizo_R2_746800	Rhizo_R2_746916	Rhizo_R2_747060	Rhizo_R2_747166	Rhizo_R2_747210	Rhizo_R2_747214	Rhizo_R2_747354	Rhizo_R2_747482	Rhizo_R2_747466	Rhizo_R2_747565	Rhizo_R2_747804	Rhizo_R2_747929	Rhizo_R2_748023	Rhizo_R2_748470	Rhizo_R2_748603	Rhizo_R2_748660	Rhizo_R2_748640	Rhizo_R2_748767	Rhizo_R2_749007	Rhizo_R2_749218	Rhizo_R2_749224	Rhizo_R2_749292	Rhizo_R2_749522	Rhizo_R2_749787	Rhizo_R2_749949	Rhizo_R2_750090	Rhizo_R2_750115	Rhizo_R2_750194	Rhizo_R2_750200	Rhizo_R2_750460	Rhizo_R2_750466	Rhizo_R2_750938	Rhizo_R2_751088	Rhizo_R2_751107	Rhizo_R2_751066	Rhizo_R2_751197	Rhizo_R2_751702	Rhizo_R2_751799	Rhizo_R2_751923	Rhizo_R2_751944	Rhizo_R2_752026	Rhizo_R2_751997	Rhizo_R2_752153	Rhizo_R2_752369	Rhizo_R2_752364	Rhizo_R2_752595	Rhizo_R2_752665	Rhizo_R2_752748	Rhizo_R2_752976	Rhizo_R2_753184	Rhizo_R2_753410	Rhizo_R2_753542	Rhizo_R2_753669	Rhizo_R2_753898	Rhizo_R2_754061	Rhizo_R2_754084	Rhizo_R2_754215	Rhizo_R2_754379	Rhizo_R2_754446	Rhizo_R2_754690	Rhizo_R2_754725	Rhizo_R2_754773	Rhizo_R2_754879	Rhizo_R2_754888	Rhizo_R2_755142	Rhizo_R2_755563	Rhizo_R2_755639	Rhizo_R2_755921	Rhizo_R2_756371	Rhizo_R2_756435	Rhizo_R2_756554	Rhizo_R2_756760	Rhizo_R2_757047	Rhizo_R2_757204	Rhizo_R2_757471	Rhizo_R2_757468	Rhizo_R2_757643	Rhizo_R2_757677	Rhizo_R2_757955	Rhizo_R2_758198	Rhizo_R2_758301	Rhizo_R2_758310	Rhizo_R2_758400	Rhizo_R2_758484	Rhizo_R2_758551	Rhizo_R2_758709	Rhizo_R2_758752	Rhizo_R2_759006	Rhizo_R2_759037	Rhizo_R2_759078	Rhizo_R2_759056	Rhizo_R2_759055	Rhizo_R2_759157	Rhizo_R2_759410	Rhizo_R2_759549	Rhizo_R2_759595	Rhizo_R2_759632	Rhizo_R2_759745	Rhizo_R2_760067	Rhizo_R2_760265	Rhizo_R2_760482	Rhizo_R2_760795	Rhizo_R2_760856	Rhizo_R2_760970	Rhizo_R2_760977	Rhizo_R2_760999	Rhizo_R2_761147	Rhizo_R2_761302	Rhizo_R2_761333	Rhizo_R2_761540	Rhizo_R2_761555	Rhizo_R2_761596	Rhizo_R2_761730	Rhizo_R2_762016	Rhizo_R2_762124	Rhizo_R2_762196	Rhizo_R2_762268	Rhizo_R2_762316	Rhizo_R2_762284	Rhizo_R2_762889	Rhizo_R2_762985	St_Endo_R3_827085	Pe_R3_889603	RootZone_R2_1013916
OTU1195	RootZone_R1_138227	RootZone_R3_588719	RootZone_R3_607421	RootZone_R2_1018143	RootZone_R2_1025078	RootZone_R2_1032031
OTU1196	RootZone_R1_141789	RootZone_R1_147356	RootZone_R1_147975	RootZone_R1_156804	RootZone_R1_163658	RootZone_R1_164160	RootZone_R3_586983	RootZone_R3_588530	RootZone_R3_594723	RootZone_R3_596824	RootZone_R2_1013902	RootZone_R2_1019905	RootZone_R2_1025722	RootZone_R2_1030628	RootZone_R2_1032575	RootZone_R2_1032715	RootZone_R2_1035389	RootZone_R2_1039497
OTU1197	RootZone_R1_139355	RootZone_R1_139811	RootZone_R1_141922	RootZone_R1_154167	RootZone_R1_157556	RootZone_R1_163469	RootZone_R1_165808	RootZone_R3_569248	RootZone_R3_569342	RootZone_R3_569347	RootZone_R3_569823	RootZone_R3_569873	RootZone_R3_569913	RootZone_R3_570346	RootZone_R3_570731	RootZone_R3_570847	RootZone_R3_573617	RootZone_R3_573636	RootZone_R3_574451	RootZone_R3_574623	RootZone_R3_575239	RootZone_R3_575263	RootZone_R3_575808	RootZone_R3_576700	RootZone_R3_577589	RootZone_R3_577810	RootZone_R3_578228	RootZone_R3_578278	RootZone_R3_578347	RootZone_R3_578484	RootZone_R3_578639	RootZone_R3_578959	RootZone_R3_578963	RootZone_R3_579478	RootZone_R3_580373	RootZone_R3_581420	RootZone_R3_581544	RootZone_R3_581954	RootZone_R3_582127	RootZone_R3_582329	RootZone_R3_582527	RootZone_R3_582612	RootZone_R3_583380	RootZone_R3_584509	RootZone_R3_587181	RootZone_R3_587341	RootZone_R3_587915	RootZone_R3_588641	RootZone_R3_589388	RootZone_R3_590240	RootZone_R3_591035	RootZone_R3_591098	RootZone_R3_591142	RootZone_R3_591243	RootZone_R3_592234	RootZone_R3_592680	RootZone_R3_593573	RootZone_R3_594199	RootZone_R3_594253	RootZone_R3_594445	RootZone_R3_594460	RootZone_R3_595028	RootZone_R3_595130	RootZone_R3_596134	RootZone_R3_596681	RootZone_R3_598179	RootZone_R3_598919	RootZone_R3_599132	RootZone_R3_599198	RootZone_R3_599202	RootZone_R3_600198	RootZone_R3_602093	RootZone_R3_602368	RootZone_R3_603932	RootZone_R3_605687	RootZone_R3_606595	RootZone_R3_607282	RootZone_R3_607427	RootZone_R3_607632	RootZone_R3_608148	RootZone_R3_609121	Rhizo_R2_736597	Rhizo_R2_754248	Rhizo_R2_761051	RootZone_R2_1006825	RootZone_R2_1007041	RootZone_R2_1007145	RootZone_R2_1008310	RootZone_R2_1009715	RootZone_R2_1010370	RootZone_R2_1011348	RootZone_R2_1011568	RootZone_R2_1012225	RootZone_R2_1012821	RootZone_R2_1013172	RootZone_R2_1015008	RootZone_R2_1021339	RootZone_R2_1023375	RootZone_R2_1023663	RootZone_R2_1024619	RootZone_R2_1025572	RootZone_R2_1025630	RootZone_R2_1025643	RootZone_R2_1026119	RootZone_R2_1027154	RootZone_R2_1027575	RootZone_R2_1027888	RootZone_R2_1029182	RootZone_R2_1029246	RootZone_R2_1029503	RootZone_R2_1031727	RootZone_R2_1032604	RootZone_R2_1033091	RootZone_R2_1034575	RootZone_R2_1036407	RootZone_R2_1037294	RootZone_R2_1038720
OTU1198	RootZone_R1_137076	RootZone_R1_141496	RootZone_R1_142914	RootZone_R1_147448	RootZone_R1_152702	RootZone_R1_157822	RootZone_R1_158580	RootZone_R1_163330	RootZone_R1_164125	RootZone_R3_583689	RootZone_R3_584774	RootZone_R3_587733	RootZone_R3_591927	RootZone_R3_592819	RootZone_R3_602275	RootZone_R2_1005960	RootZone_R2_1007658	RootZone_R2_1008095	RootZone_R2_1009659	RootZone_R2_1010359	RootZone_R2_1011269	RootZone_R2_1011816	RootZone_R2_1019723	RootZone_R2_1020280	RootZone_R2_1024018	RootZone_R2_1030214	RootZone_R2_1031172	RootZone_R2_1033405	RootZone_R2_1037031	RootZone_R2_1039158
OTU1199	RootZone_R1_145304	RootZone_R1_146606	RootZone_R1_147532	RootZone_R1_155627	RootZone_R3_572194	RootZone_R3_578622	RootZone_R3_583373	RootZone_R3_605651	Rhizo_R1_706970	Rhizo_R1_720889	Rhizo_R2_730866	Rhizo_R2_734152	Rhizo_R2_739786	RootZone_R2_1006257	RootZone_R2_1017069	RootZone_R2_1017785	RootZone_R2_1023326	RootZone_R2_1024520	RootZone_R2_1034400	RootZone_R2_1035815	RootZone_R2_1037997	RootZone_R2_1038998
OTU12	RootZone_R3_588221	RootZone_R3_588216	RootZone_R3_607854
OTU120	Sd_Epi_R2_68	Sd_Epi_R2_113	Sd_Epi_R2_105	Sd_Epi_R2_81	Sd_Epi_R2_195	Sd_Epi_R2_201	Sd_Epi_R2_213	Sd_Epi_R2_490	Sd_Epi_R2_628	Sd_Epi_R2_672	Sd_Epi_R2_714	Sd_Epi_R2_1217	Sd_Epi_R2_1256	Sd_Epi_R2_1238	Sd_Epi_R2_1313	Sd_Epi_R2_1316	Sd_Epi_R2_1334	Sd_Epi_R2_1342	Sd_Epi_R2_1373	Sd_Epi_R2_1407	Sd_Epi_R2_1414	Sd_Epi_R2_1443	Sd_Epi_R2_1465	Sd_Epi_R2_1509	Sd_Epi_R2_1524	Sd_Epi_R2_1564	Sd_Epi_R2_1729	Sd_Epi_R2_1750	Sd_Epi_R2_1782	Sd_Epi_R2_1948	Sd_Epi_R2_2020	Sd_Epi_R2_2053	Sd_Epi_R2_2113	Sd_Epi_R2_2012	Sd_Epi_R2_2457	Sd_Epi_R2_2485	Sd_Epi_R2_2605	Sd_Epi_R2_2652	Sd_Epi_R2_2691	Sd_Epi_R2_2736	Sd_Epi_R2_2908	Sd_Epi_R2_2899	Sd_Epi_R2_3039	Sd_Epi_R2_3228	Sd_Epi_R2_3275	Sd_Epi_R2_3365	Sd_Epi_R2_3470	Sd_Epi_R2_3504	Sd_Epi_R2_3590	Sd_Epi_R2_3766	Sd_Epi_R2_3767	Sd_Epi_R2_3802	Sd_Epi_R2_3892	Sd_Epi_R2_4024	Sd_Epi_R2_4016	Sd_Epi_R2_4204	Sd_Epi_R2_4214	Sd_Epi_R2_4206	Sd_Epi_R2_4223	Sd_Epi_R2_4241	Sd_Epi_R2_4363	Sd_Epi_R2_4426	Sd_Epi_R2_4419	Sd_Epi_R2_4497	Sd_Epi_R2_4520	Sd_Epi_R2_4543	Sd_Epi_R2_4553	Sd_Epi_R2_4675	Sd_Epi_R2_5183	Sd_Epi_R2_5276	Sd_Epi_R2_5324	Sd_Epi_R2_5374	Sd_Epi_R2_5478	Sd_Epi_R2_5548	Sd_Epi_R2_5607	Sd_Epi_R2_5655	Sd_Epi_R2_5659	Sd_Epi_R2_5682	Sd_Epi_R2_5696	Sd_Epi_R2_5829	Sd_Epi_R2_5830	Sd_Epi_R2_5850	Sd_Epi_R2_5952	Sd_Epi_R2_6013	Sd_Epi_R2_6126	Sd_Epi_R2_5884	Sd_Epi_R2_5440	Sd_Epi_R2_6239	Sd_Epi_R2_6324	Sd_Epi_R2_6518	Sd_Epi_R2_6558	Sd_Epi_R2_6572	Sd_Epi_R2_6604	Sd_Epi_R2_6642	Sd_Epi_R2_6674	Sd_Epi_R2_6756	Sd_Epi_R2_6776	Sd_Epi_R2_6834	Sd_Epi_R2_6202	Sd_Epi_R2_7114	Sd_Epi_R2_7051	Sd_Epi_R2_7123	Sd_Epi_R2_7311	Sd_Epi_R2_7561	Sd_Epi_R2_7552	Sd_Epi_R2_7640	Sd_Epi_R2_7785	Sd_Epi_R2_7899	Sd_Epi_R2_7903	Sd_Epi_R2_8036	Sd_Epi_R2_8091	Sd_Epi_R2_8066	Sd_Epi_R2_8180	Sd_Epi_R2_8371	Sd_Epi_R2_8417	Sd_Epi_R2_8413	Sd_Epi_R2_8414	Sd_Epi_R2_8440	Sd_Epi_R2_8805	Sd_Epi_R2_8967	Sd_Epi_R2_9027	Sd_Epi_R2_9037	Sd_Epi_R2_9082	Sd_Epi_R2_9110	Sd_Epi_R2_9208	Sd_Epi_R2_9244	Sd_Epi_R2_9393	Sd_Epi_R2_9756	Sd_Epi_R2_9773	Sd_Epi_R2_9871	Sd_Epi_R2_10055	Sd_Epi_R2_9725	Sd_Epi_R2_10118	Sd_Epi_R2_10429	Sd_Epi_R2_10496	Sd_Epi_R2_10528	Sd_Epi_R2_10609	Sd_Epi_R2_10649	Sd_Epi_R2_10735	Sd_Epi_R2_10760	Sd_Epi_R2_10743	Sd_Epi_R2_10883	Sd_Epi_R2_10966	Sd_Epi_R2_10964	Sd_Epi_R2_11405	Sd_Epi_R2_11485	Sd_Epi_R2_11628	Sd_Epi_R2_11671	Sd_Epi_R2_11753	Sd_Epi_R2_11889	Sd_Epi_R2_11979	Sd_Epi_R2_12065	Sd_Epi_R2_12074	Sd_Epi_R2_12127	Sd_Epi_R2_12164	Sd_Epi_R2_12209	Sd_Epi_R2_12267	Sd_Epi_R2_12340	Sd_Epi_R2_12339	Sd_Epi_R2_12634	Sd_Epi_R2_12737	Sd_Epi_R2_12217	Sd_Epi_R2_12896	Sd_Epi_R2_12914	Sd_Epi_R2_13082	Sd_Epi_R2_13242	Sd_Epi_R2_13322	Sd_Epi_R2_13422	Sd_Epi_R2_13578	Sd_Epi_R2_13522	Sd_Epi_R2_13661	Sd_Epi_R2_13690	Sd_Epi_R2_13704	Sd_Epi_R2_13797	Sd_Epi_R2_13964	Sd_Epi_R2_13958	Sd_Epi_R2_14048	Sd_Epi_R2_14085	Sd_Epi_R2_14091	Sd_Epi_R2_14142	Sd_Epi_R2_14175	Sd_Epi_R2_14413	Sd_Epi_R2_14435	Sd_Epi_R2_14330	Sd_Epi_R2_14960	Sd_Epi_R2_15121	Sd_Epi_R2_15132	Sd_Epi_R2_15409	Sd_Epi_R2_15512	Sd_Epi_R2_15525	Sd_Epi_R2_15460	Sd_Epi_R2_15690	Sd_Epi_R2_15676	Sd_Epi_R2_15461	Sd_Epi_R2_15873	Sd_Epi_R2_15952	Sd_Epi_R2_15975	Sd_Epi_R2_16007	Sd_Epi_R2_16087	Sd_Epi_R2_16116	Sd_Epi_R2_16108	Sd_Epi_R2_16135	Sd_Epi_R2_16318	Sd_Epi_R2_16359	Sd_Epi_R2_16865	Sd_Epi_R2_16896	Sd_Epi_R2_16950	Sd_Epi_R2_16876	Sd_Epi_R2_15755	Sd_Epi_R2_17053	Sd_Epi_R2_17299	Sd_Epi_R2_17347	Sd_Epi_R2_17336	Sd_Epi_R2_17422	Sd_Epi_R2_17433	Sd_Epi_R2_17448	Sd_Epi_R2_17471	Sd_Epi_R2_17690	Sd_Epi_R2_17776	Sd_Epi_R2_17800	Sd_Epi_R2_17920	Sd_Epi_R2_17985	Sd_Epi_R2_18085	Sd_Epi_R2_18164	Sd_Epi_R2_18210	Sd_Epi_R2_18214	Sd_Epi_R2_18344	Sd_Epi_R2_18545	Sd_Epi_R2_18747	Sd_Epi_R2_18806	Sd_Epi_R2_18827	Sd_Epi_R2_19081	Sd_Epi_R2_18882	Sd_Epi_R2_19124	Sd_Epi_R2_19191	Sd_Epi_R2_19274	Sd_Epi_R2_19404	Sd_Epi_R2_19625	Sd_Epi_R2_19143	Sd_Epi_R2_19693	Sd_Epi_R2_19726	Sd_Epi_R2_19738	Sd_Epi_R2_19981	Sd_Epi_R2_20040	Sd_Epi_R2_20045	Sd_Epi_R2_20089	Sd_Epi_R2_20101	Sd_Epi_R2_20287	Sd_Epi_R2_20300	Sd_Epi_R2_20416	Sd_Epi_R2_20445	Sd_Epi_R2_20502	Sd_Epi_R2_20511	Sd_Epi_R2_20545	Sd_Epi_R2_20637	Sd_Epi_R2_21190	Sd_Epi_R2_21232	Sd_Epi_R2_21268	Sd_Epi_R2_21427	Sd_Epi_R2_21511	Sd_Epi_R2_21580	Sd_Epi_R2_21621	Sd_Epi_R2_21664	Sd_Epi_R2_21763	Sd_Epi_R2_21778	Sd_Epi_R2_21807	Sd_Epi_R2_21850	Sd_Epi_R2_21906	Sd_Epi_R2_21922	Sd_Epi_R2_22039	Sd_Epi_R2_22087	Sd_Epi_R2_22125	Sd_Epi_R2_22185	Sd_Epi_R2_22195	Sd_Epi_R2_22280	Sd_Epi_R2_22288	Sd_Epi_R2_22457	Sd_Epi_R2_22467	Sd_Epi_R2_22485	Sd_Epi_R2_22573	Sd_Epi_R2_22617	Sd_Epi_R2_22668	Sd_Epi_R2_22698	Sd_Epi_R2_22729	Sd_Epi_R2_22734	Sd_Epi_R2_22791	Sd_Epi_R2_22951	Sd_Epi_R2_22994	Sd_Epi_R2_23180	Sd_Epi_R2_23329	Sd_Epi_R2_23420	Sd_Epi_R2_23471	Sd_Epi_R2_23508	Sd_Epi_R2_23542	Sd_Epi_R2_23549	Sd_Epi_R2_23627	Sd_Epi_R2_23661	Sd_Epi_R2_23827	Sd_Epi_R2_23846	Sd_Epi_R2_23850	Sd_Epi_R2_23855	Sd_Epi_R2_23874	Sd_Epi_R2_23977	Sd_Epi_R2_23978	Sd_Epi_R2_24043	Sd_Epi_R2_24115	Sd_Epi_R2_24049	Sd_Epi_R2_23723	Sd_Epi_R2_24267	Sd_Epi_R2_24329	Sd_Epi_R2_24439	Sd_Epi_R2_24554	Sd_Epi_R2_24585	Sd_Epi_R2_24408	Sd_Epi_R2_24761	Sd_Epi_R2_24986	Sd_Epi_R2_24994	Sd_Epi_R2_25134	Sd_Epi_R2_25266	Sd_Epi_R2_25453	Sd_Epi_R2_25554	Sd_Epi_R2_25126	Sd_Epi_R2_25601	Sd_Epi_R2_25597	Sd_Epi_R2_25630	Sd_Epi_R2_25817	Sd_Epi_R2_25900	Sd_Epi_R2_25935	Sd_Epi_R2_26190	Sd_Epi_R2_26194	Sd_Epi_R2_26167	Sd_Epi_R2_26402	Sd_Epi_R2_26417	Sd_Epi_R2_26429	Sd_Epi_R2_26592	Sd_Epi_R2_26603	Sd_Epi_R2_26674	Sd_Epi_R2_26680	Sd_Epi_R2_26872	Sd_Epi_R2_26930	Sd_Epi_R2_26975	Sd_Epi_R2_26997	Sd_Epi_R2_26712	Sd_Epi_R2_27187	Sd_Epi_R2_27195	Sd_Epi_R2_27230	Sd_Epi_R2_27312	Sd_Epi_R2_27448	Sd_Epi_R2_27447	Sd_Epi_R2_27467	Sd_Epi_R2_27528	Sd_Epi_R2_27593	Sd_Epi_R2_27646	Sd_Epi_R2_27778	Sd_Epi_R2_27880	Sd_Epi_R2_27917	Sd_Epi_R2_27990	Sd_Epi_R2_27982	Sd_Epi_R2_28035	Sd_Epi_R2_28121	Sd_Epi_R2_28183	Sd_Epi_R2_28179	Sd_Epi_R2_28313	Sd_Epi_R2_28393	Sd_Epi_R2_28407	Sd_Epi_R2_28503	Sd_Epi_R2_28542	Sd_Epi_R2_28548	Sd_Epi_R2_28650	Sd_Epi_R2_28777	Sd_Epi_R2_29067	Sd_Epi_R2_28529	Sd_Epi_R2_28351	Sd_Epi_R2_29239	Sd_Epi_R2_29196	Sd_Epi_R2_29289	Sd_Epi_R2_29367	Sd_Epi_R2_29515	Sd_Epi_R2_29630	Sd_Epi_R2_29600	Sd_Epi_R2_29930	Sd_Epi_R2_29892	Sd_Epi_R2_30089	Sd_Epi_R2_30114	Sd_Epi_R2_30160	Sd_Epi_R2_30240	Sd_Epi_R2_30372	Sd_Epi_R2_30386	Sd_Epi_R2_30423	Sd_Epi_R2_30475	Sd_Epi_R2_30786	Sd_Epi_R2_30871	Sd_Epi_R2_30895	Sd_Epi_R2_30961	Sd_Epi_R2_30963	Sd_Epi_R2_31165	Sd_Epi_R2_31473	Sd_Epi_R2_31532	Sd_Epi_R2_31239	Sd_Epi_R2_31653	Sd_Epi_R2_31730	Sd_Epi_R2_31759	Sd_Epi_R2_31878	Sd_Epi_R2_31991	Sd_Epi_R2_32230	Sd_Epi_R2_32383	Sd_Epi_R2_32549	Sd_Epi_R2_32601	L_Endo_R1_46806	Pe_R1_208857	Pe_R1_209073	Pe_R1_209147	Pe_R1_209949	Pe_R1_211165	Pe_R1_211358	Pe_R1_211355	Pe_R1_212055	Pe_R1_212876	Pe_R1_213691	Pe_R1_213693	Pe_R1_214343	Pe_R1_215440	Pe_R1_215755	Pe_R1_215865	Pe_R1_215900	Pe_R1_216643	Pe_R1_218020	Pe_R1_219273	Pe_R1_219313	Pe_R1_221457	Pe_R1_222260	Pe_R1_222384	Pe_R1_222421	Pe_R1_223664	Pe_R1_223776	Pe_R1_224525	Pe_R1_225004	Pe_R1_226635	Pe_R1_227714	Pe_R1_228740	Pe_R1_228856	Pe_R1_229264	Pe_R1_230255	Pe_R1_230433	Pe_R1_230615	Pe_R1_231198	Pe_R1_232126	Pe_R1_233226	Pe_R1_234780	Pe_R1_234903	Pe_R1_235791	Pe_R1_235874	Pe_R1_235231	Pe_R1_237589	Pe_R1_238043	Pe_R1_238657	Pe_R1_238963	Pl_R3_441686	Pe_R2_450958	Pe_R2_450980	Pe_R2_451286	Pe_R2_451433	Pe_R2_451754	Pe_R2_451882	Pe_R2_451823	Pe_R2_451988	Pe_R2_452014	Pe_R2_452072	Pe_R2_452078	Pe_R2_452220	Pe_R2_452275	Pe_R2_452291	Pe_R2_452323	Pe_R2_452337	Pe_R2_452441	Pe_R2_452501	Pe_R2_452708	Pe_R2_452795	Pe_R2_452952	Pe_R2_452984	Pe_R2_453774	Pe_R2_454162	Pe_R2_454352	Pe_R2_454682	Pe_R2_454755	Pe_R2_454876	Pe_R2_454923	Pe_R2_454998	Pe_R2_455080	Pe_R2_454900	Pe_R2_455329	Pe_R2_455314	Pe_R2_455372	Pe_R2_455528	Pe_R2_455646	Pe_R2_455727	Pe_R2_455908	Pe_R2_456022	Pe_R2_456085	Pe_R2_456190	Pe_R2_456272	Pe_R2_456341	Pe_R2_456333	Pe_R2_456371	Pe_R2_456434	Pe_R2_456461	Pe_R2_456605	Pe_R2_456630	Pe_R2_456702	Pe_R2_456749	Pe_R2_456778	Pe_R2_456836	Pe_R2_457084	Pe_R2_457114	Pe_R2_457153	Pe_R2_457383	Pe_R2_457923	Pe_R2_458008	Pe_R2_458165	Pe_R2_458315	Pe_R2_458563	Pe_R2_458600	Pe_R2_458862	Pe_R2_458856	Pe_R2_458944	Pe_R2_458905	Pe_R2_458985	Pe_R2_459671	Pe_R2_459718	Pe_R2_459978	Pe_R2_460049	Pe_R2_460263	Pe_R2_460302	Pe_R2_460188	Pe_R2_460384	Pe_R2_460902	Pe_R2_461456	Pe_R2_461663	Pe_R2_461730	Pe_R2_461819	Pe_R2_461746	Pe_R2_462142	Pe_R2_462179	Pe_R2_462517	Pe_R2_462641	Pe_R2_462656	Pe_R2_462747	Pe_R2_462828	Pe_R2_462871	Pe_R2_462886	Pe_R2_462880	Pe_R2_463029	Pe_R2_463483	Pe_R2_463622	Pe_R2_463945	Pe_R2_464105	Pe_R2_464172	Pe_R2_464116	Pe_R2_464269	Pe_R2_464295	Pe_R2_464359	Pe_R2_464646	Pe_R2_464686	Pe_R2_464911	Pe_R2_465135	Pe_R2_464567	Pe_R2_465494	Pe_R2_465800	Pe_R2_465963	Pe_R2_466545	Pe_R2_466531	Pe_R2_466636	Pe_R2_467087	Pe_R2_467159	Pe_R2_467268	Pe_R2_467118	Pe_R2_467619	Pe_R2_467645	Pe_R2_467640	Pe_R2_467751	Pe_R2_467859	Pe_R2_467908	Pe_R2_467994	Pe_R2_468050	Pe_R2_468088	Pe_R2_468207	Pe_R2_468610	Pe_R2_468840	Pe_R2_468889	Pe_R2_468968	Pe_R2_469104	Pe_R2_469186	Pe_R2_469191	Pe_R2_469311	Pe_R2_469566	Pe_R2_469555	Pe_R2_469601	Pe_R2_469631	Pe_R2_469761	Pe_R2_469893	Pe_R2_470322	Pe_R2_470444	Pe_R2_470706	Pe_R2_471024	Pe_R2_471083	Pe_R2_470979	Pe_R2_471153	Pe_R2_471204	Pe_R2_471253	Pe_R2_471328	Pe_R2_471650	Pe_R2_471649	Pe_R2_471887	Pe_R2_471926	Pe_R2_472085	Pe_R2_472157	Pe_R2_472250	Pe_R2_472193	Pe_R2_473024	Pe_R2_473028	Pe_R2_473330	Pe_R2_473537	Pe_R2_473696	Pe_R2_473914	Pe_R2_474090	Pe_R2_474578	Pe_R2_474701	Pe_R2_474716	Pe_R2_474782	Pe_R2_474726	Pe_R2_474968	Pe_R2_475186	Pe_R2_475208	Pe_R2_475362	Pe_R2_475810	Pe_R2_476104	Pe_R2_476200	Pe_R2_476310	Pe_R2_476438	Pe_R2_476538	Pe_R2_476639	Pe_R2_476871	Pe_R2_477002	Pe_R2_477185	Pe_R2_477238	Pe_R2_477632	Pe_R2_477875	Pe_R2_478103	Pe_R2_478294	Pe_R2_478538	Pe_R2_478551	Pe_R2_478614	Pe_R2_478970	Pe_R2_479321	Pe_R2_479341	Pe_R2_479309	Pe_R2_479428	Pe_R2_479473	Pe_R2_479581	Pe_R2_479686	Pe_R2_479697	Pe_R2_479723	Pe_R2_479651	Pe_R2_479752	Pe_R2_479859	Pe_R2_479898	Pe_R2_479960	Pe_R2_479981	Pe_R2_480155	Pe_R2_480304	Pe_R2_480116	Pe_R2_480382	Pe_R2_480377	Pe_R2_480500	Pe_R2_480894	Pe_R2_481179	Pe_R2_481429	Pe_R2_481717	Pe_R2_481750	Pe_R2_481958	Pe_R2_482134	Pe_R2_482238	Pe_R2_482466	Pe_R2_482559	Pe_R2_482618	Pe_R2_483084	Pe_R2_483219	Pe_R2_483561	Pe_R2_483607	Pe_R2_483595	Pe_R2_483604	Pe_R2_483758	Pe_R2_483836	Pe_R2_484177	Pe_R2_484203	Pe_R2_484280	Pe_R2_484382	Pe_R2_484394	Pe_R2_484650	Pe_R2_484673	Pe_R2_484980	Pe_R2_485184	Pe_R2_485235	Pe_R2_485436	Pe_R2_485655	Pe_R2_485979	Pe_R2_485960	Pe_R2_486077	Pe_R2_486141	Pe_R2_486205	Pe_R2_486156	Pe_R2_486509	Pe_R2_486971	Pe_R2_486973	Pe_R2_487317	Pe_R2_487715	Pe_R2_487942	Pe_R2_488131	Pe_R2_488420	Pe_R2_488400	Pe_R2_488795	Pe_R2_488898	Pe_R2_489860	Pe_R2_490008	Pe_R2_490113	Pe_R2_490192	Pe_R2_490364	Pe_R2_490356	Pe_R2_490394	Pe_R2_490601	Pe_R2_490665	Pe_R2_490692	Pe_R2_491170	Pl_R1_663180	Pl_R1_666315	L_Epi_R1_846828	L_Epi_R1_851303	L_Epi_R1_861662	Pe_R3_865928	Pe_R3_866186	Pe_R3_866430	Pe_R3_866538	Pe_R3_866758	Pe_R3_867608	Pe_R3_867653	Pe_R3_868022	Pe_R3_868154	Pe_R3_868270	Pe_R3_868510	Pe_R3_869656	Pe_R3_870195	Pe_R3_870946	Pe_R3_870968	Pe_R3_871082	Pe_R3_871258	Pe_R3_871362	Pe_R3_871388	Pe_R3_871674	Pe_R3_871963	Pe_R3_871981	Pe_R3_872191	Pe_R3_872736	Pe_R3_872757	Pe_R3_872826	Pe_R3_872890	Pe_R3_872949	Pe_R3_873427	Pe_R3_874443	Pe_R3_874662	Pe_R3_874657	Pe_R3_874768	Pe_R3_875075	Pe_R3_875378	Pe_R3_875395	Pe_R3_875609	Pe_R3_875648	Pe_R3_876344	Pe_R3_876548	Pe_R3_876555	Pe_R3_876980	Pe_R3_877166	Pe_R3_877219	Pe_R3_877395	Pe_R3_877498	Pe_R3_877833	Pe_R3_878029	Pe_R3_878025	Pe_R3_878320	Pe_R3_878385	Pe_R3_878864	Pe_R3_879025	Pe_R3_879044	Pe_R3_879136	Pe_R3_879157	Pe_R3_879223	Pe_R3_879332	Pe_R3_879316	Pe_R3_880120	Pe_R3_881003	Pe_R3_881285	Pe_R3_881503	Pe_R3_881580	Pe_R3_882395	Pe_R3_882537	Pe_R3_882621	Pe_R3_882719	Pe_R3_882842	Pe_R3_883454	Pe_R3_884305	Pe_R3_884714	Pe_R3_884779	Pe_R3_884774	Pe_R3_885081	Pe_R3_885096	Pe_R3_885209	Pe_R3_885429	Pe_R3_885466	Pe_R3_885856	Pe_R3_886188	Pe_R3_886397	Pe_R3_888703	Pe_R3_888704	Pe_R3_888829	Pe_R3_888898	Pe_R3_890449	Pe_R3_890477	Pe_R3_890821	Pe_R3_890914	Pe_R3_891347	Pe_R3_891368	Pe_R3_891952	Pe_R3_891922	Pe_R3_891884	Pe_R3_892063	Pe_R3_892938	Pe_R3_893179	Pe_R3_893371	Pe_R3_893931	Pe_R3_893810	Pe_R3_894589	Pe_R3_894676	Pe_R3_894745	Pe_R3_894777	Pe_R3_895468	Pe_R3_895602	Pe_R3_896369	Pe_R3_896376	Pe_R3_896413	Pe_R3_896778	Pe_R3_896953	Pe_R3_897470	Pe_R3_897563	Pe_R3_898353	Pe_R3_898394	Pe_R3_898765	Pe_R3_899396	Pe_R3_899579	Pe_R3_900345	Pe_R3_900522	Pe_R3_900631	Pe_R3_901084	Pe_R3_901286	Pe_R3_901527	Pe_R3_901594	Pe_R3_901671	Pe_R3_902115	Pe_R3_902380	Pe_R3_902577	Pe_R3_902638	Pe_R3_902760	Pe_R3_903046	Pe_R3_903105	Pe_R3_903135	Pe_R3_903294	Pl_R2_909620	Pl_R2_915569	Pl_R2_917009	Pl_R2_926334	Pl_R2_927195	Pl_R2_931170	Sd_Epi_R1_1076602	Sd_Epi_R1_1076688	Sd_Epi_R1_1076777	Sd_Epi_R1_1076804	Sd_Epi_R1_1076879	Sd_Epi_R1_1076969	Sd_Epi_R1_1077014	Sd_Epi_R1_1077012	Sd_Epi_R1_1077021	Sd_Epi_R1_1077074	Sd_Epi_R1_1077041	Sd_Epi_R1_1077032	Sd_Epi_R1_1077121	Sd_Epi_R1_1077112	Sd_Epi_R1_1077157	Sd_Epi_R1_1077163	Sd_Epi_R1_1077250	Sd_Epi_R1_1077297	Sd_Epi_R1_1077308	Sd_Epi_R1_1077392	Sd_Epi_R1_1077380	Sd_Epi_R1_1077378	Sd_Epi_R1_1077417	Sd_Epi_R1_1077457	Sd_Epi_R1_1077586	Sd_Epi_R1_1077617	Sd_Epi_R1_1077746	Sd_Epi_R1_1077819	Sd_Epi_R1_1077671	Sd_Epi_R1_1078144	Sd_Epi_R1_1078161	Sd_Epi_R1_1078156	Sd_Epi_R1_1078206	Sd_Epi_R1_1078200	Sd_Epi_R1_1078260	Sd_Epi_R1_1078278	Sd_Epi_R1_1078462	Sd_Epi_R1_1078547	Sd_Epi_R1_1078553	Sd_Epi_R1_1078831	Sd_Epi_R1_1078401	Sd_Epi_R1_1078942	Sd_Epi_R1_1079019	Sd_Epi_R1_1079285	Sd_Epi_R1_1079340	Sd_Epi_R1_1079386	Sd_Epi_R1_1079522	Sd_Epi_R1_1079594	Sd_Epi_R1_1079703	Sd_Epi_R1_1079787	Sd_Epi_R1_1079812	Sd_Epi_R1_1079869	Sd_Epi_R1_1079898	Sd_Epi_R1_1079826	Sd_Epi_R1_1080065	Sd_Epi_R1_1080138	Sd_Epi_R1_1080257	Sd_Epi_R1_1080320	Sd_Epi_R1_1080297	Sd_Epi_R1_1080323	Sd_Epi_R1_1080370	Sd_Epi_R1_1080376	Sd_Epi_R1_1080349	Sd_Epi_R1_1080445	Sd_Epi_R1_1080503	Sd_Epi_R1_1080513	Sd_Epi_R1_1080546	Sd_Epi_R1_1080703	Sd_Epi_R1_1080756	Sd_Epi_R1_1080709	Sd_Epi_R1_1080813	Sd_Epi_R1_1080861	Sd_Epi_R1_1081073	Sd_Epi_R1_1081077	Sd_Epi_R1_1081485	Sd_Epi_R1_1081550	Sd_Epi_R1_1081563	Sd_Epi_R1_1081586	Sd_Epi_R1_1081617	Sd_Epi_R1_1081646	Sd_Epi_R1_1081651	Sd_Epi_R1_1081740	Sd_Epi_R1_1081933	Sd_Epi_R1_1081963	Sd_Epi_R1_1082058	Sd_Epi_R1_1082110	Sd_Epi_R1_1082149	Sd_Epi_R1_1082167	Sd_Epi_R1_1082179	Sd_Epi_R1_1082180	Sd_Epi_R1_1082513	Sd_Epi_R1_1082538	Sd_Epi_R1_1082629	Sd_Epi_R1_1082653	Sd_Epi_R1_1082656	Sd_Epi_R1_1082686	Sd_Epi_R1_1082742	Sd_Epi_R1_1082857	Sd_Epi_R1_1082913	Sd_Epi_R1_1082914	Sd_Epi_R1_1083044	Sd_Epi_R1_1083069	Sd_Epi_R1_1083204	Sd_Epi_R1_1083246	Sd_Epi_R1_1083452	Sd_Epi_R1_1083455	Sd_Epi_R1_1083518	Sd_Epi_R1_1083675	Sd_Epi_R1_1083787	Sd_Epi_R1_1083930	Sd_Epi_R1_1083950	Sd_Epi_R1_1084269	Sd_Epi_R1_1084350	Sd_Epi_R1_1084389	Sd_Epi_R1_1084373	Sd_Epi_R1_1084484	Sd_Epi_R1_1084526	Sd_Epi_R1_1084539	Sd_Epi_R1_1084563	Sd_Epi_R1_1084629	Sd_Epi_R1_1084749	Sd_Epi_R1_1084804	Sd_Epi_R1_1084802	Sd_Epi_R1_1084812	Sd_Epi_R1_1084915	Sd_Epi_R1_1084974	Sd_Epi_R1_1085079	Sd_Epi_R1_1085101	Sd_Epi_R1_1085137	Sd_Epi_R1_1085138	Sd_Epi_R1_1085181	Sd_Epi_R1_1085283	Sd_Epi_R1_1085315	Sd_Epi_R1_1085338	Sd_Epi_R1_1085500	Sd_Epi_R1_1085580	Sd_Epi_R1_1085741	Sd_Epi_R1_1085791	Sd_Epi_R1_1085880	Sd_Epi_R1_1085903	Sd_Epi_R1_1085934	Sd_Epi_R1_1086024	Sd_Epi_R1_1086031	Sd_Epi_R1_1086048	Sd_Epi_R1_1086058	Sd_Epi_R1_1086122	Sd_Epi_R1_1086120	Sd_Epi_R1_1086291	Sd_Epi_R1_1086347	Sd_Epi_R1_1086446	Sd_Epi_R1_1086250	Sd_Epi_R1_1086481	Sd_Epi_R1_1086546	Sd_Epi_R1_1086588	Sd_Epi_R1_1086684	Sd_Epi_R1_1086725	Sd_Epi_R1_1086732	Sd_Epi_R1_1086855	Sd_Epi_R1_1086901	Sd_Epi_R1_1086951	Sd_Epi_R1_1086952	Sd_Epi_R1_1087287	Sd_Epi_R1_1087333	Sd_Epi_R1_1087473	Sd_Epi_R1_1087551	Sd_Epi_R1_1087605	Sd_Epi_R1_1087627	Sd_Epi_R1_1087633	Sd_Epi_R1_1087806	Sd_Epi_R1_1087811	Sd_Epi_R1_1087814	Sd_Epi_R1_1087937	Sd_Epi_R1_1088040	Sd_Epi_R1_1088058	Sd_Epi_R1_1088449	Sd_Epi_R1_1088507	Sd_Epi_R1_1088219	Sd_Epi_R1_1088712	Sd_Epi_R1_1088809	Sd_Epi_R1_1088893	Sd_Epi_R1_1088901	Sd_Epi_R1_1088932	Sd_Epi_R1_1088956	Sd_Epi_R1_1088977	Sd_Epi_R1_1089012	Sd_Epi_R1_1089045	Sd_Epi_R1_1089159	Sd_Epi_R1_1089257	Sd_Epi_R1_1089266	Sd_Epi_R1_1089315	Sd_Epi_R1_1089397	Sd_Epi_R1_1089417	Sd_Epi_R1_1089241	Sd_Epi_R1_1089474	Sd_Epi_R1_1089631	Sd_Epi_R1_1089724	Sd_Epi_R1_1089848	Sd_Epi_R1_1089856	Sd_Epi_R1_1089854	Sd_Epi_R1_1089880	Sd_Epi_R1_1090044	Sd_Epi_R1_1090039	Sd_Epi_R1_1090125	Sd_Epi_R1_1090156	Sd_Epi_R1_1090311	Sd_Epi_R1_1090333	Sd_Epi_R1_1090398	Sd_Epi_R1_1090466	Sd_Epi_R1_1090554	Sd_Epi_R1_1090582	Sd_Epi_R1_1090706	Sd_Epi_R1_1090802	Sd_Epi_R1_1090844	Sd_Epi_R1_1090847	Sd_Epi_R1_1090852	Sd_Epi_R1_1090969	Sd_Epi_R1_1091047	Sd_Epi_R1_1091068	Sd_Epi_R1_1091248	Sd_Epi_R1_1091368	Sd_Epi_R1_1091486	Sd_Epi_R1_1091543	Sd_Epi_R1_1091584	Sd_Epi_R1_1091767	Sd_Epi_R1_1091935	Sd_Epi_R1_1091938	Sd_Epi_R1_1091933	Sd_Epi_R1_1092067	Sd_Epi_R1_1092075	Sd_Epi_R1_1092182	Sd_Epi_R1_1091874	Sd_Epi_R1_1092207	Sd_Epi_R1_1092178	Sd_Epi_R1_1092206	Sd_Epi_R1_1092288	Sd_Epi_R1_1092515	Sd_Epi_R1_1092533	Sd_Epi_R1_1092810	Sd_Epi_R1_1092871	Sd_Epi_R1_1092915	Sd_Epi_R1_1093039	Sd_Epi_R1_1093116	Sd_Epi_R1_1093114	Sd_Epi_R1_1093134	Sd_Epi_R1_1093153	Sd_Epi_R1_1093188	Sd_Epi_R1_1093215	Sd_Epi_R1_1093060	Sd_Epi_R1_1093065	Sd_Epi_R1_1093261	Sd_Epi_R1_1093330	Sd_Epi_R1_1093309	Sd_Epi_R1_1093514	Sd_Epi_R1_1093562	Sd_Epi_R1_1093622	Sd_Epi_R1_1093639	Sd_Epi_R1_1093779	Sd_Epi_R1_1093963	Sd_Epi_R1_1093970	Sd_Epi_R1_1093996	Sd_Epi_R1_1094029	Sd_Epi_R1_1094026	Sd_Epi_R1_1094049	Sd_Epi_R1_1094073	Sd_Epi_R1_1094087	Sd_Epi_R1_1094102	Sd_Epi_R1_1094306	Sd_Epi_R1_1094310	Sd_Epi_R1_1094363	Sd_Epi_R1_1094403	Sd_Epi_R1_1094474	Sd_Epi_R1_1094566	Sd_Epi_R1_1094708	Sd_Epi_R1_1094724	Sd_Epi_R1_1094432	Sd_Epi_R1_1094831	Sd_Epi_R1_1094898	Sd_Epi_R1_1094909	Sd_Epi_R1_1094988	Sd_Epi_R1_1095098	Sd_Epi_R1_1095121	Sd_Epi_R1_1095097	Sd_Epi_R1_1095172	Sd_Epi_R1_1095212	Sd_Epi_R1_1095255	Sd_Epi_R1_1095336	Sd_Epi_R1_1095389	Sd_Epi_R1_1095407	Sd_Epi_R1_1095437	Sd_Epi_R1_1095452	Sd_Epi_R1_1095468	Sd_Epi_R1_1095511	Sd_Epi_R1_1095554	Sd_Epi_R1_1095764	Sd_Epi_R1_1095860	Sd_Epi_R1_1095985	Sd_Epi_R1_1095994	Sd_Epi_R1_1096034	Sd_Epi_R1_1096013	Sd_Epi_R1_1096092	Sd_Epi_R1_1096154	Sd_Epi_R1_1096187	Sd_Epi_R1_1096262	Sd_Epi_R1_1096270	Sd_Epi_R1_1096290	Sd_Epi_R1_1096328	Sd_Epi_R1_1096386	Sd_Epi_R1_1096428	Sd_Epi_R1_1096583	Sd_Epi_R1_1096872	Sd_Epi_R1_1097026	Sd_Epi_R1_1097031	Sd_Epi_R1_1097084	Sd_Epi_R1_1097332	Sd_Epi_R1_1097335	Sd_Epi_R1_1097424	Sd_Epi_R1_1097436	Sd_Epi_R1_1097454	Sd_Epi_R1_1097561	Sd_Epi_R1_1097573	Sd_Epi_R1_1097577	Sd_Epi_R1_1097599	Sd_Epi_R1_1097739	Sd_Epi_R1_1097796	Sd_Epi_R1_1097843	Sd_Epi_R1_1097983	Sd_Epi_R1_1098064	Sd_Epi_R1_1098087	Sd_Epi_R1_1098159	Sd_Epi_R1_1098258	Sd_Epi_R1_1098265	Sd_Epi_R1_1098324	Sd_Epi_R1_1098443	Sd_Epi_R1_1098632	Sd_Epi_R1_1098648	Sd_Epi_R1_1098831	Sd_Epi_R1_1098910	Sd_Epi_R1_1099023	Sd_Epi_R1_1099163	Sd_Epi_R1_1099246	Sd_Epi_R1_1099316	Sd_Epi_R1_1099320	Sd_Epi_R1_1099336	Sd_Epi_R1_1099404	Sd_Epi_R1_1099421	Sd_Epi_R1_1099430	Sd_Epi_R1_1099395	Sd_Epi_R1_1099508	Sd_Epi_R1_1099621	Sd_Epi_R1_1099714	Sd_Epi_R1_1099763	Sd_Epi_R1_1099762	Sd_Epi_R1_1099753	Sd_Epi_R1_1099949	Sd_Epi_R1_1099934	Sd_Epi_R1_1100055	Sd_Epi_R1_1100128	Sd_Epi_R1_1100136	Sd_Epi_R1_1100170	Sd_Epi_R1_1100181	Sd_Epi_R1_1100222	Sd_Epi_R1_1100320	Sd_Epi_R1_1100363	Sd_Epi_R1_1100433	Sd_Epi_R1_1100479	Sd_Epi_R1_1100559	Sd_Epi_R1_1100712	Sd_Epi_R1_1100779	Sd_Epi_R1_1100928	Sd_Epi_R1_1100950	Sd_Epi_R1_1100959	Sd_Epi_R1_1101034	Sd_Epi_R1_1101109	Sd_Epi_R1_1101123	Sd_Epi_R1_1101156	Sd_Epi_R1_1101252	Sd_Epi_R1_1101298	Sd_Epi_R1_1101348	Sd_Epi_R1_1101349	Sd_Epi_R1_1101537	Sd_Epi_R1_1101712	Sd_Epi_R1_1101787	Sd_Epi_R1_1101212	Sd_Epi_R1_1101903	Sd_Epi_R1_1101921	Sd_Epi_R1_1101924	Sd_Epi_R1_1102048	Sd_Epi_R1_1102097	Sd_Epi_R1_1102135	Sd_Epi_R1_1102176	Sd_Epi_R1_1102188	Sd_Epi_R1_1102245	Sd_Epi_R1_1102302	Sd_Epi_R1_1102317	Sd_Epi_R1_1102362	Sd_Epi_R1_1102334	Sd_Epi_R1_1102401	Sd_Epi_R1_1102432	Sd_Epi_R1_1102529	Sd_Epi_R1_1102623	Sd_Epi_R1_1102649	Sd_Epi_R1_1102742	Sd_Epi_R1_1102775	Sd_Epi_R1_1102795	Sd_Epi_R1_1102836	Sd_Epi_R1_1103129	Sd_Epi_R1_1103170	Sd_Epi_R1_1103260	Sd_Epi_R1_1103412	Sd_Epi_R1_1103524	Sd_Epi_R1_1103586	Sd_Epi_R1_1103712	Sd_Epi_R1_1103756	Sd_Epi_R1_1103887	Sd_Epi_R1_1104048	Sd_Epi_R1_1104186	Sd_Epi_R1_1104177	Sd_Epi_R1_1104283	Sd_Epi_R1_1104382	Sd_Epi_R1_1104404	Sd_Epi_R1_1104477	Sd_Epi_R1_1104438	Sd_Epi_R1_1104542	Sd_Epi_R1_1104559	Sd_Epi_R1_1104653	Sd_Epi_R1_1104725	Sd_Epi_R1_1104737	Sd_Epi_R1_1104710	Sd_Epi_R1_1104769	Sd_Epi_R1_1104864	Sd_Epi_R1_1104858	Sd_Epi_R1_1104998	Sd_Epi_R1_1104999	Sd_Epi_R1_1105022	Sd_Epi_R1_1105041	Sd_Epi_R1_1105119	Sd_Epi_R1_1105128	Sd_Epi_R1_1105153	Sd_Epi_R1_1104584	Sd_Epi_R1_1105220	Sd_Epi_R1_1105215	Sd_Epi_R1_1105363	Sd_Epi_R1_1105382	Sd_Epi_R1_1105246	Sd_Epi_R1_1105438	Sd_Epi_R1_1105536	Sd_Epi_R1_1105701	Sd_Epi_R1_1105770	Sd_Epi_R1_1105986	Sd_Epi_R1_1105982	Sd_Epi_R1_1106134	Sd_Epi_R1_1106143	Sd_Epi_R1_1106288	Sd_Epi_R1_1106296	Sd_Epi_R1_1106264	Sd_Epi_R1_1106321	Sd_Epi_R1_1106358	Sd_Epi_R1_1106435	Sd_Epi_R1_1106459	Sd_Epi_R1_1106523	Sd_Epi_R1_1106637	Sd_Epi_R1_1106669	Sd_Epi_R1_1106664	Sd_Epi_R1_1106706	Sd_Epi_R1_1106968	Sd_Epi_R1_1106991	Sd_Epi_R1_1107028	Sd_Epi_R1_1107094	Sd_Epi_R1_1106832	Sd_Epi_R1_1107123	Sd_Epi_R1_1106946	Sd_Epi_R1_1107182	Sd_Epi_R1_1107319	Sd_Epi_R1_1107364	Sd_Epi_R1_1107410	Sd_Epi_R1_1107423	Sd_Epi_R1_1107459	Sd_Epi_R1_1107464	Sd_Epi_R1_1107472	Sd_Epi_R1_1107466	Sd_Epi_R1_1107573	Sd_Epi_R1_1107639	Sd_Epi_R1_1107643	Sd_Epi_R1_1107776	Sd_Epi_R1_1107821	Sd_Epi_R1_1107841	Sd_Epi_R1_1107864	Sd_Epi_R1_1107880	Sd_Epi_R1_1107903	Sd_Epi_R1_1107953	Sd_Epi_R1_1108079	Sd_Epi_R1_1108117	Sd_Epi_R1_1108129	Sd_Epi_R1_1108146	Sd_Epi_R1_1108208	Sd_Epi_R1_1108437	Sd_Epi_R1_1108457	Sd_Epi_R1_1108632	Sd_Epi_R1_1108776	Sd_Epi_R1_1108800	Sd_Epi_R1_1108834	Sd_Epi_R1_1108869	Sd_Epi_R1_1108958	Sd_Epi_R1_1108947	Sd_Epi_R1_1109006	Sd_Epi_R1_1109039	Sd_Epi_R1_1109083	Sd_Epi_R1_1109146	Sd_Epi_R1_1109148	Sd_Epi_R1_1109046	Sd_Epi_R1_1109074	Sd_Epi_R1_1109254	Sd_Epi_R1_1109268	Sd_Epi_R1_1109311	Sd_Epi_R1_1109337	Sd_Epi_R1_1109359	Sd_Epi_R1_1109503	Sd_Epi_R1_1109520	Sd_Epi_R1_1109523	Sd_Epi_R1_1109540	Sd_Epi_R1_1109619	Sd_Epi_R1_1109666	Sd_Epi_R1_1109778	Sd_Epi_R1_1109848	Sd_Epi_R1_1109869	Sd_Epi_R1_1109881	Sd_Epi_R1_1109552	Sd_Epi_R1_1110018	Sd_Epi_R1_1109963	Sd_Epi_R1_1110048	Sd_Epi_R1_1110052	Sd_Epi_R1_1110161	Sd_Epi_R1_1110330	Sd_Epi_R1_1110363	Sd_Epi_R1_1110356	Sd_Epi_R1_1110273	Sd_Epi_R1_1110561	Sd_Epi_R1_1110636	Sd_Epi_R1_1110704	Sd_Epi_R1_1110761	Sd_Epi_R1_1110873	Sd_Epi_R1_1110877	Sd_Epi_R1_1110941	Sd_Epi_R1_1110981	Sd_Epi_R1_1111000	Sd_Epi_R1_1111022	Sd_Epi_R1_1111061	Sd_Epi_R1_1111142	Sd_Epi_R1_1111269	Sd_Epi_R1_1111283	Sd_Epi_R1_1111318	Sd_Epi_R1_1111377	Sd_Epi_R1_1111398	Sd_Epi_R1_1111412	Sd_Epi_R1_1111447	Sd_Epi_R1_1111443	Sd_Epi_R1_1111502	Sd_Epi_R1_1111517	Sd_Epi_R1_1111514	Sd_Epi_R1_1111604	Sd_Epi_R1_1111631	Sd_Epi_R1_1111642	Sd_Epi_R1_1111745	Sd_Epi_R1_1111759	Sd_Epi_R1_1111824	Sd_Epi_R1_1111867	Sd_Epi_R1_1112100	Sd_Epi_R1_1112188	Sd_Epi_R1_1112256	Sd_Epi_R1_1112506	Sd_Epi_R1_1112599	Sd_Epi_R1_1112611	Sd_Epi_R1_1112514	Sd_Epi_R1_1112726	Sd_Epi_R1_1112740	Sd_Epi_R1_1112738	Sd_Epi_R1_1112754	Sd_Epi_R1_1112767	Sd_Epi_R1_1112979	Sd_Epi_R1_1112982	Sd_Epi_R1_1112984	Sd_Epi_R1_1113004	Sd_Epi_R1_1113021	Sd_Epi_R1_1113044	Sd_Epi_R1_1113206	Sd_Epi_R1_1113289	Sd_Epi_R1_1113442	Sd_Epi_R1_1113575	Sd_Epi_R1_1113633	Sd_Epi_R1_1113703	Sd_Epi_R1_1113708	Sd_Epi_R1_1113716	Sd_Epi_R1_1113762	Sd_Epi_R1_1113581	Sd_Epi_R1_1113892	Sd_Epi_R1_1113941	Sd_Epi_R1_1113995	Sd_Epi_R1_1114050	Sd_Epi_R1_1114093	Sd_Epi_R1_1114114	Sd_Epi_R1_1114188	Sd_Epi_R1_1114194	Sd_Epi_R1_1114200	Sd_Epi_R1_1114199	Sd_Epi_R1_1114314	Sd_Epi_R1_1114354	Sd_Epi_R1_1114428	Sd_Epi_R1_1114442	Sd_Epi_R1_1114443	Sd_Epi_R1_1114489	Sd_Epi_R1_1114502	Sd_Epi_R1_1114531	Sd_Epi_R1_1114703	Sd_Epi_R1_1114711	Sd_Epi_R1_1114714	Sd_Epi_R1_1114717	Sd_Epi_R1_1114381	Sd_Epi_R1_1114889	Sd_Epi_R1_1114981	Sd_Epi_R1_1115111	Sd_Epi_R1_1115140	Sd_Epi_R1_1115159	Sd_Epi_R1_1115179	Sd_Epi_R1_1115191	Sd_Epi_R1_1115217	Sd_Epi_R1_1115214	Sd_Epi_R1_1115237	Sd_Epi_R1_1115269	Sd_Epi_R1_1115292	Sd_Epi_R1_1115349	Sd_Epi_R1_1115366	Sd_Epi_R1_1115493	Sd_Epi_R1_1115065	Sd_Epi_R1_1115651	Sd_Epi_R1_1115936	Sd_Epi_R1_1115932	Sd_Epi_R1_1116058	Sd_Epi_R1_1116054	Sd_Epi_R1_1116140	Sd_Epi_R1_1116170	Sd_Epi_R1_1116167	Sd_Epi_R1_1116237	Sd_Epi_R1_1116269	Sd_Epi_R1_1116313	Sd_Epi_R1_1116362	Sd_Epi_R1_1116411	Sd_Epi_R1_1116441	Sd_Epi_R1_1116598	Sd_Epi_R1_1116756	Sd_Epi_R1_1116775	Sd_Epi_R1_1116928	Sd_Epi_R1_1117075	Sd_Epi_R1_1117100	Sd_Epi_R1_1117141	Sd_Epi_R1_1117149	Sd_Epi_R1_1117190	Sd_Epi_R1_1117260	Sd_Epi_R1_1117288	Sd_Epi_R1_1117342	Sd_Epi_R3_1117429	Sd_Epi_R3_1117860	Sd_Epi_R3_1117880	Sd_Epi_R3_1117998	Sd_Epi_R3_1117995	Sd_Epi_R3_1118138	Sd_Epi_R3_1118157	Sd_Epi_R3_1118032	Sd_Epi_R3_1118401	Sd_Epi_R3_1118404	Sd_Epi_R3_1118571	Sd_Epi_R3_1118600	Sd_Epi_R3_1118603	Sd_Epi_R3_1118669	Sd_Epi_R3_1118742	Sd_Epi_R3_1119176	Sd_Epi_R3_1119260	Sd_Epi_R3_1119472	Sd_Epi_R3_1119541	Sd_Epi_R3_1119582	Sd_Epi_R3_1119752	Sd_Epi_R3_1119770	Sd_Epi_R3_1120034	Sd_Epi_R3_1120060	Sd_Epi_R3_1120116	Sd_Epi_R3_1120143	Sd_Epi_R3_1120264	Sd_Epi_R3_1120497	Sd_Epi_R3_1120529	Sd_Epi_R3_1120569	Sd_Epi_R3_1120700	Sd_Epi_R3_1120812	Sd_Epi_R3_1121056	Sd_Epi_R3_1121121	Sd_Epi_R3_1121317	Sd_Epi_R3_1121367	Sd_Epi_R3_1121573	Sd_Epi_R3_1121741	Sd_Epi_R3_1122253	Sd_Epi_R3_1122405	Sd_Epi_R3_1122583	Sd_Epi_R3_1122772	Sd_Epi_R3_1122870	Sd_Epi_R3_1123351	Sd_Epi_R3_1123437	Sd_Epi_R3_1123579	Sd_Epi_R3_1123648	Sd_Epi_R3_1123135	Sd_Epi_R3_1123943	Sd_Epi_R3_1124011	Sd_Epi_R3_1124110	Sd_Epi_R3_1124726	Sd_Epi_R3_1124813	Sd_Epi_R3_1124865	Sd_Epi_R3_1124965	Sd_Epi_R3_1124971	Sd_Epi_R3_1124918	Sd_Epi_R3_1125227	Sd_Epi_R3_1125340	Sd_Epi_R3_1125377	Sd_Epi_R3_1125485	Sd_Epi_R3_1125852	Sd_Epi_R3_1125883	Sd_Epi_R3_1125899	Sd_Epi_R3_1126079	Sd_Epi_R3_1126178	Sd_Epi_R3_1126554	Sd_Epi_R3_1126579	Sd_Epi_R3_1126581	Sd_Epi_R3_1126421	Sd_Epi_R3_1126866	Sd_Epi_R3_1126986	Sd_Epi_R3_1127071	Sd_Epi_R3_1126940	Sd_Epi_R3_1127107	Sd_Epi_R3_1127193	Sd_Epi_R3_1127401	Sd_Epi_R3_1127615	Sd_Epi_R3_1127697	Sd_Epi_R3_1127836	Sd_Epi_R3_1127867	Sd_Epi_R3_1127928	Sd_Epi_R3_1128080	Sd_Epi_R3_1128087	Sd_Epi_R3_1128096	Sd_Epi_R3_1128122	Sd_Epi_R3_1128272	Sd_Epi_R3_1128395	Sd_Epi_R3_1128410	Sd_Epi_R3_1128378	Sd_Epi_R3_1128579	Sd_Epi_R3_1128764	Sd_Epi_R3_1128744	Sd_Epi_R3_1128979	Sd_Epi_R3_1129095	Sd_Epi_R3_1129111	Sd_Epi_R3_1129165	Sd_Epi_R3_1129172	Sd_Epi_R3_1129181	Sd_Epi_R3_1129369	Sd_Epi_R3_1129425	Sd_Epi_R3_1129513	Sd_Epi_R3_1129539	Sd_Epi_R3_1129502	Sd_Epi_R3_1129710	Sd_Epi_R3_1129734	Sd_Epi_R3_1129785	Sd_Epi_R3_1129793	Sd_Epi_R3_1129994	Sd_Epi_R3_1129976	Sd_Epi_R3_1130616	Sd_Epi_R3_1130790	Sd_Epi_R3_1130975	Sd_Epi_R3_1131017	Sd_Epi_R3_1131005	Sd_Epi_R3_1131140	Sd_Epi_R3_1131162	Sd_Epi_R3_1131199	Sd_Epi_R3_1131337	Sd_Epi_R3_1131399	Sd_Epi_R3_1131412	Sd_Epi_R3_1131462	Sd_Epi_R3_1131487	Sd_Epi_R3_1131510	Sd_Epi_R3_1131703	Sd_Epi_R3_1131864	Sd_Epi_R3_1131907	Sd_Epi_R3_1131937	Sd_Epi_R3_1132176	Sd_Epi_R3_1132237	Sd_Epi_R3_1132465	Sd_Epi_R3_1132545	Sd_Epi_R3_1132571	Sd_Epi_R3_1132640	Sd_Epi_R3_1132662	Sd_Epi_R3_1132711	Sd_Epi_R3_1132774	Sd_Epi_R3_1132868	Sd_Epi_R3_1133741	Sd_Epi_R3_1133888	Sd_Epi_R3_1134342	Sd_Epi_R3_1134653	Sd_Epi_R3_1134711	Sd_Epi_R3_1134723	Sd_Epi_R3_1134708	Sd_Epi_R3_1134877	Sd_Epi_R3_1134914	Sd_Epi_R3_1134951	Sd_Epi_R3_1135150	Sd_Epi_R3_1135308	Sd_Epi_R3_1135356	Sd_Epi_R3_1135361	Sd_Epi_R3_1135562	Sd_Epi_R3_1135700	Sd_Epi_R3_1135808	Sd_Epi_R3_1135873	Sd_Epi_R3_1135981	Sd_Epi_R3_1135986	Sd_Epi_R3_1136065	Sd_Epi_R3_1136119	Sd_Epi_R3_1136186	Sd_Epi_R3_1136191	Sd_Epi_R3_1136398	Sd_Epi_R3_1136513	Sd_Epi_R3_1136634	Sd_Epi_R3_1136772	Sd_Epi_R3_1136834	Sd_Epi_R3_1136920	Sd_Epi_R3_1136966	Sd_Epi_R3_1136977	Sd_Epi_R3_1137243	Sd_Epi_R3_1137273	Sd_Epi_R3_1137360	Sd_Epi_R3_1137365	Sd_Epi_R3_1137691	Sd_Epi_R3_1137767	Sd_Epi_R3_1137766	Sd_Epi_R3_1137744	Sd_Epi_R3_1138024	Sd_Epi_R3_1138307	Sd_Epi_R3_1138379	Sd_Epi_R3_1138540	Sd_Epi_R3_1138570	Sd_Epi_R3_1138749	Sd_Epi_R3_1138885	Sd_Epi_R3_1138899	Sd_Epi_R3_1139224	Sd_Epi_R3_1139285	Sd_Epi_R3_1139333	Sd_Epi_R3_1139473	Sd_Epi_R3_1139713	Sd_Epi_R3_1140061	Sd_Epi_R3_1140153	Sd_Epi_R3_1140222	Sd_Epi_R3_1140410	Sd_Epi_R3_1140442	Sd_Epi_R3_1140449	Sd_Epi_R3_1140592	Sd_Epi_R3_1140649	Sd_Epi_R3_1140927	Sd_Epi_R3_1141082	Sd_Epi_R3_1141306	Sd_Epi_R3_1141349	Sd_Epi_R3_1141368	Sd_Epi_R3_1141487	Sd_Epi_R3_1141721	Sd_Epi_R3_1141729	Sd_Epi_R3_1141731	Sd_Epi_R3_1141428	Sd_Epi_R3_1141772	Sd_Epi_R3_1142097	Sd_Epi_R3_1142129	Sd_Epi_R3_1142262	Sd_Epi_R3_1142484	Sd_Epi_R3_1142684	Sd_Epi_R3_1142771	Sd_Epi_R3_1142822	Sd_Epi_R3_1142833	Sd_Epi_R3_1143164	Sd_Epi_R3_1143137	Sd_Epi_R3_1143344	Sd_Epi_R3_1143437	Sd_Epi_R3_1143870	Sd_Epi_R3_1143887	Sd_Epi_R3_1144031	Sd_Epi_R3_1144221	Sd_Epi_R3_1144202	Sd_Epi_R3_1144562	Sd_Epi_R3_1144994	Sd_Epi_R3_1145076	Sd_Epi_R3_1145123	Sd_Epi_R3_1145266	Sd_Epi_R3_1145264	Sd_Epi_R3_1145504	Sd_Epi_R3_1145532	Sd_Epi_R3_1145540	Sd_Epi_R3_1145591	Sd_Epi_R3_1145614	Sd_Epi_R3_1145661	Sd_Epi_R3_1145763	Sd_Epi_R3_1145770	Sd_Epi_R3_1146267	Sd_Epi_R3_1146272	Sd_Epi_R3_1146325	Sd_Epi_R3_1146389	Sd_Epi_R3_1146615	Sd_Epi_R3_1146652	Sd_Epi_R3_1146663	Sd_Epi_R3_1146671	Sd_Epi_R3_1146698	Sd_Epi_R3_1146792	Sd_Epi_R3_1146786	Sd_Epi_R3_1146818	Sd_Epi_R3_1146925	Sd_Epi_R3_1147080	Sd_Epi_R3_1147223	Sd_Epi_R3_1147469	Sd_Epi_R3_1147311	Sd_Epi_R3_1147736	Sd_Epi_R3_1147799	Sd_Epi_R3_1148337	Sd_Epi_R3_1148488	Sd_Epi_R3_1147953	Sd_Epi_R3_1148173	Sd_Epi_R3_1148668	Sd_Epi_R3_1148726	Sd_Epi_R3_1149151	Sd_Epi_R3_1149172	Sd_Epi_R3_1149311	Sd_Epi_R3_1149482	Sd_Epi_R3_1149531	Sd_Epi_R3_1149600	Sd_Epi_R3_1149732
OTU1200	RootZone_R1_135941	RootZone_R1_136901	RootZone_R1_138972	RootZone_R1_140031	RootZone_R1_140289	RootZone_R1_140590	RootZone_R1_141991	RootZone_R1_142603	RootZone_R1_142740	RootZone_R1_143532	RootZone_R1_144354	RootZone_R1_145679	RootZone_R1_147558	RootZone_R1_149534	RootZone_R1_149941	RootZone_R1_156694	RootZone_R1_156987	RootZone_R1_161461	Rhizo_R3_385007	RootZone_R3_572144	RootZone_R3_587038	RootZone_R3_592173	RootZone_R3_592980	RootZone_R3_598366	RootZone_R3_598959	RootZone_R3_601462	RootZone_R3_605303	RootZone_R3_606669	RootZone_R3_608599	Rhizo_R1_698629	Rhizo_R1_702967	Rhizo_R2_729285	RootZone_R2_1013442	RootZone_R2_1025597
OTU1201	RootZone_R1_137105	RootZone_R1_146388	RootZone_R1_151184	RootZone_R1_153064	RootZone_R1_156872	RootZone_R1_157709	RootZone_R1_157973	RootZone_R1_158154	RootZone_R1_160609	RootZone_R1_160961	RootZone_R1_166379	Rhizo_R3_378965	RootZone_R3_572853	RootZone_R3_575234	RootZone_R3_576416	RootZone_R3_576611	RootZone_R3_578383	RootZone_R3_580564	RootZone_R3_581891	RootZone_R3_587015	RootZone_R3_593902	RootZone_R3_593952	RootZone_R3_600621	RootZone_R3_601633	RootZone_R3_603724	RootZone_R3_604262	RootZone_R3_605780	RootZone_R3_607760	Rhizo_R1_698520	Rhizo_R1_699517	Rhizo_R1_711792	Rhizo_R2_749958	RootZone_R2_1007803	RootZone_R2_1014352	RootZone_R2_1015725	RootZone_R2_1016536	RootZone_R2_1017798	RootZone_R2_1020377	RootZone_R2_1025711	RootZone_R2_1029813	RootZone_R2_1034641	RootZone_R2_1038132	RootZone_R2_1040511	RootZone_R2_1041095
OTU1202	RootZone_R1_138598	RootZone_R1_138999	RootZone_R1_140191	RootZone_R1_140522	RootZone_R1_145334	RootZone_R1_150992	RootZone_R1_156331	RootZone_R1_156608	RootZone_R1_158483	RootZone_R1_163171	RootZone_R1_164834	RootZone_R1_165130	RootZone_R1_166866	Rhizo_R3_360346	RootZone_R3_574515	RootZone_R3_581538	RootZone_R3_584677	RootZone_R3_591828	RootZone_R3_599946	RootZone_R3_603046	RootZone_R3_608387	Rhizo_R2_745944	RootZone_R2_1008942	RootZone_R2_1010150	RootZone_R2_1011846	RootZone_R2_1013730	RootZone_R2_1016433	RootZone_R2_1016788	RootZone_R2_1017333	RootZone_R2_1020208	RootZone_R2_1027740	RootZone_R2_1029245	RootZone_R2_1030432	RootZone_R2_1040595	RootZone_R2_1041061	RootZone_R2_1041447
OTU1203	RootZone_R1_136999	RootZone_R1_137940	RootZone_R1_137950	RootZone_R1_137984	RootZone_R1_138836	RootZone_R1_139883	RootZone_R1_140325	RootZone_R1_140349	RootZone_R1_141073	RootZone_R1_141314	RootZone_R1_141774	RootZone_R1_142023	RootZone_R1_142142	RootZone_R1_142449	RootZone_R1_142726	RootZone_R1_143877	RootZone_R1_144732	RootZone_R1_145168	RootZone_R1_146200	RootZone_R1_147429	RootZone_R1_149829	RootZone_R1_149897	RootZone_R1_149905	RootZone_R1_151143	RootZone_R1_151412	RootZone_R1_152682	RootZone_R1_152773	RootZone_R1_153124	RootZone_R1_154163	RootZone_R1_154210	RootZone_R1_154767	RootZone_R1_154966	RootZone_R1_156015	RootZone_R1_156518	RootZone_R1_156961	RootZone_R1_157275	RootZone_R1_157605	RootZone_R1_158230	RootZone_R1_159244	RootZone_R1_160949	RootZone_R1_162245	RootZone_R1_162272	RootZone_R1_163641	RootZone_R1_164518	RootZone_R1_164591	RootZone_R1_164872	RootZone_R1_164925	RootZone_R1_165324	RootZone_R1_165822	RootZone_R1_165860	Rhizo_R3_382718	RootZone_R3_568911	RootZone_R3_569314	RootZone_R3_570121	RootZone_R3_570290	RootZone_R3_571086	RootZone_R3_572145	RootZone_R3_572153	RootZone_R3_572537	RootZone_R3_574259	RootZone_R3_574395	RootZone_R3_574807	RootZone_R3_575089	RootZone_R3_575179	RootZone_R3_575433	RootZone_R3_576093	RootZone_R3_579579	RootZone_R3_579744	RootZone_R3_581274	RootZone_R3_581467	RootZone_R3_581671	RootZone_R3_585743	RootZone_R3_586794	RootZone_R3_587129	RootZone_R3_592120	RootZone_R3_592540	RootZone_R3_593300	RootZone_R3_593293	RootZone_R3_595734	RootZone_R3_596264	RootZone_R3_598094	RootZone_R3_598192	RootZone_R3_600211	RootZone_R3_601905	RootZone_R3_602560	RootZone_R3_603707	RootZone_R3_604644	RootZone_R3_604963	RootZone_R3_604982	RootZone_R3_605068	RootZone_R3_606070	RootZone_R3_607475	RootZone_R3_608088	RootZone_R3_608426	RootZone_R3_608688	RootZone_R2_1006624	RootZone_R2_1006992	RootZone_R2_1008114	RootZone_R2_1009483	RootZone_R2_1009976	RootZone_R2_1010116	RootZone_R2_1010174	RootZone_R2_1010287	RootZone_R2_1010500	RootZone_R2_1010470	RootZone_R2_1012354	RootZone_R2_1013159	RootZone_R2_1013437	RootZone_R2_1013559	RootZone_R2_1014051	RootZone_R2_1014339	RootZone_R2_1014654	RootZone_R2_1016587	RootZone_R2_1016632	RootZone_R2_1018043	RootZone_R2_1018175	RootZone_R2_1018885	RootZone_R2_1018987	RootZone_R2_1019278	RootZone_R2_1019496	RootZone_R2_1020874	RootZone_R2_1023017	RootZone_R2_1023228	RootZone_R2_1025336	RootZone_R2_1029501	RootZone_R2_1030258	RootZone_R2_1031790	RootZone_R2_1033063	RootZone_R2_1033831	RootZone_R2_1033948	RootZone_R2_1034831	RootZone_R2_1035005	RootZone_R2_1038535	RootZone_R2_1039303	RootZone_R2_1040443	RootZone_R2_1040906	RootZone_R2_1042153	RootZone_R2_1042504	RootZone_R2_1042915
OTU1204	RootZone_R1_139856	RootZone_R1_140868	RootZone_R1_152331	RootZone_R1_152654	RootZone_R1_154594	RootZone_R1_157463	RootZone_R1_167166	Rhizo_R3_386546	RootZone_R3_570415	RootZone_R3_584427	RootZone_R3_606863	RootZone_R2_1018998	RootZone_R2_1028788
OTU1205	RootZone_R1_138797	RootZone_R1_139136	RootZone_R1_141567	RootZone_R1_142677	RootZone_R1_144892	RootZone_R1_145028	RootZone_R1_147568	RootZone_R1_153758	RootZone_R1_156797	RootZone_R1_157699	RootZone_R1_158796	RootZone_R1_159683	RootZone_R1_161529	RootZone_R1_165607	Rhizo_R3_363155	RootZone_R3_570112	RootZone_R3_575552	RootZone_R3_575800	RootZone_R3_582065	RootZone_R3_582148	RootZone_R3_582651	RootZone_R3_583020	RootZone_R3_588820	RootZone_R3_589514	RootZone_R3_590251	RootZone_R3_591502	RootZone_R3_594069	RootZone_R3_598784	RootZone_R3_602690	RootZone_R3_605677	RootZone_R3_607561	Rhizo_R2_728404	RootZone_R2_1008192	RootZone_R2_1010428	RootZone_R2_1011596	RootZone_R2_1017913	RootZone_R2_1018789	RootZone_R2_1018931	RootZone_R2_1021575	RootZone_R2_1021982	RootZone_R2_1026109	RootZone_R2_1029627	RootZone_R2_1030884	RootZone_R2_1037016
OTU1206	RootZone_R1_139509	RootZone_R1_142359	RootZone_R1_143905	RootZone_R1_145097	RootZone_R1_145225	RootZone_R1_150656	RootZone_R1_151258	RootZone_R1_152909	RootZone_R1_154360	RootZone_R1_154886	RootZone_R1_155579	RootZone_R1_155639	RootZone_R1_156290	RootZone_R1_157281	RootZone_R1_158922	RootZone_R1_159128	RootZone_R1_159633	RootZone_R1_161443	RootZone_R1_161618	RootZone_R1_161883	RootZone_R1_164366	RootZone_R1_164646	RootZone_R1_164849	R_Endo_R3_337298	Rhizo_R3_352365	Rhizo_R3_362879	Rhizo_R3_377963	RootZone_R3_568999	RootZone_R3_569010	RootZone_R3_570177	RootZone_R3_571102	RootZone_R3_571357	RootZone_R3_573599	RootZone_R3_573990	RootZone_R3_578506	RootZone_R3_580386	RootZone_R3_581577	RootZone_R3_582819	RootZone_R3_583428	RootZone_R3_584619	RootZone_R3_585802	RootZone_R3_587387	RootZone_R3_593579	RootZone_R3_594742	RootZone_R3_597670	RootZone_R3_598692	RootZone_R3_599170	RootZone_R3_599707	RootZone_R3_600958	RootZone_R3_603196	RootZone_R3_604128	RootZone_R3_607897	RootZone_R3_608818	Rhizo_R1_697215	Rhizo_R1_703978	Rhizo_R1_723835	Rhizo_R2_726762	Rhizo_R2_733332	Rhizo_R2_735936	Rhizo_R2_756420	Rhizo_R2_757037	Rhizo_R2_758491	Rhizo_R2_759911	Rhizo_R2_759963	RootZone_R2_1009821	RootZone_R2_1009837	RootZone_R2_1009937	RootZone_R2_1012111	RootZone_R2_1012439	RootZone_R2_1012501	RootZone_R2_1013291	RootZone_R2_1016147	RootZone_R2_1018530	RootZone_R2_1019668	RootZone_R2_1021057	RootZone_R2_1021154	RootZone_R2_1022380	RootZone_R2_1024769	RootZone_R2_1024996	RootZone_R2_1029303	RootZone_R2_1029936	RootZone_R2_1030936	RootZone_R2_1034573	RootZone_R2_1035564	RootZone_R2_1036783	RootZone_R2_1037909	RootZone_R2_1039494	RootZone_R2_1039956	RootZone_R2_1041154	RootZone_R2_1042141
OTU1207	RootZone_R1_135936	RootZone_R1_140848	RootZone_R1_143025	RootZone_R1_148140	RootZone_R3_571115	RootZone_R3_580797	RootZone_R3_581116	RootZone_R3_586164	RootZone_R3_587750	RootZone_R3_601321	RootZone_R2_1008605	RootZone_R2_1011138	RootZone_R2_1015184	RootZone_R2_1017645	RootZone_R2_1027682	RootZone_R2_1028408	RootZone_R2_1042136
OTU1208	RootZone_R1_138038	RootZone_R1_138041	RootZone_R1_147885	RootZone_R1_152954	RootZone_R1_154473	RootZone_R1_155698	RootZone_R1_161264	RootZone_R1_161815	Rhizo_R3_360900	Rhizo_R3_384231	RootZone_R3_570820	RootZone_R3_576079	RootZone_R3_576395	RootZone_R3_577054	RootZone_R3_586445	RootZone_R3_600724	Rhizo_R2_732494	RootZone_R2_1007073	RootZone_R2_1009222	RootZone_R2_1009934	RootZone_R2_1010551	RootZone_R2_1018707	RootZone_R2_1022996	RootZone_R2_1023989	RootZone_R2_1037535
OTU1209	RootZone_R1_143786	RootZone_R1_152492	RootZone_R1_155809	RootZone_R1_158165	RootZone_R1_163929	RootZone_R1_164182	RootZone_R1_167037	RootZone_R3_568897	RootZone_R3_571012	RootZone_R3_571158	RootZone_R3_571547	RootZone_R3_572301	RootZone_R3_572342	RootZone_R3_572669	RootZone_R3_572950	RootZone_R3_572971	RootZone_R3_573511	RootZone_R3_573917	RootZone_R3_574619	RootZone_R3_575244	RootZone_R3_575418	RootZone_R3_576099	RootZone_R3_576731	RootZone_R3_578129	RootZone_R3_578529	RootZone_R3_579080	RootZone_R3_579321	RootZone_R3_579601	RootZone_R3_579751	RootZone_R3_580625	RootZone_R3_582050	RootZone_R3_582219	RootZone_R3_582308	RootZone_R3_582784	RootZone_R3_584094	RootZone_R3_584448	RootZone_R3_584835	RootZone_R3_584903	RootZone_R3_585535	RootZone_R3_585754	RootZone_R3_587230	RootZone_R3_587500	RootZone_R3_588180	RootZone_R3_589649	RootZone_R3_591001	RootZone_R3_591136	RootZone_R3_591201	RootZone_R3_591798	RootZone_R3_591909	RootZone_R3_592433	RootZone_R3_593737	RootZone_R3_594162	RootZone_R3_594619	RootZone_R3_595085	RootZone_R3_595164	RootZone_R3_595309	RootZone_R3_595799	RootZone_R3_596625	RootZone_R3_596934	RootZone_R3_597340	RootZone_R3_598227	RootZone_R3_598443	RootZone_R3_599296	RootZone_R3_599337	RootZone_R3_600104	RootZone_R3_600436	RootZone_R3_600849	RootZone_R3_600938	RootZone_R3_601479	RootZone_R3_601574	RootZone_R3_602415	RootZone_R3_602520	RootZone_R3_602584	RootZone_R3_602601	RootZone_R3_603681	RootZone_R3_603738	RootZone_R3_604296	RootZone_R3_604620	RootZone_R3_604625	RootZone_R3_604831	RootZone_R3_605192	RootZone_R3_605307	RootZone_R3_605407	RootZone_R3_605494	RootZone_R3_605722	RootZone_R3_605763	RootZone_R3_606172	RootZone_R3_606557	RootZone_R3_606773	RootZone_R3_607294	RootZone_R3_607354	RootZone_R3_607701	RootZone_R3_608140	RootZone_R3_608460	RootZone_R3_608558	Rhizo_R1_693861	Rhizo_R1_709077	Rhizo_R1_710862	Rhizo_R1_712342	Rhizo_R2_738945	Rhizo_R2_741108	Rhizo_R2_753182	Rhizo_R2_756896	RootZone_R2_1006348	RootZone_R2_1009421	RootZone_R2_1010465	RootZone_R2_1010662	RootZone_R2_1010885	RootZone_R2_1011533	RootZone_R2_1011930	RootZone_R2_1012548	RootZone_R2_1012341	RootZone_R2_1014688	RootZone_R2_1015099	RootZone_R2_1015794	RootZone_R2_1016498	RootZone_R2_1016761	RootZone_R2_1017599	RootZone_R2_1018965	RootZone_R2_1019933	RootZone_R2_1021112	RootZone_R2_1021699	RootZone_R2_1022881	RootZone_R2_1023172	RootZone_R2_1025523	RootZone_R2_1026725	RootZone_R2_1027966	RootZone_R2_1028114	RootZone_R2_1031841	RootZone_R2_1032386	RootZone_R2_1032404	RootZone_R2_1035090	RootZone_R2_1036957	RootZone_R2_1037494	RootZone_R2_1038037	RootZone_R2_1038280	RootZone_R2_1039925	RootZone_R2_1040124	RootZone_R2_1040711	RootZone_R2_1040885	RootZone_R2_1041202	RootZone_R2_1042350	RootZone_R2_1042502	RootZone_R2_1042978
OTU121	RootZone_R1_138105	RootZone_R1_146668	RootZone_R1_148262	RootZone_R1_156715	RootZone_R1_157550	RootZone_R1_158331	RootZone_R1_160326	RootZone_R1_160721	RootZone_R1_161853	RootZone_R1_164200	RootZone_R1_165357	RootZone_R3_581059	RootZone_R3_582010	RootZone_R3_583709	RootZone_R3_590516	RootZone_R3_598500	RootZone_R2_1011785	RootZone_R2_1012628	RootZone_R2_1024535	RootZone_R2_1031036	RootZone_R2_1034503	RootZone_R2_1035362
OTU1210	RootZone_R1_136052	RootZone_R1_136150	RootZone_R1_136198	RootZone_R1_136229	RootZone_R1_136308	RootZone_R1_136464	RootZone_R1_136524	RootZone_R1_136821	RootZone_R1_136995	RootZone_R1_137171	RootZone_R1_137610	RootZone_R1_137677	RootZone_R1_137822	RootZone_R1_137885	RootZone_R1_138199	RootZone_R1_138506	RootZone_R1_138793	RootZone_R1_138969	RootZone_R1_138992	RootZone_R1_139042	RootZone_R1_139391	RootZone_R1_139610	RootZone_R1_139782	RootZone_R1_139845	RootZone_R1_139864	RootZone_R1_139920	RootZone_R1_139933	RootZone_R1_139941	RootZone_R1_139998	RootZone_R1_140001	RootZone_R1_140077	RootZone_R1_140280	RootZone_R1_140382	RootZone_R1_140613	RootZone_R1_140743	RootZone_R1_140787	RootZone_R1_141057	RootZone_R1_141082	RootZone_R1_141281	RootZone_R1_141304	RootZone_R1_141595	RootZone_R1_141846	RootZone_R1_142096	RootZone_R1_142397	RootZone_R1_142600	RootZone_R1_142671	RootZone_R1_142901	RootZone_R1_143073	RootZone_R1_143182	RootZone_R1_143191	RootZone_R1_143582	RootZone_R1_143641	RootZone_R1_143761	RootZone_R1_144420	RootZone_R1_144463	RootZone_R1_144864	RootZone_R1_144882	RootZone_R1_145117	RootZone_R1_145361	RootZone_R1_145423	RootZone_R1_145577	RootZone_R1_145786	RootZone_R1_145847	RootZone_R1_146341	RootZone_R1_146598	RootZone_R1_146609	RootZone_R1_146807	RootZone_R1_147075	RootZone_R1_147546	RootZone_R1_147553	RootZone_R1_147782	RootZone_R1_148023	RootZone_R1_148165	RootZone_R1_148719	RootZone_R1_149048	RootZone_R1_149077	RootZone_R1_149221	RootZone_R1_149253	RootZone_R1_149332	RootZone_R1_149336	RootZone_R1_149443	RootZone_R1_149772	RootZone_R1_149789	RootZone_R1_149988	RootZone_R1_150047	RootZone_R1_150076	RootZone_R1_150083	RootZone_R1_150199	RootZone_R1_150467	RootZone_R1_150635	RootZone_R1_150735	RootZone_R1_150843	RootZone_R1_150853	RootZone_R1_150971	RootZone_R1_151224	RootZone_R1_151342	RootZone_R1_151419	RootZone_R1_151462	RootZone_R1_151609	RootZone_R1_151944	RootZone_R1_152030	RootZone_R1_152089	RootZone_R1_152117	RootZone_R1_152232	RootZone_R1_152303	RootZone_R1_152516	RootZone_R1_152557	RootZone_R1_152599	RootZone_R1_152706	RootZone_R1_152728	RootZone_R1_153066	RootZone_R1_153248	RootZone_R1_153259	RootZone_R1_153540	RootZone_R1_153552	RootZone_R1_153588	RootZone_R1_154007	RootZone_R1_154214	RootZone_R1_154427	RootZone_R1_154464	RootZone_R1_155081	RootZone_R1_155083	RootZone_R1_155135	RootZone_R1_155585	RootZone_R1_155670	RootZone_R1_155874	RootZone_R1_156247	RootZone_R1_156274	RootZone_R1_156364	RootZone_R1_156498	RootZone_R1_156558	RootZone_R1_156566	RootZone_R1_156729	RootZone_R1_156788	RootZone_R1_157096	RootZone_R1_157213	RootZone_R1_157558	RootZone_R1_157693	RootZone_R1_157780	RootZone_R1_157957	RootZone_R1_157980	RootZone_R1_158115	RootZone_R1_158359	RootZone_R1_158396	RootZone_R1_158570	RootZone_R1_158731	RootZone_R1_159123	RootZone_R1_159283	RootZone_R1_159497	RootZone_R1_159554	RootZone_R1_160023	RootZone_R1_160239	RootZone_R1_160319	RootZone_R1_161233	RootZone_R1_161268	RootZone_R1_161309	RootZone_R1_161324	RootZone_R1_161657	RootZone_R1_161757	RootZone_R1_161791	RootZone_R1_161849	RootZone_R1_161875	RootZone_R1_161915	RootZone_R1_161947	RootZone_R1_162230	RootZone_R1_162251	RootZone_R1_162326	RootZone_R1_162442	RootZone_R1_162451	RootZone_R1_162573	RootZone_R1_162665	RootZone_R1_162954	RootZone_R1_163393	RootZone_R1_163411	RootZone_R1_163539	RootZone_R1_163622	RootZone_R1_163639	RootZone_R1_163871	RootZone_R1_164123	RootZone_R1_164167	RootZone_R1_164269	RootZone_R1_164362	RootZone_R1_164420	RootZone_R1_164610	RootZone_R1_164707	RootZone_R1_164817	RootZone_R1_164918	RootZone_R1_165023	RootZone_R1_165055	RootZone_R1_165111	RootZone_R1_165183	RootZone_R1_165355	RootZone_R1_165457	RootZone_R1_165475	RootZone_R1_165564	RootZone_R1_165580	RootZone_R1_165721	RootZone_R1_165764	RootZone_R1_165928	RootZone_R1_165966	RootZone_R1_165997	RootZone_R1_166009	RootZone_R1_166047	RootZone_R1_166078	RootZone_R1_166301	RootZone_R1_166373	RootZone_R1_166563	RootZone_R1_166592	RootZone_R1_166788	RootZone_R1_166899	RootZone_R1_167154	RootZone_R1_167184	Rhizo_R3_350840	Rhizo_R3_357400	Rhizo_R3_359274	Rhizo_R3_359373	Rhizo_R3_362441	Rhizo_R3_365644	Rhizo_R3_365780	Rhizo_R3_365851	Rhizo_R3_367663	Rhizo_R3_371678	Rhizo_R3_372493	Rhizo_R3_372567	Rhizo_R3_375965	Rhizo_R3_379961	Rhizo_R3_380366	Rhizo_R3_380421	RootZone_R3_569067	RootZone_R3_569260	RootZone_R3_569286	RootZone_R3_569315	RootZone_R3_569319	RootZone_R3_570026	RootZone_R3_570925	RootZone_R3_571077	RootZone_R3_571170	RootZone_R3_571543	RootZone_R3_571552	RootZone_R3_571711	RootZone_R3_571732	RootZone_R3_572128	RootZone_R3_572148	RootZone_R3_572207	RootZone_R3_572319	RootZone_R3_572454	RootZone_R3_572553	RootZone_R3_572597	RootZone_R3_573001	RootZone_R3_573702	RootZone_R3_574022	RootZone_R3_574161	RootZone_R3_574513	RootZone_R3_575062	RootZone_R3_575099	RootZone_R3_575623	RootZone_R3_576285	RootZone_R3_576488	RootZone_R3_576742	RootZone_R3_576924	RootZone_R3_577605	RootZone_R3_577751	RootZone_R3_577801	RootZone_R3_578455	RootZone_R3_578703	RootZone_R3_578749	RootZone_R3_578976	RootZone_R3_579335	RootZone_R3_579516	RootZone_R3_579507	RootZone_R3_579824	RootZone_R3_579877	RootZone_R3_579891	RootZone_R3_579928	RootZone_R3_580833	RootZone_R3_581020	RootZone_R3_581056	RootZone_R3_581132	RootZone_R3_581737	RootZone_R3_581873	RootZone_R3_582042	RootZone_R3_582434	RootZone_R3_582677	RootZone_R3_583222	RootZone_R3_583430	RootZone_R3_583432	RootZone_R3_583437	RootZone_R3_583728	RootZone_R3_583695	RootZone_R3_584136	RootZone_R3_584306	RootZone_R3_584485	RootZone_R3_584488	RootZone_R3_584525	RootZone_R3_584635	RootZone_R3_584788	RootZone_R3_585193	RootZone_R3_585358	RootZone_R3_585430	RootZone_R3_585767	RootZone_R3_585799	RootZone_R3_586112	RootZone_R3_586170	RootZone_R3_586222	RootZone_R3_586363	RootZone_R3_587480	RootZone_R3_587535	RootZone_R3_587767	RootZone_R3_587925	RootZone_R3_588012	RootZone_R3_588687	RootZone_R3_588979	RootZone_R3_589179	RootZone_R3_589504	RootZone_R3_589564	RootZone_R3_589686	RootZone_R3_589879	RootZone_R3_590292	RootZone_R3_590314	RootZone_R3_590444	RootZone_R3_590623	RootZone_R3_590796	RootZone_R3_591901	RootZone_R3_591910	RootZone_R3_592107	RootZone_R3_592183	RootZone_R3_592977	RootZone_R3_593429	RootZone_R3_593456	RootZone_R3_593789	RootZone_R3_593827	RootZone_R3_594122	RootZone_R3_594382	RootZone_R3_594631	RootZone_R3_594989	RootZone_R3_595653	RootZone_R3_596300	RootZone_R3_596381	RootZone_R3_596426	RootZone_R3_596598	RootZone_R3_596735	RootZone_R3_597049	RootZone_R3_597336	RootZone_R3_597437	RootZone_R3_597563	RootZone_R3_598828	RootZone_R3_599492	RootZone_R3_599600	RootZone_R3_600065	RootZone_R3_600076	RootZone_R3_600117	RootZone_R3_600616	RootZone_R3_600906	RootZone_R3_600951	RootZone_R3_601196	RootZone_R3_601585	RootZone_R3_601755	RootZone_R3_602020	RootZone_R3_602699	RootZone_R3_604770	RootZone_R3_604899	RootZone_R3_604994	RootZone_R3_605490	RootZone_R3_605725	RootZone_R3_607121	RootZone_R3_607642	RootZone_R3_608098	RootZone_R3_608635	RootZone_R3_608647	RootZone_R3_608932	Rhizo_R1_693975	Rhizo_R1_694066	Rhizo_R1_696247	Rhizo_R1_697125	Rhizo_R1_697431	Rhizo_R1_703244	Rhizo_R1_703554	Rhizo_R1_707225	Rhizo_R1_710565	Rhizo_R1_713213	Rhizo_R1_720396	Rhizo_R2_725031	Rhizo_R2_728301	Rhizo_R2_729796	Rhizo_R2_732982	Rhizo_R2_737667	Rhizo_R2_737726	Rhizo_R2_738403	Rhizo_R2_738704	Rhizo_R2_739425	Rhizo_R2_740861	Rhizo_R2_742195	Rhizo_R2_743444	Rhizo_R2_745610	Rhizo_R2_747654	Rhizo_R2_749163	Rhizo_R2_755069	Rhizo_R2_758934	RootZone_R2_1006193	RootZone_R2_1006229	RootZone_R2_1006311	RootZone_R2_1006414	RootZone_R2_1007169	RootZone_R2_1007236	RootZone_R2_1007401	RootZone_R2_1007876	RootZone_R2_1007891	RootZone_R2_1007976	RootZone_R2_1008252	RootZone_R2_1008457	RootZone_R2_1008561	RootZone_R2_1008926	RootZone_R2_1009072	RootZone_R2_1009238	RootZone_R2_1009523	RootZone_R2_1009556	RootZone_R2_1009697	RootZone_R2_1009842	RootZone_R2_1010019	RootZone_R2_1010149	RootZone_R2_1010536	RootZone_R2_1010740	RootZone_R2_1010856	RootZone_R2_1011588	RootZone_R2_1012859	RootZone_R2_1013044	RootZone_R2_1013310	RootZone_R2_1013637	RootZone_R2_1013641	RootZone_R2_1014192	RootZone_R2_1014483	RootZone_R2_1014618	RootZone_R2_1014676	RootZone_R2_1015303	RootZone_R2_1015799	RootZone_R2_1015979	RootZone_R2_1016103	RootZone_R2_1016450	RootZone_R2_1016469	RootZone_R2_1016582	RootZone_R2_1016962	RootZone_R2_1017026	RootZone_R2_1017098	RootZone_R2_1017155	RootZone_R2_1017156	RootZone_R2_1017531	RootZone_R2_1018402	RootZone_R2_1018442	RootZone_R2_1018542	RootZone_R2_1018688	RootZone_R2_1018871	RootZone_R2_1019026	RootZone_R2_1019376	RootZone_R2_1019440	RootZone_R2_1019662	RootZone_R2_1019750	RootZone_R2_1019778	RootZone_R2_1020234	RootZone_R2_1020644	RootZone_R2_1020868	RootZone_R2_1020976	RootZone_R2_1021105	RootZone_R2_1021195	RootZone_R2_1021481	RootZone_R2_1022032	RootZone_R2_1022102	RootZone_R2_1023738	RootZone_R2_1024381	RootZone_R2_1024971	RootZone_R2_1025092	RootZone_R2_1025160	RootZone_R2_1025369	RootZone_R2_1025382	RootZone_R2_1025427	RootZone_R2_1025448	RootZone_R2_1025464	RootZone_R2_1025849	RootZone_R2_1026625	RootZone_R2_1027206	RootZone_R2_1027415	RootZone_R2_1027772	RootZone_R2_1028131	RootZone_R2_1028414	RootZone_R2_1028477	RootZone_R2_1028487	RootZone_R2_1029110	RootZone_R2_1029200	RootZone_R2_1029647	RootZone_R2_1029718	RootZone_R2_1030071	RootZone_R2_1030177	RootZone_R2_1030387	RootZone_R2_1030614	RootZone_R2_1030946	RootZone_R2_1030955	RootZone_R2_1031473	RootZone_R2_1031666	RootZone_R2_1031765	RootZone_R2_1031821	RootZone_R2_1031843	RootZone_R2_1031951	RootZone_R2_1032014	RootZone_R2_1032137	RootZone_R2_1032208	RootZone_R2_1032276	RootZone_R2_1032346	RootZone_R2_1032423	RootZone_R2_1032461	RootZone_R2_1032523	RootZone_R2_1032550	RootZone_R2_1033038	RootZone_R2_1033179	RootZone_R2_1033491	RootZone_R2_1033579	RootZone_R2_1033603	RootZone_R2_1033811	RootZone_R2_1034138	RootZone_R2_1034799	RootZone_R2_1034882	RootZone_R2_1035237	RootZone_R2_1035317	RootZone_R2_1036114	RootZone_R2_1036665	RootZone_R2_1036708	RootZone_R2_1036862	RootZone_R2_1037413	RootZone_R2_1037474	RootZone_R2_1037930	RootZone_R2_1038256	RootZone_R2_1038615	RootZone_R2_1038782	RootZone_R2_1039292	RootZone_R2_1039562	RootZone_R2_1039965	RootZone_R2_1040063	RootZone_R2_1040191	RootZone_R2_1040244	RootZone_R2_1040579	RootZone_R2_1041521	RootZone_R2_1041568	RootZone_R2_1041620	RootZone_R2_1041722	RootZone_R2_1041740	RootZone_R2_1041916	RootZone_R2_1042544	RootZone_R2_1042545	RootZone_R2_1042699	RootZone_R2_1042884	RootZone_R2_1042963
OTU1211	RootZone_R1_154805	RootZone_R1_155465	RootZone_R1_156644	RootZone_R1_160687	RootZone_R3_584376	RootZone_R3_589602	RootZone_R3_597699	RootZone_R3_607826	Rhizo_R1_710348	Rhizo_R2_744502	RootZone_R2_1019271	RootZone_R2_1019561	RootZone_R2_1028139	RootZone_R2_1037531
OTU1212	RootZone_R1_143550	RootZone_R1_144206	RootZone_R1_145700	RootZone_R1_150597	RootZone_R1_153512	RootZone_R1_157256	RootZone_R1_157685	RootZone_R1_161351	RootZone_R1_163279	RootZone_R3_586770	RootZone_R3_604646	RootZone_R3_606699	Rhizo_R1_712261	Rhizo_R1_723688	Rhizo_R2_761826	RootZone_R2_1006066	RootZone_R2_1009465	RootZone_R2_1015886	RootZone_R2_1029614	RootZone_R2_1038257	RootZone_R2_1040720	RootZone_R2_1042071
OTU1213	RootZone_R1_137882	RootZone_R1_139370	RootZone_R1_141825	RootZone_R1_145023	RootZone_R1_145327	RootZone_R1_145338	RootZone_R1_146497	RootZone_R1_146710	RootZone_R1_149609	RootZone_R1_149793	RootZone_R1_150761	RootZone_R1_152157	RootZone_R1_154549	RootZone_R1_154604	RootZone_R1_156507	RootZone_R1_156619	RootZone_R1_156689	RootZone_R1_158224	RootZone_R1_160772	RootZone_R1_163124	RootZone_R1_166251	Rhizo_R3_382817	RootZone_R3_574633	RootZone_R3_575413	RootZone_R3_578284	RootZone_R3_582210	RootZone_R3_585427	RootZone_R3_591489	RootZone_R3_591979	RootZone_R3_592391	RootZone_R3_593415	RootZone_R3_597424	RootZone_R3_599366	RootZone_R3_601382	RootZone_R3_601635	RootZone_R3_605167	RootZone_R3_606514	Rhizo_R1_711749	RootZone_R2_1006358	RootZone_R2_1007218	RootZone_R2_1010573	RootZone_R2_1011180	RootZone_R2_1017213	RootZone_R2_1020770	RootZone_R2_1026562	RootZone_R2_1026957	RootZone_R2_1029655	RootZone_R2_1033249	RootZone_R2_1035033	RootZone_R2_1036523	RootZone_R2_1040800
OTU1214	RootZone_R3_572825	RootZone_R3_575675	RootZone_R3_578308	RootZone_R3_584054	RootZone_R3_589961	RootZone_R3_591116	RootZone_R3_594668	RootZone_R3_597853	RootZone_R2_1020408
OTU1215	RootZone_R1_142316	RootZone_R1_146351	RootZone_R1_147228	RootZone_R1_154577	RootZone_R3_571147	RootZone_R3_578042	RootZone_R3_597308	RootZone_R3_602318	RootZone_R3_603553	Rhizo_R1_707933	Rhizo_R2_745632	RootZone_R2_1006170
OTU1216	RootZone_R1_161495	RootZone_R1_162560	RootZone_R3_574734	RootZone_R3_589856	RootZone_R3_595261	RootZone_R3_598767	RootZone_R3_605931	RootZone_R2_1007707	RootZone_R2_1016379	RootZone_R2_1031919
OTU1217	RootZone_R3_574190	RootZone_R3_580376	RootZone_R3_583891	RootZone_R3_586592	RootZone_R3_600986	RootZone_R3_605299	RootZone_R3_608413	RootZone_R3_608479	RootZone_R2_1015163	RootZone_R2_1017413	RootZone_R2_1036263	RootZone_R2_1038115	RootZone_R2_1040729
OTU1218	RootZone_R1_165296	RootZone_R3_587362	RootZone_R3_594384	Rhizo_R1_695697	RootZone_R2_1007353	RootZone_R2_1016779	RootZone_R2_1033968
OTU1219	RootZone_R1_137394	RootZone_R1_145702	RootZone_R1_145734	RootZone_R1_149954	RootZone_R1_164652	Rhizo_R3_365155	Rhizo_R3_376958	Rhizo_R3_388157	RootZone_R3_574706	RootZone_R3_576816	RootZone_R3_579218	RootZone_R3_590309	Rhizo_R1_705212	Rhizo_R2_726356	RootZone_R2_1007060	RootZone_R2_1015477	RootZone_R2_1037560
OTU122	RootZone_R1_137546	RootZone_R1_139878	RootZone_R1_159652	RootZone_R3_599430	RootZone_R2_1036304
OTU1220	RootZone_R1_139362	RootZone_R1_139408	RootZone_R1_142772	RootZone_R1_154566	RootZone_R1_156796	RootZone_R1_158155	RootZone_R1_158800	RootZone_R3_572042	RootZone_R3_575630	RootZone_R3_577175	RootZone_R3_578476	RootZone_R3_579819	RootZone_R3_583293	RootZone_R3_584404	RootZone_R3_601580	RootZone_R3_602644	RootZone_R3_603125	RootZone_R3_604719	RootZone_R3_606586	Rhizo_R1_713754	Rhizo_R2_756697	RootZone_R2_1022298	RootZone_R2_1022828	RootZone_R2_1028471	RootZone_R2_1031432	RootZone_R2_1037616
OTU1221	RootZone_R1_140669	RootZone_R1_141888	RootZone_R1_147128	RootZone_R1_151350	RootZone_R1_155151	RootZone_R1_159293	RootZone_R1_161701	RootZone_R1_164149	RootZone_R1_166232	Rhizo_R3_365675	Rhizo_R3_371443	Rhizo_R3_375162	RootZone_R3_571203	RootZone_R3_574412	RootZone_R3_575774	RootZone_R3_601534	RootZone_R3_604065	RootZone_R3_608180	Rhizo_R1_693193	Rhizo_R1_705178	Rhizo_R1_709913	Rhizo_R1_718087	Rhizo_R1_719102	Rhizo_R1_722358	Rhizo_R2_725852	Rhizo_R2_737975	Rhizo_R2_741222	RootZone_R2_1034501	RootZone_R2_1034784
OTU1222	RootZone_R1_137050	RootZone_R1_137693	RootZone_R1_138251	RootZone_R1_139207	RootZone_R1_142412	RootZone_R1_142694	RootZone_R1_143045	RootZone_R1_143256	RootZone_R1_144331	RootZone_R1_144465	RootZone_R1_145077	RootZone_R1_146461	RootZone_R1_146610	RootZone_R1_147586	RootZone_R1_147698	RootZone_R1_148198	RootZone_R1_148714	RootZone_R1_148763	RootZone_R1_149266	RootZone_R1_149812	RootZone_R1_149879	RootZone_R1_149967	RootZone_R1_149963	RootZone_R1_150255	RootZone_R1_150368	RootZone_R1_151950	RootZone_R1_153169	RootZone_R1_154504	RootZone_R1_154621	RootZone_R1_155690	RootZone_R1_155730	RootZone_R1_156486	RootZone_R1_157286	RootZone_R1_158010	RootZone_R1_159081	RootZone_R1_159344	RootZone_R1_159562	RootZone_R1_160140	RootZone_R1_161576	RootZone_R1_162060	RootZone_R1_162599	RootZone_R1_163860	RootZone_R1_164055	RootZone_R1_164198	RootZone_R1_164418	Rhizo_R3_351804	Rhizo_R3_354089	Rhizo_R3_357697	Rhizo_R3_360059	Rhizo_R3_360644	Rhizo_R3_360873	Rhizo_R3_364944	Rhizo_R3_366104	Rhizo_R3_371457	Rhizo_R3_374398	Rhizo_R3_375735	Rhizo_R3_386082	L_Epi_R2_398142	L_Epi_R2_407388	L_Epi_R2_410246	L_Epi_R2_415267	RootZone_R3_568995	RootZone_R3_569551	RootZone_R3_569782	RootZone_R3_570443	RootZone_R3_571260	RootZone_R3_571986	RootZone_R3_572096	RootZone_R3_573144	RootZone_R3_574779	RootZone_R3_575379	RootZone_R3_575653	RootZone_R3_578589	RootZone_R3_578875	RootZone_R3_580265	RootZone_R3_580849	RootZone_R3_581244	RootZone_R3_581953	RootZone_R3_582770	RootZone_R3_585618	RootZone_R3_587816	RootZone_R3_591374	RootZone_R3_593518	RootZone_R3_594753	RootZone_R3_594969	RootZone_R3_595046	RootZone_R3_595249	RootZone_R3_596286	RootZone_R3_596640	RootZone_R3_597132	RootZone_R3_597561	RootZone_R3_597680	RootZone_R3_598600	RootZone_R3_599479	RootZone_R3_601333	RootZone_R3_603066	RootZone_R3_604411	RootZone_R3_604942	RootZone_R3_605001	RootZone_R3_607024	RootZone_R3_607124	RootZone_R3_608392	Rhizo_R1_691859	Rhizo_R1_695370	Rhizo_R1_695599	Rhizo_R1_698164	Rhizo_R1_701115	Rhizo_R1_701958	Rhizo_R1_702188	Rhizo_R1_709086	Rhizo_R1_721690	Rhizo_R1_724729	Rhizo_R2_725118	Rhizo_R2_734131	Rhizo_R2_739541	Rhizo_R2_747587	Rhizo_R2_749361	Rhizo_R2_751323	Rhizo_R2_757013	L_Epi_R1_829712	L_Epi_R1_848710	L_Epi_R1_865133	RootZone_R2_1007820	RootZone_R2_1008242	RootZone_R2_1009272	RootZone_R2_1009778	RootZone_R2_1010494	RootZone_R2_1010568	RootZone_R2_1010617	RootZone_R2_1011471	RootZone_R2_1015029	RootZone_R2_1015528	RootZone_R2_1015964	RootZone_R2_1016094	RootZone_R2_1016758	RootZone_R2_1016902	RootZone_R2_1017488	RootZone_R2_1018003	RootZone_R2_1018180	RootZone_R2_1019863	RootZone_R2_1020350	RootZone_R2_1022799	RootZone_R2_1022958	RootZone_R2_1024556	RootZone_R2_1025908	RootZone_R2_1026013	RootZone_R2_1027886	RootZone_R2_1031012	RootZone_R2_1031282	RootZone_R2_1032053	RootZone_R2_1034124	RootZone_R2_1034845	RootZone_R2_1037484	RootZone_R2_1038340	RootZone_R2_1039225
OTU1223	RootZone_R1_138712	RootZone_R1_144243	RootZone_R1_147884	RootZone_R1_150391	RootZone_R1_165802	RootZone_R3_570602	RootZone_R3_573730	RootZone_R3_577782	RootZone_R3_600227	RootZone_R3_603775	RootZone_R2_1035188	RootZone_R2_1036215	RootZone_R2_1042759
OTU1224	RootZone_R1_157931	RootZone_R3_569098	RootZone_R3_569353	RootZone_R3_572729	RootZone_R3_573842	RootZone_R3_576142	RootZone_R3_580504	RootZone_R3_584889	RootZone_R3_588684	RootZone_R3_591698	RootZone_R3_593707	RootZone_R3_598362	RootZone_R3_605785	RootZone_R2_1015263	RootZone_R2_1018705	RootZone_R2_1021969	RootZone_R2_1026413	RootZone_R2_1026660	RootZone_R2_1038035	RootZone_R2_1041050
OTU1225	RootZone_R3_588852	RootZone_R3_606906	RootZone_R2_1020513
OTU1226	RootZone_R1_135942	RootZone_R1_142411	RootZone_R1_158496	RootZone_R1_159063	RootZone_R1_166501	Rhizo_R3_388221	RootZone_R3_587268	RootZone_R3_594371	RootZone_R3_599678	RootZone_R3_603327	RootZone_R2_1007148	RootZone_R2_1010081	RootZone_R2_1017633	RootZone_R2_1018062	RootZone_R2_1025838	RootZone_R2_1032506	RootZone_R2_1033724	RootZone_R2_1038265
OTU1227	RootZone_R1_138172	RootZone_R1_139721	RootZone_R1_141982	RootZone_R1_146554	RootZone_R1_149019	RootZone_R1_149714	RootZone_R1_150842	RootZone_R1_153114	RootZone_R1_163378	RootZone_R3_572870	RootZone_R3_576091	RootZone_R3_577643	RootZone_R3_578180	RootZone_R3_581817	RootZone_R3_582738	RootZone_R3_582989	RootZone_R3_584932	RootZone_R3_585005	RootZone_R3_585946	RootZone_R3_585959	RootZone_R3_587876	RootZone_R3_588081	RootZone_R3_590468	RootZone_R3_590486	RootZone_R3_590879	RootZone_R3_595782	RootZone_R3_596446	RootZone_R3_596812	RootZone_R3_597941	RootZone_R3_599012	RootZone_R3_600471	RootZone_R3_601129	RootZone_R3_602150	RootZone_R3_602770	RootZone_R3_603532	RootZone_R3_603810	RootZone_R3_604529	RootZone_R3_605396	RootZone_R3_606447	RootZone_R3_608448	RootZone_R3_608958	Rhizo_R1_704461	RootZone_R2_1008280	RootZone_R2_1011327	RootZone_R2_1013336	RootZone_R2_1015253	RootZone_R2_1027659	RootZone_R2_1028108	RootZone_R2_1028282	RootZone_R2_1028415	RootZone_R2_1030118	RootZone_R2_1030637	RootZone_R2_1031953	RootZone_R2_1033217	RootZone_R2_1033295	RootZone_R2_1033614	RootZone_R2_1037503	RootZone_R2_1038704	RootZone_R2_1040758	RootZone_R2_1040810	RootZone_R2_1041539	RootZone_R2_1042475
OTU1228	RootZone_R1_136230	RootZone_R1_136303	RootZone_R1_136835	RootZone_R1_136849	RootZone_R1_137150	RootZone_R1_137422	RootZone_R1_137560	RootZone_R1_137569	RootZone_R1_137977	RootZone_R1_138223	RootZone_R1_138249	RootZone_R1_138411	RootZone_R1_138463	RootZone_R1_138743	RootZone_R1_138785	RootZone_R1_138881	RootZone_R1_139113	RootZone_R1_139243	RootZone_R1_139429	RootZone_R1_140024	RootZone_R1_140051	RootZone_R1_140111	RootZone_R1_140176	RootZone_R1_140182	RootZone_R1_140342	RootZone_R1_140647	RootZone_R1_140686	RootZone_R1_140855	RootZone_R1_140880	RootZone_R1_141209	RootZone_R1_141661	RootZone_R1_142135	RootZone_R1_143394	RootZone_R1_143543	RootZone_R1_143990	RootZone_R1_144155	RootZone_R1_144608	RootZone_R1_145003	RootZone_R1_145214	RootZone_R1_145550	RootZone_R1_145610	RootZone_R1_146081	RootZone_R1_146196	RootZone_R1_146600	RootZone_R1_146978	RootZone_R1_147106	RootZone_R1_147299	RootZone_R1_147311	RootZone_R1_147498	RootZone_R1_148280	RootZone_R1_148351	RootZone_R1_148447	RootZone_R1_148588	RootZone_R1_148847	RootZone_R1_148959	RootZone_R1_148962	RootZone_R1_148983	RootZone_R1_149069	RootZone_R1_149114	RootZone_R1_149169	RootZone_R1_149651	RootZone_R1_149776	RootZone_R1_149799	RootZone_R1_150006	RootZone_R1_150357	RootZone_R1_150507	RootZone_R1_150686	RootZone_R1_150694	RootZone_R1_150733	RootZone_R1_150777	RootZone_R1_150939	RootZone_R1_150975	RootZone_R1_151189	RootZone_R1_151470	RootZone_R1_151996	RootZone_R1_152101	RootZone_R1_152419	RootZone_R1_152692	RootZone_R1_152943	RootZone_R1_152968	RootZone_R1_153205	RootZone_R1_153657	RootZone_R1_153788	RootZone_R1_153922	RootZone_R1_154026	RootZone_R1_154092	RootZone_R1_154423	RootZone_R1_154521	RootZone_R1_154730	RootZone_R1_154808	RootZone_R1_155378	RootZone_R1_155909	RootZone_R1_156170	RootZone_R1_156178	RootZone_R1_156238	RootZone_R1_156309	RootZone_R1_156369	RootZone_R1_156848	RootZone_R1_157226	RootZone_R1_157338	RootZone_R1_157344	RootZone_R1_157542	RootZone_R1_157600	RootZone_R1_157599	RootZone_R1_157872	RootZone_R1_158017	RootZone_R1_158019	RootZone_R1_158202	RootZone_R1_158569	RootZone_R1_158872	RootZone_R1_158990	RootZone_R1_159329	RootZone_R1_159451	RootZone_R1_159486	RootZone_R1_159641	RootZone_R1_159789	RootZone_R1_159903	RootZone_R1_160283	RootZone_R1_160492	RootZone_R1_160496	RootZone_R1_160643	RootZone_R1_160730	RootZone_R1_160776	RootZone_R1_160996	RootZone_R1_161112	RootZone_R1_161397	RootZone_R1_161441	RootZone_R1_161989	RootZone_R1_162124	RootZone_R1_162206	RootZone_R1_162252	RootZone_R1_162255	RootZone_R1_162878	RootZone_R1_163030	RootZone_R1_163183	RootZone_R1_163829	RootZone_R1_163839	RootZone_R1_163967	RootZone_R1_164165	RootZone_R1_164246	RootZone_R1_164670	RootZone_R1_164746	RootZone_R1_164803	RootZone_R1_165125	RootZone_R1_165712	RootZone_R1_165736	RootZone_R1_165919	RootZone_R1_165943	RootZone_R1_166202	RootZone_R1_166291	RootZone_R1_166539	RootZone_R1_166980	Rhizo_R3_351184	Rhizo_R3_351316	Rhizo_R3_351426	Rhizo_R3_352223	Rhizo_R3_352688	Rhizo_R3_353562	Rhizo_R3_355458	Rhizo_R3_357505	Rhizo_R3_359014	Rhizo_R3_360033	Rhizo_R3_363826	Rhizo_R3_365024	Rhizo_R3_365840	Rhizo_R3_366510	Rhizo_R3_369592	Rhizo_R3_369620	Rhizo_R3_370875	Rhizo_R3_372187	Rhizo_R3_373633	Rhizo_R3_374188	Rhizo_R3_375694	Rhizo_R3_376168	Rhizo_R3_377236	Rhizo_R3_377762	Rhizo_R3_378090	Rhizo_R3_382439	Rhizo_R3_383903	Rhizo_R3_384765	Rhizo_R3_387486	RootZone_R3_569307	RootZone_R3_569384	RootZone_R3_569468	RootZone_R3_569571	RootZone_R3_569914	RootZone_R3_570101	RootZone_R3_570384	RootZone_R3_571052	RootZone_R3_571415	RootZone_R3_571592	RootZone_R3_571779	RootZone_R3_571873	RootZone_R3_571950	RootZone_R3_572140	RootZone_R3_572477	RootZone_R3_572964	RootZone_R3_573478	RootZone_R3_573485	RootZone_R3_574332	RootZone_R3_574621	RootZone_R3_574787	RootZone_R3_574935	RootZone_R3_575215	RootZone_R3_575486	RootZone_R3_575919	RootZone_R3_576217	RootZone_R3_576238	RootZone_R3_576982	RootZone_R3_577334	RootZone_R3_577601	RootZone_R3_577768	RootZone_R3_578173	RootZone_R3_578564	RootZone_R3_578783	RootZone_R3_580410	RootZone_R3_580442	RootZone_R3_580453	RootZone_R3_580581	RootZone_R3_580787	RootZone_R3_580945	RootZone_R3_581433	RootZone_R3_582482	RootZone_R3_582608	RootZone_R3_583232	RootZone_R3_583311	RootZone_R3_583361	RootZone_R3_584214	RootZone_R3_584611	RootZone_R3_584978	RootZone_R3_584988	RootZone_R3_587983	RootZone_R3_588233	RootZone_R3_588395	RootZone_R3_588643	RootZone_R3_589385	RootZone_R3_589457	RootZone_R3_589835	RootZone_R3_589878	RootZone_R3_590154	RootZone_R3_590609	RootZone_R3_590916	RootZone_R3_591181	RootZone_R3_591715	RootZone_R3_592136	RootZone_R3_592783	RootZone_R3_593039	RootZone_R3_593108	RootZone_R3_593574	RootZone_R3_595307	RootZone_R3_596041	RootZone_R3_596947	RootZone_R3_597418	RootZone_R3_597807	RootZone_R3_598441	RootZone_R3_598751	RootZone_R3_599495	RootZone_R3_599736	RootZone_R3_599987	RootZone_R3_600369	RootZone_R3_600673	RootZone_R3_601317	RootZone_R3_601763	RootZone_R3_602125	RootZone_R3_602164	RootZone_R3_602787	RootZone_R3_603240	RootZone_R3_603486	RootZone_R3_603567	RootZone_R3_604001	RootZone_R3_604311	RootZone_R3_604321	RootZone_R3_604448	RootZone_R3_604696	RootZone_R3_605388	RootZone_R3_605720	RootZone_R3_605975	RootZone_R3_606675	RootZone_R3_607556	RootZone_R3_607934	RootZone_R3_608634	RootZone_R3_608846	Rhizo_R1_694932	Rhizo_R1_695434	Rhizo_R1_696854	Rhizo_R1_697379	Rhizo_R1_698794	Rhizo_R1_700229	Rhizo_R1_700623	Rhizo_R1_701256	Rhizo_R1_705718	Rhizo_R1_709127	Rhizo_R1_712221	Rhizo_R1_712931	Rhizo_R1_713738	Rhizo_R1_713919	Rhizo_R1_714422	Rhizo_R1_718445	Rhizo_R1_720221	Rhizo_R2_724901	Rhizo_R2_725711	Rhizo_R2_725713	Rhizo_R2_726190	Rhizo_R2_726409	Rhizo_R2_728004	Rhizo_R2_728442	Rhizo_R2_730598	Rhizo_R2_734374	Rhizo_R2_734818	Rhizo_R2_738651	Rhizo_R2_740132	Rhizo_R2_742077	Rhizo_R2_744931	Rhizo_R2_749908	Rhizo_R2_749947	Rhizo_R2_751029	Rhizo_R2_754562	Rhizo_R2_754844	Rhizo_R2_755088	Rhizo_R2_755968	Rhizo_R2_757346	Rhizo_R2_757410	Rhizo_R2_757735	Rhizo_R2_759134	Rhizo_R2_760878	Rhizo_R2_763042	RootZone_R2_1006373	RootZone_R2_1007394	RootZone_R2_1007610	RootZone_R2_1007779	RootZone_R2_1007791	RootZone_R2_1007890	RootZone_R2_1008655	RootZone_R2_1009066	RootZone_R2_1009273	RootZone_R2_1009369	RootZone_R2_1010003	RootZone_R2_1010029	RootZone_R2_1010727	RootZone_R2_1011060	RootZone_R2_1011252	RootZone_R2_1011858	RootZone_R2_1012186	RootZone_R2_1013670	RootZone_R2_1013817	RootZone_R2_1013843	RootZone_R2_1013926	RootZone_R2_1014118	RootZone_R2_1014320	RootZone_R2_1014375	RootZone_R2_1014394	RootZone_R2_1015004	RootZone_R2_1015177	RootZone_R2_1015473	RootZone_R2_1015505	RootZone_R2_1015748	RootZone_R2_1016224	RootZone_R2_1016225	RootZone_R2_1016315	RootZone_R2_1016870	RootZone_R2_1017271	RootZone_R2_1017874	RootZone_R2_1018004	RootZone_R2_1018010	RootZone_R2_1018887	RootZone_R2_1019368	RootZone_R2_1019534	RootZone_R2_1020499	RootZone_R2_1021037	RootZone_R2_1021196	RootZone_R2_1021202	RootZone_R2_1021616	RootZone_R2_1021648	RootZone_R2_1021681	RootZone_R2_1021718	RootZone_R2_1021772	RootZone_R2_1022145	RootZone_R2_1022250	RootZone_R2_1022638	RootZone_R2_1023160	RootZone_R2_1024111	RootZone_R2_1024288	RootZone_R2_1024919	RootZone_R2_1025295	RootZone_R2_1025300	RootZone_R2_1025694	RootZone_R2_1026208	RootZone_R2_1026212	RootZone_R2_1026342	RootZone_R2_1026401	RootZone_R2_1026853	RootZone_R2_1027109	RootZone_R2_1027243	RootZone_R2_1027879	RootZone_R2_1027930	RootZone_R2_1028076	RootZone_R2_1028182	RootZone_R2_1028184	RootZone_R2_1028399	RootZone_R2_1029280	RootZone_R2_1029338	RootZone_R2_1029344	RootZone_R2_1029372	RootZone_R2_1029395	RootZone_R2_1030350	RootZone_R2_1030416	RootZone_R2_1030497	RootZone_R2_1030846	RootZone_R2_1030878	RootZone_R2_1031149	RootZone_R2_1031455	RootZone_R2_1032100	RootZone_R2_1032288	RootZone_R2_1032432	RootZone_R2_1032884	RootZone_R2_1033094	RootZone_R2_1033576	RootZone_R2_1033826	RootZone_R2_1034318	RootZone_R2_1034852	RootZone_R2_1034893	RootZone_R2_1035034	RootZone_R2_1035039	RootZone_R2_1035925	RootZone_R2_1036413	RootZone_R2_1036438	RootZone_R2_1037199	RootZone_R2_1037448	RootZone_R2_1037491	RootZone_R2_1037722	RootZone_R2_1037744	RootZone_R2_1038358	RootZone_R2_1038723	RootZone_R2_1039163	RootZone_R2_1039369	RootZone_R2_1039384	RootZone_R2_1039387	RootZone_R2_1039409	RootZone_R2_1040947	RootZone_R2_1041227	RootZone_R2_1041301	RootZone_R2_1041695	RootZone_R2_1041983	RootZone_R2_1042058	RootZone_R2_1042825
OTU1229	RootZone_R1_138998	RootZone_R1_154117	RootZone_R1_156673	RootZone_R1_164533	RootZone_R1_165298	RootZone_R3_568779	RootZone_R3_576988	RootZone_R3_578281	RootZone_R3_580280	RootZone_R3_580827	RootZone_R3_586218	RootZone_R3_595871	RootZone_R3_601040	RootZone_R3_601085	RootZone_R3_603316	RootZone_R3_603442	RootZone_R3_606034	RootZone_R2_1006299	RootZone_R2_1023588	RootZone_R2_1023818	RootZone_R2_1024052	RootZone_R2_1027024	RootZone_R2_1041186	RootZone_R2_1043000
OTU123	RootZone_R1_136106	RootZone_R1_136543	RootZone_R1_137528	RootZone_R1_139319	RootZone_R1_155593	RootZone_R1_160950	RootZone_R1_165185	RootZone_R3_568844	RootZone_R3_570036	RootZone_R3_572221	RootZone_R3_573424	RootZone_R3_575358	RootZone_R3_575993	RootZone_R3_580449	RootZone_R3_581242	RootZone_R3_582259	RootZone_R3_586054	RootZone_R3_590426	RootZone_R3_592002	RootZone_R3_592148	RootZone_R3_594191	RootZone_R3_596937	RootZone_R3_598173	RootZone_R3_598209	RootZone_R3_600115	RootZone_R3_600427	RootZone_R3_601416	RootZone_R3_603323	RootZone_R3_603717	RootZone_R3_604328	RootZone_R3_604368	RootZone_R3_605190	RootZone_R3_608308	RootZone_R3_608493	RootZone_R3_608577	RootZone_R2_1007183	RootZone_R2_1008423	RootZone_R2_1010550	RootZone_R2_1011003	RootZone_R2_1012991	RootZone_R2_1016681	RootZone_R2_1019535	RootZone_R2_1027948	RootZone_R2_1028318	RootZone_R2_1029268	RootZone_R2_1029704	RootZone_R2_1030114	RootZone_R2_1030351	RootZone_R2_1031269	RootZone_R2_1032747	RootZone_R2_1036470	RootZone_R2_1037664	RootZone_R2_1038005	RootZone_R2_1038465	RootZone_R2_1042982
OTU1230	RootZone_R1_136748	RootZone_R1_137097	RootZone_R1_137151	RootZone_R1_137880	RootZone_R1_137912	RootZone_R1_138370	RootZone_R1_138749	RootZone_R1_138856	RootZone_R1_139238	RootZone_R1_139283	RootZone_R1_140369	RootZone_R1_140569	RootZone_R1_140584	RootZone_R1_140779	RootZone_R1_141079	RootZone_R1_141137	RootZone_R1_141806	RootZone_R1_142098	RootZone_R1_142560	RootZone_R1_142605	RootZone_R1_142608	RootZone_R1_142832	RootZone_R1_142856	RootZone_R1_143002	RootZone_R1_143132	RootZone_R1_143862	RootZone_R1_143950	RootZone_R1_144285	RootZone_R1_145210	RootZone_R1_145712	RootZone_R1_145931	RootZone_R1_146096	RootZone_R1_146111	RootZone_R1_146273	RootZone_R1_146300	RootZone_R1_146785	RootZone_R1_147057	RootZone_R1_147143	RootZone_R1_147635	RootZone_R1_147922	RootZone_R1_147949	RootZone_R1_148470	RootZone_R1_148471	RootZone_R1_148570	RootZone_R1_148731	RootZone_R1_148982	RootZone_R1_149191	RootZone_R1_149244	RootZone_R1_149579	RootZone_R1_149675	RootZone_R1_150376	RootZone_R1_150500	RootZone_R1_150555	RootZone_R1_150605	RootZone_R1_151129	RootZone_R1_151536	RootZone_R1_151580	RootZone_R1_151664	RootZone_R1_152126	RootZone_R1_152141	RootZone_R1_152292	RootZone_R1_152496	RootZone_R1_153107	RootZone_R1_153554	RootZone_R1_153847	RootZone_R1_153989	RootZone_R1_154513	RootZone_R1_154728	RootZone_R1_154821	RootZone_R1_155401	RootZone_R1_155641	RootZone_R1_156561	RootZone_R1_156650	RootZone_R1_156677	RootZone_R1_157025	RootZone_R1_157169	RootZone_R1_158207	RootZone_R1_158473	RootZone_R1_158509	RootZone_R1_158605	RootZone_R1_159393	RootZone_R1_160243	RootZone_R1_160311	RootZone_R1_160642	RootZone_R1_160745	RootZone_R1_160930	RootZone_R1_161120	RootZone_R1_161222	RootZone_R1_161284	RootZone_R1_161564	RootZone_R1_161761	RootZone_R1_161933	RootZone_R1_162269	RootZone_R1_162395	RootZone_R1_162598	RootZone_R1_162761	RootZone_R1_163001	RootZone_R1_163013	RootZone_R1_163061	RootZone_R1_163212	RootZone_R1_163347	RootZone_R1_163964	RootZone_R1_164075	RootZone_R1_164575	RootZone_R1_164648	RootZone_R1_164897	RootZone_R1_165616	RootZone_R1_166787	RootZone_R1_167047	Rhizo_R3_353657	Rhizo_R3_356175	Rhizo_R3_359288	Rhizo_R3_368488	Rhizo_R3_370110	Rhizo_R3_373863	Rhizo_R3_377435	RootZone_R3_569843	RootZone_R3_570064	RootZone_R3_570574	RootZone_R3_571392	RootZone_R3_572235	RootZone_R3_572569	RootZone_R3_572601	RootZone_R3_572840	RootZone_R3_574792	RootZone_R3_574852	RootZone_R3_575580	RootZone_R3_575636	RootZone_R3_576577	RootZone_R3_577028	RootZone_R3_577276	RootZone_R3_577789	RootZone_R3_577920	RootZone_R3_578130	RootZone_R3_579060	RootZone_R3_579197	RootZone_R3_579203	RootZone_R3_579356	RootZone_R3_579677	RootZone_R3_579733	RootZone_R3_580084	RootZone_R3_580304	RootZone_R3_580343	RootZone_R3_581054	RootZone_R3_581644	RootZone_R3_582337	RootZone_R3_582410	RootZone_R3_582486	RootZone_R3_583042	RootZone_R3_583747	RootZone_R3_583904	RootZone_R3_584057	RootZone_R3_584282	RootZone_R3_584553	RootZone_R3_584594	RootZone_R3_585170	RootZone_R3_585212	RootZone_R3_585367	RootZone_R3_585556	RootZone_R3_586305	RootZone_R3_586583	RootZone_R3_586774	RootZone_R3_587534	RootZone_R3_587810	RootZone_R3_588019	RootZone_R3_588971	RootZone_R3_589114	RootZone_R3_589274	RootZone_R3_589768	RootZone_R3_589814	RootZone_R3_590761	RootZone_R3_590976	RootZone_R3_591220	RootZone_R3_591680	RootZone_R3_592269	RootZone_R3_593247	RootZone_R3_593273	RootZone_R3_593290	RootZone_R3_593567	RootZone_R3_594606	RootZone_R3_595508	RootZone_R3_596055	RootZone_R3_596245	RootZone_R3_596447	RootZone_R3_596627	RootZone_R3_596831	RootZone_R3_597949	RootZone_R3_598432	RootZone_R3_598497	RootZone_R3_598568	RootZone_R3_598587	RootZone_R3_598870	RootZone_R3_599683	RootZone_R3_600005	RootZone_R3_601247	RootZone_R3_601281	RootZone_R3_601689	RootZone_R3_602441	RootZone_R3_604422	RootZone_R3_605088	RootZone_R3_605202	RootZone_R3_606304	RootZone_R3_607180	RootZone_R3_607192	RootZone_R3_608206	RootZone_R3_608924	Rhizo_R1_701155	Rhizo_R1_707823	Rhizo_R1_709989	Rhizo_R1_717923	Rhizo_R1_724565	Rhizo_R2_731389	Rhizo_R2_735783	Rhizo_R2_738732	Rhizo_R2_742659	Rhizo_R2_747972	Rhizo_R2_753210	Rhizo_R2_754275	RootZone_R2_1006140	RootZone_R2_1006205	RootZone_R2_1006416	RootZone_R2_1006631	RootZone_R2_1007069	RootZone_R2_1007138	RootZone_R2_1007521	RootZone_R2_1008454	RootZone_R2_1009014	RootZone_R2_1009053	RootZone_R2_1009521	RootZone_R2_1009855	RootZone_R2_1010096	RootZone_R2_1010717	RootZone_R2_1010729	RootZone_R2_1010837	RootZone_R2_1011274	RootZone_R2_1012018	RootZone_R2_1013023	RootZone_R2_1013179	RootZone_R2_1013204	RootZone_R2_1013575	RootZone_R2_1013929	RootZone_R2_1014383	RootZone_R2_1014625	RootZone_R2_1015012	RootZone_R2_1015881	RootZone_R2_1016129	RootZone_R2_1016167	RootZone_R2_1016387	RootZone_R2_1016997	RootZone_R2_1017586	RootZone_R2_1017750	RootZone_R2_1018597	RootZone_R2_1019364	RootZone_R2_1019800	RootZone_R2_1019889	RootZone_R2_1020144	RootZone_R2_1021117	RootZone_R2_1021475	RootZone_R2_1022291	RootZone_R2_1022790	RootZone_R2_1022842	RootZone_R2_1023396	RootZone_R2_1023595	RootZone_R2_1024286	RootZone_R2_1024517	RootZone_R2_1025004	RootZone_R2_1025641	RootZone_R2_1025843	RootZone_R2_1026017	RootZone_R2_1026035	RootZone_R2_1026520	RootZone_R2_1026732	RootZone_R2_1027258	RootZone_R2_1027688	RootZone_R2_1028054	RootZone_R2_1028151	RootZone_R2_1028843	RootZone_R2_1029488	RootZone_R2_1029599	RootZone_R2_1029676	RootZone_R2_1029797	RootZone_R2_1029889	RootZone_R2_1029987	RootZone_R2_1030185	RootZone_R2_1030396	RootZone_R2_1030765	RootZone_R2_1031006	RootZone_R2_1031275	RootZone_R2_1031277	RootZone_R2_1031407	RootZone_R2_1031749	RootZone_R2_1032383	RootZone_R2_1032433	RootZone_R2_1032631	RootZone_R2_1033875	RootZone_R2_1034398	RootZone_R2_1034525	RootZone_R2_1034659	RootZone_R2_1034884	RootZone_R2_1035392	RootZone_R2_1036545	RootZone_R2_1036681	RootZone_R2_1036754	RootZone_R2_1037285	RootZone_R2_1037673	RootZone_R2_1037857	RootZone_R2_1038001	RootZone_R2_1038275	RootZone_R2_1038494	RootZone_R2_1039114	RootZone_R2_1039488	RootZone_R2_1039483	RootZone_R2_1040151	RootZone_R2_1040173	RootZone_R2_1040450	RootZone_R2_1040716	RootZone_R2_1040876	RootZone_R2_1042442	RootZone_R2_1043013
OTU1231	RootZone_R1_155439	RootZone_R3_589538
OTU1232	RootZone_R1_139871	RootZone_R1_147622	RootZone_R1_148270	RootZone_R1_164011	R_Endo_R2_297129	R_Endo_R2_297353	R_Endo_R2_304505	R_Endo_R2_309247	R_Endo_R3_327777	Rhizo_R3_350696	Rhizo_R3_355389	Rhizo_R3_355672	Rhizo_R3_356012	Rhizo_R3_359903	Rhizo_R3_360320	Rhizo_R3_361046	Rhizo_R3_362664	Rhizo_R3_369028	Rhizo_R3_372452	Rhizo_R3_372731	Rhizo_R3_373891	Rhizo_R3_374254	Rhizo_R3_376442	Rhizo_R3_379628	Rhizo_R3_380300	Rhizo_R3_380674	Rhizo_R3_380818	Rhizo_R3_381709	Rhizo_R3_381841	Rhizo_R3_383112	Rhizo_R3_384952	Rhizo_R3_387412	Rhizo_R3_388216	L_Epi_R2_389521	L_Epi_R2_389594	RootZone_R3_576458	RootZone_R3_577542	RootZone_R3_579617	RootZone_R3_592609	RootZone_R3_592641	RootZone_R3_596081	RootZone_R3_597006	RootZone_R3_606315	Rhizo_R1_693345	Rhizo_R1_694980	Rhizo_R1_695014	Rhizo_R1_695874	Rhizo_R1_699069	Rhizo_R1_700076	Rhizo_R1_701864	Rhizo_R1_704645	Rhizo_R1_704743	Rhizo_R1_704814	Rhizo_R1_705756	Rhizo_R1_706699	Rhizo_R1_709413	Rhizo_R1_711677	Rhizo_R1_713913	Rhizo_R1_714411	Rhizo_R1_715146	Rhizo_R1_715809	Rhizo_R1_716828	Rhizo_R1_718947	Rhizo_R1_719656	Rhizo_R1_720360	Rhizo_R1_721192	Rhizo_R1_722461	Rhizo_R1_722914	Rhizo_R1_724445	Rhizo_R1_724484	Rhizo_R1_724739	Rhizo_R2_726804	Rhizo_R2_728574	Rhizo_R2_730076	Rhizo_R2_730633	Rhizo_R2_730676	Rhizo_R2_732783	Rhizo_R2_733771	Rhizo_R2_734446	Rhizo_R2_734711	Rhizo_R2_734810	Rhizo_R2_736663	Rhizo_R2_741239	Rhizo_R2_745309	Rhizo_R2_746443	Rhizo_R2_746595	Rhizo_R2_747417	Rhizo_R2_748926	Rhizo_R2_749977	Rhizo_R2_751503	Rhizo_R2_751818	Rhizo_R2_755216	Rhizo_R2_756608	Rhizo_R2_756644	Rhizo_R2_759623	Rhizo_R2_761026	Rhizo_R2_762490	RootZone_R2_1013803	RootZone_R2_1014948	RootZone_R2_1015720	RootZone_R2_1020463	RootZone_R2_1024305	RootZone_R2_1025753	RootZone_R2_1028474	RootZone_R2_1029896	RootZone_R2_1033693	RootZone_R2_1037180	RootZone_R2_1041452	RootZone_R2_1041924
OTU1233	RootZone_R1_139272	RootZone_R1_142159	RootZone_R1_144972	RootZone_R2_1012089	RootZone_R2_1016332
OTU1234	RootZone_R1_140974	RootZone_R1_153702	RootZone_R1_156525	RootZone_R1_160028	RootZone_R3_593883	RootZone_R3_600955	RootZone_R2_1007275	RootZone_R2_1007470	RootZone_R2_1011638	RootZone_R2_1016677	RootZone_R2_1027183
OTU1235	RootZone_R1_136107	RootZone_R1_138403	RootZone_R1_140930	RootZone_R1_144619	RootZone_R1_148158	RootZone_R1_149654	RootZone_R1_151275	RootZone_R1_154515	RootZone_R1_155370	RootZone_R1_155474	RootZone_R1_156722	RootZone_R1_158930	RootZone_R1_160475	RootZone_R1_165232	Rhizo_R3_355775	RootZone_R3_569040	RootZone_R3_575398	RootZone_R3_575475	RootZone_R3_577875	RootZone_R3_581699	RootZone_R3_582943	RootZone_R3_582950	RootZone_R3_583019	RootZone_R3_587040	RootZone_R3_589280	RootZone_R3_592472	RootZone_R3_603333	Rhizo_R1_706607	Rhizo_R2_727608	RootZone_R2_1006219	RootZone_R2_1009246	RootZone_R2_1018415	RootZone_R2_1023413	RootZone_R2_1027073	RootZone_R2_1029153	RootZone_R2_1031108	RootZone_R2_1037272	RootZone_R2_1037517	RootZone_R2_1040002	RootZone_R2_1042275
OTU1236	RootZone_R1_141694	RootZone_R1_144827	RootZone_R1_144898	RootZone_R1_146018	RootZone_R1_146039	RootZone_R1_148590	RootZone_R1_157409	RootZone_R1_161980	RootZone_R1_164224	RootZone_R1_165781	Rhizo_R3_357299	RootZone_R3_577027	RootZone_R3_578701	RootZone_R3_579068	RootZone_R3_586611	RootZone_R3_592302	RootZone_R3_599529	RootZone_R3_599945	RootZone_R3_604663	RootZone_R3_604952	RootZone_R3_606098	RootZone_R3_607510	Rhizo_R1_699525	Rhizo_R1_703051	Rhizo_R1_711939	Rhizo_R1_723278	Rhizo_R2_761403	Rhizo_R2_762322	RootZone_R2_1008683	RootZone_R2_1009593	RootZone_R2_1011368	RootZone_R2_1012498	RootZone_R2_1017958	RootZone_R2_1019752	RootZone_R2_1022420	RootZone_R2_1022602	RootZone_R2_1025468	RootZone_R2_1025910	RootZone_R2_1028873	RootZone_R2_1029681	RootZone_R2_1037808	RootZone_R2_1039035
OTU1237	RootZone_R1_138440	RootZone_R1_139473	RootZone_R1_144723	RootZone_R1_165013	RootZone_R3_572420	RootZone_R3_583708	RootZone_R3_608542	Rhizo_R2_726203	RootZone_R2_1012377	RootZone_R2_1012370	RootZone_R2_1022166	RootZone_R2_1035248
OTU1238	RootZone_R1_160921	RootZone_R1_164654	Rhizo_R3_372910	Rhizo_R3_373882	RootZone_R3_600345
OTU1239	RootZone_R3_575664	RootZone_R3_587857	RootZone_R3_593581	RootZone_R3_601231	RootZone_R2_1037971
OTU124	RootZone_R1_135862	RootZone_R1_142468	RootZone_R1_143839	RootZone_R1_144943	RootZone_R1_145517	RootZone_R1_145543	RootZone_R1_146372	RootZone_R1_148850	RootZone_R1_149721	RootZone_R1_150370	RootZone_R1_153678	RootZone_R1_155285	RootZone_R1_158035	RootZone_R1_158299	RootZone_R1_159601	RootZone_R1_159894	RootZone_R1_160989	RootZone_R1_164101	RootZone_R1_164439	RootZone_R1_165372	RootZone_R1_166917	RootZone_R1_166971	Rhizo_R3_376487	Rhizo_R3_377682	Rhizo_R3_388177	RootZone_R3_568875	RootZone_R3_568919	RootZone_R3_571640	RootZone_R3_571768	RootZone_R3_575015	RootZone_R3_575238	RootZone_R3_577275	RootZone_R3_577604	RootZone_R3_577772	RootZone_R3_578107	RootZone_R3_578155	RootZone_R3_584199	RootZone_R3_584951	RootZone_R3_586388	RootZone_R3_586984	RootZone_R3_588775	RootZone_R3_589283	RootZone_R3_592588	RootZone_R3_593513	RootZone_R3_594878	RootZone_R3_595536	RootZone_R3_595601	RootZone_R3_596339	RootZone_R3_598306	RootZone_R3_598885	RootZone_R3_599546	RootZone_R3_599721	RootZone_R3_601991	RootZone_R3_604424	RootZone_R3_604543	RootZone_R3_604595	RootZone_R3_605614	RootZone_R3_605920	RootZone_R3_605966	RootZone_R3_607597	RootZone_R3_607888	Rhizo_R1_692727	Rhizo_R1_695768	Rhizo_R1_698822	Rhizo_R1_699846	Rhizo_R1_703792	Rhizo_R1_705188	Rhizo_R1_705304	Rhizo_R1_706487	Rhizo_R2_732523	Rhizo_R2_741002	Rhizo_R2_742092	Rhizo_R2_742676	Rhizo_R2_746176	Rhizo_R2_751033	RootZone_R2_1006439	RootZone_R2_1008068	RootZone_R2_1010780	RootZone_R2_1012093	RootZone_R2_1013022	RootZone_R2_1014575	RootZone_R2_1017468	RootZone_R2_1017756	RootZone_R2_1019133	RootZone_R2_1019619	RootZone_R2_1020929	RootZone_R2_1020966	RootZone_R2_1021444	RootZone_R2_1021797	RootZone_R2_1021953	RootZone_R2_1022781	RootZone_R2_1025146	RootZone_R2_1025543	RootZone_R2_1026167	RootZone_R2_1027083	RootZone_R2_1030395	RootZone_R2_1031234	RootZone_R2_1031381	RootZone_R2_1032143	RootZone_R2_1033524	RootZone_R2_1034203	RootZone_R2_1036527	RootZone_R2_1039895	RootZone_R2_1040152	RootZone_R2_1041337
OTU1240	RootZone_R1_135953	RootZone_R1_136104	RootZone_R1_136414	RootZone_R1_136687	RootZone_R1_137157	RootZone_R1_137254	RootZone_R1_137451	RootZone_R1_137705	RootZone_R1_138021	RootZone_R1_138744	RootZone_R1_138792	RootZone_R1_138983	RootZone_R1_139126	RootZone_R1_139197	RootZone_R1_139266	RootZone_R1_139410	RootZone_R1_139724	RootZone_R1_139867	RootZone_R1_139906	RootZone_R1_139963	RootZone_R1_140179	RootZone_R1_140203	RootZone_R1_140489	RootZone_R1_140660	RootZone_R1_140807	RootZone_R1_140809	RootZone_R1_141090	RootZone_R1_141241	RootZone_R1_141345	RootZone_R1_141402	RootZone_R1_141516	RootZone_R1_141556	RootZone_R1_141646	RootZone_R1_141767	RootZone_R1_142180	RootZone_R1_142849	RootZone_R1_142918	RootZone_R1_143049	RootZone_R1_143197	RootZone_R1_143217	RootZone_R1_143277	RootZone_R1_143783	RootZone_R1_143897	RootZone_R1_143998	RootZone_R1_144070	RootZone_R1_144663	RootZone_R1_144685	RootZone_R1_145301	RootZone_R1_145315	RootZone_R1_145462	RootZone_R1_145562	RootZone_R1_145741	RootZone_R1_145760	RootZone_R1_145783	RootZone_R1_146393	RootZone_R1_146616	RootZone_R1_146620	RootZone_R1_146709	RootZone_R1_146850	RootZone_R1_146881	RootZone_R1_147074	RootZone_R1_147104	RootZone_R1_147117	RootZone_R1_147424	RootZone_R1_147815	RootZone_R1_147852	RootZone_R1_148226	RootZone_R1_148312	RootZone_R1_148501	RootZone_R1_148506	RootZone_R1_148527	RootZone_R1_148531	RootZone_R1_148896	RootZone_R1_149089	RootZone_R1_149432	RootZone_R1_149977	RootZone_R1_150030	RootZone_R1_150252	RootZone_R1_150834	RootZone_R1_151009	RootZone_R1_151210	RootZone_R1_151211	RootZone_R1_151273	RootZone_R1_151375	RootZone_R1_151397	RootZone_R1_151443	RootZone_R1_152442	RootZone_R1_152497	RootZone_R1_152520	RootZone_R1_152646	RootZone_R1_152765	RootZone_R1_152879	RootZone_R1_153083	RootZone_R1_153106	RootZone_R1_153177	RootZone_R1_153246	RootZone_R1_153433	RootZone_R1_153491	RootZone_R1_154415	RootZone_R1_154804	RootZone_R1_154902	RootZone_R1_155001	RootZone_R1_155008	RootZone_R1_155226	RootZone_R1_155316	RootZone_R1_155862	RootZone_R1_156082	RootZone_R1_156787	RootZone_R1_156779	RootZone_R1_157038	RootZone_R1_157261	RootZone_R1_157836	RootZone_R1_157891	RootZone_R1_157953	RootZone_R1_158062	RootZone_R1_158335	RootZone_R1_158393	RootZone_R1_158411	RootZone_R1_158625	RootZone_R1_158678	RootZone_R1_158959	RootZone_R1_159073	RootZone_R1_159455	RootZone_R1_159490	RootZone_R1_159931	RootZone_R1_159992	RootZone_R1_160269	RootZone_R1_160337	RootZone_R1_160676	RootZone_R1_161171	RootZone_R1_161743	RootZone_R1_161854	RootZone_R1_161871	RootZone_R1_162257	RootZone_R1_162653	RootZone_R1_162941	RootZone_R1_163102	RootZone_R1_163112	RootZone_R1_163609	RootZone_R1_163732	RootZone_R1_163802	RootZone_R1_163930	RootZone_R1_164048	RootZone_R1_165754	RootZone_R1_165793	RootZone_R1_165876	RootZone_R1_166041	RootZone_R1_166197	RootZone_R1_166240	RootZone_R1_166253	RootZone_R1_166393	RootZone_R1_166479	RootZone_R1_166553	RootZone_R1_166648	RootZone_R1_166777	RootZone_R1_166795	RootZone_R1_166985	Rhizo_R3_351503	Rhizo_R3_351750	Rhizo_R3_353091	Rhizo_R3_358769	Rhizo_R3_359764	Rhizo_R3_360050	Rhizo_R3_361906	Rhizo_R3_365821	Rhizo_R3_366585	Rhizo_R3_366957	Rhizo_R3_368137	Rhizo_R3_368532	Rhizo_R3_368655	Rhizo_R3_368784	Rhizo_R3_368796	Rhizo_R3_368872	Rhizo_R3_369033	Rhizo_R3_369125	Rhizo_R3_370180	Rhizo_R3_370397	Rhizo_R3_370798	Rhizo_R3_371472	Rhizo_R3_374993	Rhizo_R3_375728	Rhizo_R3_377300	Rhizo_R3_377511	Rhizo_R3_377567	Rhizo_R3_377679	Rhizo_R3_378229	Rhizo_R3_379814	Rhizo_R3_380483	Rhizo_R3_380972	Rhizo_R3_381574	Rhizo_R3_381573	Rhizo_R3_381936	Rhizo_R3_384690	Rhizo_R3_384941	Rhizo_R3_384954	L_Epi_R2_408719	L_Epi_R2_412450	RootZone_R3_569943	RootZone_R3_570327	RootZone_R3_570716	RootZone_R3_571526	RootZone_R3_571789	RootZone_R3_571872	RootZone_R3_572566	RootZone_R3_573645	RootZone_R3_574298	RootZone_R3_574819	RootZone_R3_575246	RootZone_R3_575322	RootZone_R3_575764	RootZone_R3_575894	RootZone_R3_576038	RootZone_R3_576361	RootZone_R3_576391	RootZone_R3_576377	RootZone_R3_576571	RootZone_R3_577332	RootZone_R3_577489	RootZone_R3_577591	RootZone_R3_577627	RootZone_R3_577896	RootZone_R3_578202	RootZone_R3_578615	RootZone_R3_579109	RootZone_R3_579350	RootZone_R3_580177	RootZone_R3_580225	RootZone_R3_580278	RootZone_R3_580460	RootZone_R3_580698	RootZone_R3_581071	RootZone_R3_581736	RootZone_R3_581819	RootZone_R3_582641	RootZone_R3_583123	RootZone_R3_583158	RootZone_R3_583522	RootZone_R3_585182	RootZone_R3_585370	RootZone_R3_585610	RootZone_R3_585689	RootZone_R3_587531	RootZone_R3_587547	RootZone_R3_587842	RootZone_R3_587894	RootZone_R3_587947	RootZone_R3_588167	RootZone_R3_588309	RootZone_R3_589520	RootZone_R3_589516	RootZone_R3_590302	RootZone_R3_590566	RootZone_R3_590626	RootZone_R3_590738	RootZone_R3_592478	RootZone_R3_593371	RootZone_R3_594296	RootZone_R3_594720	RootZone_R3_594832	RootZone_R3_594845	RootZone_R3_596712	RootZone_R3_597363	RootZone_R3_597909	RootZone_R3_598147	RootZone_R3_598188	RootZone_R3_599219	RootZone_R3_599221	RootZone_R3_600098	RootZone_R3_600255	RootZone_R3_600340	RootZone_R3_600916	RootZone_R3_601103	RootZone_R3_601449	RootZone_R3_602369	RootZone_R3_602571	RootZone_R3_605058	RootZone_R3_605386	RootZone_R3_606050	RootZone_R3_606182	RootZone_R3_606338	RootZone_R3_606961	RootZone_R3_607211	RootZone_R3_607483	RootZone_R3_607512	RootZone_R3_607502	RootZone_R3_607697	RootZone_R3_607919	RootZone_R3_608068	RootZone_R3_608592	RootZone_R3_608636	Rhizo_R1_692165	Rhizo_R1_692555	Rhizo_R1_695053	Rhizo_R1_695324	Rhizo_R1_696623	Rhizo_R1_698296	Rhizo_R1_701267	Rhizo_R1_702079	Rhizo_R1_703029	Rhizo_R1_703191	Rhizo_R1_703231	Rhizo_R1_703227	Rhizo_R1_704339	Rhizo_R1_704587	Rhizo_R1_704659	Rhizo_R1_705758	Rhizo_R1_706271	Rhizo_R1_706569	Rhizo_R1_708207	Rhizo_R1_708692	Rhizo_R1_709092	Rhizo_R1_709263	Rhizo_R1_709753	Rhizo_R1_709957	Rhizo_R1_710356	Rhizo_R1_710880	Rhizo_R1_711225	Rhizo_R1_711353	Rhizo_R1_711460	Rhizo_R1_712236	Rhizo_R1_712583	Rhizo_R1_712609	Rhizo_R1_712976	Rhizo_R1_713382	Rhizo_R1_713685	Rhizo_R1_714200	Rhizo_R1_714935	Rhizo_R1_715018	Rhizo_R1_715508	Rhizo_R1_716041	Rhizo_R1_716725	Rhizo_R1_717464	Rhizo_R1_717550	Rhizo_R1_717921	Rhizo_R1_718256	Rhizo_R1_718911	Rhizo_R1_719350	Rhizo_R1_720017	Rhizo_R1_720060	Rhizo_R1_720324	Rhizo_R1_720461	Rhizo_R1_720648	Rhizo_R1_721110	Rhizo_R1_721854	Rhizo_R1_721954	Rhizo_R1_722041	Rhizo_R1_722116	Rhizo_R1_723472	Rhizo_R1_724176	Rhizo_R1_724615	Rhizo_R2_727519	Rhizo_R2_727739	Rhizo_R2_729524	Rhizo_R2_730591	Rhizo_R2_731221	Rhizo_R2_731555	Rhizo_R2_733643	Rhizo_R2_734971	Rhizo_R2_735277	Rhizo_R2_735354	Rhizo_R2_735356	Rhizo_R2_736273	Rhizo_R2_736384	Rhizo_R2_736592	Rhizo_R2_736646	Rhizo_R2_736697	Rhizo_R2_737048	Rhizo_R2_737122	Rhizo_R2_738140	Rhizo_R2_738620	Rhizo_R2_740268	Rhizo_R2_741687	Rhizo_R2_741773	Rhizo_R2_742493	Rhizo_R2_742938	Rhizo_R2_743335	Rhizo_R2_743555	Rhizo_R2_744258	Rhizo_R2_744827	Rhizo_R2_745171	Rhizo_R2_745810	Rhizo_R2_746449	Rhizo_R2_746440	Rhizo_R2_747896	Rhizo_R2_749041	Rhizo_R2_751414	Rhizo_R2_753154	Rhizo_R2_753265	Rhizo_R2_754025	Rhizo_R2_754247	Rhizo_R2_754385	Rhizo_R2_755182	Rhizo_R2_758712	Rhizo_R2_758865	Rhizo_R2_759480	Rhizo_R2_760389	Rhizo_R2_760484	Rhizo_R2_760742	Rhizo_R2_760822	Rhizo_R2_761488	L_Epi_R1_835169	L_Epi_R1_848873	L_Epi_R1_858042	L_Epi_R1_863270	L_Epi_R3_939224	L_Epi_R3_963718	RootZone_R2_1006224	RootZone_R2_1006343	RootZone_R2_1007165	RootZone_R2_1007724	RootZone_R2_1007838	RootZone_R2_1008006	RootZone_R2_1008353	RootZone_R2_1008964	RootZone_R2_1009302	RootZone_R2_1009405	RootZone_R2_1010039	RootZone_R2_1010412	RootZone_R2_1011710	RootZone_R2_1012667	RootZone_R2_1012838	RootZone_R2_1013149	RootZone_R2_1014341	RootZone_R2_1014533	RootZone_R2_1015000	RootZone_R2_1016318	RootZone_R2_1017592	RootZone_R2_1018183	RootZone_R2_1018318	RootZone_R2_1018471	RootZone_R2_1019104	RootZone_R2_1019153	RootZone_R2_1020414	RootZone_R2_1021318	RootZone_R2_1021684	RootZone_R2_1021813	RootZone_R2_1022522	RootZone_R2_1022760	RootZone_R2_1023879	RootZone_R2_1023946	RootZone_R2_1024966	RootZone_R2_1025364	RootZone_R2_1025719	RootZone_R2_1026026	RootZone_R2_1026277	RootZone_R2_1027956	RootZone_R2_1028029	RootZone_R2_1027990	RootZone_R2_1028250	RootZone_R2_1028363	RootZone_R2_1029592	RootZone_R2_1029923	RootZone_R2_1030419	RootZone_R2_1030648	RootZone_R2_1030699	RootZone_R2_1031367	RootZone_R2_1031520	RootZone_R2_1031687	RootZone_R2_1031802	RootZone_R2_1031893	RootZone_R2_1032242	RootZone_R2_1032414	RootZone_R2_1033200	RootZone_R2_1034455	RootZone_R2_1034938	RootZone_R2_1035266	RootZone_R2_1035385	RootZone_R2_1035480	RootZone_R2_1035730	RootZone_R2_1035943	RootZone_R2_1036179	RootZone_R2_1037115	RootZone_R2_1037367	RootZone_R2_1037415	RootZone_R2_1037512	RootZone_R2_1037558	RootZone_R2_1037657	RootZone_R2_1037875	RootZone_R2_1038216	RootZone_R2_1038215	RootZone_R2_1039620	RootZone_R2_1039682	RootZone_R2_1039691	RootZone_R2_1039659	RootZone_R2_1039920	RootZone_R2_1039970	RootZone_R2_1039981	RootZone_R2_1040251	RootZone_R2_1040377	RootZone_R2_1040422	RootZone_R2_1041661	RootZone_R2_1042025	RootZone_R2_1042092	RootZone_R2_1042486	RootZone_R2_1042560	RootZone_R2_1042607	RootZone_R2_1042743	RootZone_R2_1042737
OTU1241	RootZone_R1_139409	RootZone_R1_141114	RootZone_R1_144662	RootZone_R1_146409	RootZone_R1_147763	RootZone_R1_148250	RootZone_R1_148302	RootZone_R1_149702	RootZone_R1_151568	RootZone_R1_153910	RootZone_R1_154565	RootZone_R1_157585	RootZone_R1_158101	RootZone_R1_160310	RootZone_R1_160688	RootZone_R1_161808	RootZone_R1_163236	RootZone_R1_164766	Rhizo_R3_352965	Rhizo_R3_355409	Rhizo_R3_357763	Rhizo_R3_358944	Rhizo_R3_376775	RootZone_R3_570094	RootZone_R3_581154	RootZone_R3_581645	RootZone_R3_591702	RootZone_R3_602453	RootZone_R3_605209	RootZone_R3_607254	R_Endo_R1_638046	Rhizo_R1_707541	Rhizo_R1_713689	Rhizo_R1_720225	Rhizo_R1_721729	Rhizo_R2_731370	Rhizo_R2_743383	Rhizo_R2_755221	Rhizo_R2_756541	Rhizo_R2_760135	RootZone_R2_1009041	RootZone_R2_1009082	RootZone_R2_1009161	RootZone_R2_1010526	RootZone_R2_1015110	RootZone_R2_1016406	RootZone_R2_1017998	RootZone_R2_1021879	RootZone_R2_1023088	RootZone_R2_1030081	RootZone_R2_1038098	RootZone_R2_1039618	St_Epi_R2_1186326
OTU1242	RootZone_R1_138826	RootZone_R1_138949	RootZone_R1_145377	RootZone_R1_148211	RootZone_R1_149289	RootZone_R1_153154	RootZone_R1_156828	RootZone_R1_158538	RootZone_R1_162148	RootZone_R1_163154	RootZone_R1_164514	RootZone_R1_165537	RootZone_R1_165620	RootZone_R3_572137	RootZone_R3_573689	RootZone_R3_577662	RootZone_R3_579685	RootZone_R3_585238	RootZone_R3_588000	RootZone_R3_594622	RootZone_R3_597181	RootZone_R3_598226	RootZone_R3_598412	RootZone_R3_600003	RootZone_R3_600815	RootZone_R3_603787	RootZone_R3_608163	Rhizo_R2_738693	RootZone_R2_1007426	RootZone_R2_1007747	RootZone_R2_1014243	RootZone_R2_1021141	RootZone_R2_1022825	RootZone_R2_1025390	RootZone_R2_1028617	RootZone_R2_1035144	RootZone_R2_1035577	RootZone_R2_1039575	RootZone_R2_1040338	RootZone_R2_1040513	RootZone_R2_1043094
OTU1243	RootZone_R1_148394	RootZone_R1_155287	RootZone_R3_575914	RootZone_R3_577667	RootZone_R3_586590	RootZone_R3_601595	Rhizo_R1_709912	RootZone_R2_1006155	RootZone_R2_1010056	RootZone_R2_1011185	RootZone_R2_1015300	RootZone_R2_1016163	RootZone_R2_1023424	RootZone_R2_1031721	RootZone_R2_1032911
OTU1245	RootZone_R1_137716	RootZone_R1_156345	RootZone_R1_162324	RootZone_R3_573404	RootZone_R3_579036	RootZone_R3_607987	Rhizo_R1_706716	Rhizo_R1_708341	RootZone_R2_1011187	RootZone_R2_1017630	RootZone_R2_1019361	RootZone_R2_1026054	RootZone_R2_1027075	RootZone_R2_1028398	RootZone_R2_1031732	RootZone_R2_1034633	RootZone_R2_1039678
OTU1246	RootZone_R1_136977	RootZone_R1_137066	RootZone_R1_138619	RootZone_R1_139308	RootZone_R1_139372	RootZone_R1_139918	RootZone_R1_140101	RootZone_R1_140378	RootZone_R1_140965	RootZone_R1_142372	RootZone_R1_142793	RootZone_R1_143335	RootZone_R1_143407	RootZone_R1_143920	RootZone_R1_145000	RootZone_R1_145329	RootZone_R1_146329	RootZone_R1_147432	RootZone_R1_147692	RootZone_R1_147822	RootZone_R1_147971	RootZone_R1_148155	RootZone_R1_150494	RootZone_R1_151091	RootZone_R1_152171	RootZone_R1_152629	RootZone_R1_153894	RootZone_R1_154973	RootZone_R1_155010	RootZone_R1_155392	RootZone_R1_155443	RootZone_R1_157162	RootZone_R1_157777	RootZone_R1_157782	RootZone_R1_159515	RootZone_R1_159548	RootZone_R1_160908	RootZone_R1_161935	RootZone_R1_162119	RootZone_R1_162807	RootZone_R1_162822	RootZone_R1_164109	RootZone_R1_164596	RootZone_R1_166155	L_Epi_R2_409369	RootZone_R3_570118	RootZone_R3_573105	RootZone_R3_574860	RootZone_R3_576287	RootZone_R3_576324	RootZone_R3_577319	RootZone_R3_578687	RootZone_R3_580753	RootZone_R3_581164	RootZone_R3_583494	RootZone_R3_583645	RootZone_R3_585785	RootZone_R3_587357	RootZone_R3_588669	RootZone_R3_589193	RootZone_R3_590974	RootZone_R3_591534	RootZone_R3_592236	RootZone_R3_593765	RootZone_R3_594862	RootZone_R3_595679	RootZone_R3_595891	RootZone_R3_597043	RootZone_R3_598191	RootZone_R3_598910	RootZone_R3_600730	RootZone_R3_603845	RootZone_R3_605457	RootZone_R3_606375	RootZone_R3_607723	Rhizo_R2_749535	Rhizo_R2_763019	RootZone_R2_1006417	RootZone_R2_1007338	RootZone_R2_1007991	RootZone_R2_1008445	RootZone_R2_1009210	RootZone_R2_1011133	RootZone_R2_1012996	RootZone_R2_1013135	RootZone_R2_1013356	RootZone_R2_1015276	RootZone_R2_1016804	RootZone_R2_1018192	RootZone_R2_1018585	RootZone_R2_1019195	RootZone_R2_1019684	RootZone_R2_1020004	RootZone_R2_1020042	RootZone_R2_1021549	RootZone_R2_1022001	RootZone_R2_1022137	RootZone_R2_1025660	RootZone_R2_1025840	RootZone_R2_1025888	RootZone_R2_1029198	RootZone_R2_1029903	RootZone_R2_1031446	RootZone_R2_1033386	RootZone_R2_1033751	RootZone_R2_1042657	RootZone_R2_1043138
OTU1247	RootZone_R1_150283	RootZone_R1_162884	RootZone_R3_579294	RootZone_R3_593280	RootZone_R3_601097	RootZone_R3_601230	RootZone_R3_609202	Rhizo_R1_720014	Rhizo_R2_730221	Rhizo_R2_730324	Rhizo_R2_731889	Rhizo_R2_745327	Rhizo_R2_752284	RootZone_R2_1008784	RootZone_R2_1010829	RootZone_R2_1015454	RootZone_R2_1015671	RootZone_R2_1016532	RootZone_R2_1018646	RootZone_R2_1023265	RootZone_R2_1024510	RootZone_R2_1025159	RootZone_R2_1026034	RootZone_R2_1027477	RootZone_R2_1034260	RootZone_R2_1034597	RootZone_R2_1035109	RootZone_R2_1037551	RootZone_R2_1039420
OTU1248	RootZone_R1_155335	RootZone_R1_156816	RootZone_R1_157161	RootZone_R1_163365	RootZone_R3_573824	RootZone_R3_607425
OTU1249	RootZone_R1_159257	RootZone_R1_163211	RootZone_R3_570058	RootZone_R3_571585	RootZone_R3_577729	RootZone_R3_584649	RootZone_R3_585549	RootZone_R3_585649	RootZone_R3_592775	RootZone_R3_593919	RootZone_R3_595638	RootZone_R3_596639	RootZone_R3_596984	RootZone_R3_598400	RootZone_R3_602033	RootZone_R3_604278	RootZone_R2_1009960	RootZone_R2_1010675	RootZone_R2_1012592	RootZone_R2_1015930	RootZone_R2_1017120	RootZone_R2_1017295	RootZone_R2_1018879	RootZone_R2_1019915	RootZone_R2_1020571	RootZone_R2_1021477	RootZone_R2_1021607	RootZone_R2_1022214	RootZone_R2_1024208	RootZone_R2_1024816	RootZone_R2_1026786	RootZone_R2_1027913	RootZone_R2_1028631	RootZone_R2_1030067	RootZone_R2_1031330	RootZone_R2_1031759	RootZone_R2_1032394	RootZone_R2_1035829	RootZone_R2_1036090	RootZone_R2_1036735	RootZone_R2_1036739	RootZone_R2_1037122	RootZone_R2_1037510	RootZone_R2_1038647	RootZone_R2_1038966
OTU125	RootZone_R1_138441	RootZone_R1_138780	RootZone_R1_141349	RootZone_R1_141679	RootZone_R1_154232	RootZone_R1_155175	RootZone_R1_158267	RootZone_R1_164678	RootZone_R3_570114	RootZone_R3_601570	RootZone_R2_1014693	RootZone_R2_1022933	RootZone_R2_1023972	RootZone_R2_1032671	RootZone_R2_1037592	RootZone_R2_1042638
OTU1250	RootZone_R1_146356	RootZone_R1_149499	RootZone_R1_161609	RootZone_R3_570654	RootZone_R3_571068	RootZone_R3_575612	RootZone_R3_578424	RootZone_R3_578759	RootZone_R3_586570	RootZone_R3_594853	RootZone_R3_608950	RootZone_R2_1006608	RootZone_R2_1007749	RootZone_R2_1009622	RootZone_R2_1021462	RootZone_R2_1023450	RootZone_R2_1024665	RootZone_R2_1024732	RootZone_R2_1024922	RootZone_R2_1028690	RootZone_R2_1028997	RootZone_R2_1033122	RootZone_R2_1034521	RootZone_R2_1034957	RootZone_R2_1039617	RootZone_R2_1040989
OTU1251	RootZone_R1_140508	RootZone_R1_142670	RootZone_R1_148598	RootZone_R1_149453	RootZone_R1_153679	RootZone_R1_155017	RootZone_R1_155662	RootZone_R1_157115	RootZone_R1_157754	RootZone_R1_158063	RootZone_R1_160960	RootZone_R1_161165	RootZone_R1_161217	RootZone_R1_162848	RootZone_R1_165159	RootZone_R1_165505	RootZone_R1_166120	RootZone_R1_166935	RootZone_R1_167101	RootZone_R3_569171	RootZone_R3_572051	RootZone_R3_572790	RootZone_R3_573011	RootZone_R3_573263	RootZone_R3_575827	RootZone_R3_575867	RootZone_R3_576498	RootZone_R3_578381	RootZone_R3_580372	RootZone_R3_582637	RootZone_R3_583882	RootZone_R3_584367	RootZone_R3_586266	RootZone_R3_589192	RootZone_R3_590070	RootZone_R3_592675	RootZone_R3_596464	RootZone_R3_602873	RootZone_R3_603940	RootZone_R3_606640	RootZone_R2_1006967	RootZone_R2_1008038	RootZone_R2_1010008	RootZone_R2_1010757	RootZone_R2_1012070	RootZone_R2_1015017	RootZone_R2_1016313	RootZone_R2_1017014	RootZone_R2_1019248	RootZone_R2_1019734	RootZone_R2_1022129	RootZone_R2_1026600	RootZone_R2_1027474	RootZone_R2_1029802	RootZone_R2_1032830	RootZone_R2_1036230	RootZone_R2_1039201	RootZone_R2_1043061	RootZone_R2_1043068
OTU1252	RootZone_R1_140443	Rhizo_R3_364890	RootZone_R3_571302	RootZone_R3_576502	RootZone_R3_578145	RootZone_R3_582013	RootZone_R3_583878	RootZone_R3_586928	RootZone_R3_590927	RootZone_R3_591531	RootZone_R3_591761	RootZone_R3_601549	RootZone_R3_606409	RootZone_R3_606487	RootZone_R3_608585	Rhizo_R1_693983	RootZone_R2_1006850	RootZone_R2_1012372	RootZone_R2_1024694	RootZone_R2_1029762	RootZone_R2_1031011	RootZone_R2_1031646	RootZone_R2_1031679	RootZone_R2_1039111
OTU1253	RootZone_R1_161510	RootZone_R3_571987	RootZone_R3_586032	RootZone_R3_590282	RootZone_R3_602740	RootZone_R2_1023837	RootZone_R2_1036964
OTU1254	RootZone_R2_1029763	RootZone_R2_1038055
OTU1255	RootZone_R1_138941	RootZone_R1_148271	RootZone_R1_153637	RootZone_R1_162926	RootZone_R3_572550	RootZone_R3_588054	RootZone_R3_601612	RootZone_R2_1018867	RootZone_R2_1035558	RootZone_R2_1037680
OTU1256	RootZone_R1_136361	RootZone_R1_137310	RootZone_R1_140688	RootZone_R1_140747	RootZone_R1_144222	RootZone_R1_148645	RootZone_R1_149912	RootZone_R1_151881	RootZone_R1_152638	RootZone_R1_158975	RootZone_R1_163975	RootZone_R3_574743	RootZone_R3_575050	RootZone_R3_580866	RootZone_R3_581667	RootZone_R3_585254	RootZone_R3_589364	RootZone_R3_592196	RootZone_R3_593167	RootZone_R3_597605	RootZone_R3_599260	RootZone_R3_608155	Rhizo_R1_696286	Rhizo_R1_703489	Rhizo_R1_717803	Rhizo_R2_727515	Rhizo_R2_753159	Rhizo_R2_753635	RootZone_R2_1008027	RootZone_R2_1008188	RootZone_R2_1009111	RootZone_R2_1011667	RootZone_R2_1014331	RootZone_R2_1016579	RootZone_R2_1017481	RootZone_R2_1018776	RootZone_R2_1023868	RootZone_R2_1024324	RootZone_R2_1025089	RootZone_R2_1026197	RootZone_R2_1028070	RootZone_R2_1033098	RootZone_R2_1033546
OTU1257	RootZone_R1_142121	RootZone_R1_158660	RootZone_R3_607083	RootZone_R3_607545	Rhizo_R1_712631	Rhizo_R1_721940	Rhizo_R2_735916	RootZone_R2_1007042	RootZone_R2_1018245	RootZone_R2_1033812
OTU1258	RootZone_R1_136856	RootZone_R1_137158	RootZone_R1_137334	RootZone_R1_138124	RootZone_R1_140678	RootZone_R1_141371	RootZone_R1_141925	RootZone_R1_144162	RootZone_R1_144616	RootZone_R1_147653	RootZone_R1_148649	RootZone_R1_149323	RootZone_R1_152096	RootZone_R1_152778	RootZone_R1_153051	RootZone_R1_155347	RootZone_R1_155877	RootZone_R1_156579	RootZone_R1_157515	RootZone_R1_157744	RootZone_R1_162103	RootZone_R1_162910	RootZone_R1_163003	RootZone_R1_166789	RootZone_R3_570259	RootZone_R3_572951	RootZone_R3_575473	RootZone_R3_575574	RootZone_R3_583584	RootZone_R3_585590	RootZone_R3_586651	RootZone_R3_597300	RootZone_R3_597433	RootZone_R3_599650	RootZone_R3_604025	RootZone_R3_606808	RootZone_R3_609140	RootZone_R3_609174	Rhizo_R1_710504	Rhizo_R2_739626	Rhizo_R2_740307	Rhizo_R2_760208	Rhizo_R2_762318	RootZone_R2_1006217	RootZone_R2_1006505	RootZone_R2_1006636	RootZone_R2_1010749	RootZone_R2_1014804	RootZone_R2_1015532	RootZone_R2_1019455	RootZone_R2_1023266	RootZone_R2_1027955	RootZone_R2_1028523	RootZone_R2_1031256	RootZone_R2_1034450	RootZone_R2_1036602	RootZone_R2_1037019	RootZone_R2_1039427	RootZone_R2_1041630	RootZone_R2_1042129
OTU1259	RootZone_R3_605029	RootZone_R2_1025758	RootZone_R2_1031981	RootZone_R2_1033465
OTU126	RootZone_R1_144289	RootZone_R1_144736	RootZone_R1_145998	RootZone_R1_146366	RootZone_R1_149490	RootZone_R1_158730	RootZone_R1_161995	RootZone_R1_166113	RootZone_R3_571343	RootZone_R3_571905	RootZone_R3_577316	RootZone_R2_1022300	RootZone_R2_1022985	RootZone_R2_1024164	RootZone_R2_1025016
OTU1260	Pl_R3_437040	Pe_R2_453670	Pe_R2_464955	Rhizo_R1_695454	St_Endo_R3_803342	St_Endo_R3_815220	St_Endo_R3_821685	Sd_Endo_R1_974961	Sd_Endo_R1_1005655
OTU1261	RootZone_R1_141004	RootZone_R1_141104	RootZone_R1_142709	RootZone_R1_142831	RootZone_R1_147407	RootZone_R1_148578	RootZone_R1_148940	RootZone_R1_152506	RootZone_R1_161013	RootZone_R1_161470	RootZone_R1_161632	RootZone_R1_165195	RootZone_R1_165256	RootZone_R1_165496	RootZone_R1_167114	Rhizo_R3_355601	RootZone_R3_572016	RootZone_R3_575208	RootZone_R3_576863	RootZone_R3_578324	RootZone_R3_578975	RootZone_R3_583937	RootZone_R3_587087	RootZone_R3_587180	RootZone_R3_595267	RootZone_R3_595817	RootZone_R3_597085	RootZone_R3_597870	RootZone_R3_599475	Rhizo_R1_716055	Rhizo_R2_745773	Rhizo_R2_748195	Rhizo_R2_748980	Rhizo_R2_761159	RootZone_R2_1006133	RootZone_R2_1009629	RootZone_R2_1015758	RootZone_R2_1017043	RootZone_R2_1020349	RootZone_R2_1024751	RootZone_R2_1026951	RootZone_R2_1029362	RootZone_R2_1031490	RootZone_R2_1037771	RootZone_R2_1039345	RootZone_R2_1040045	RootZone_R2_1040346
OTU1262	RootZone_R1_136323	RootZone_R1_143659	RootZone_R1_147581	RootZone_R1_150318	RootZone_R1_153455	RootZone_R3_577416	RootZone_R3_590755	RootZone_R3_592145	RootZone_R2_1009921	RootZone_R2_1031694	RootZone_R2_1031741	RootZone_R2_1037186	RootZone_R2_1041444
OTU1263	RootZone_R1_142055	RootZone_R3_581212	RootZone_R3_590856	RootZone_R3_603835	RootZone_R3_607139	Rhizo_R2_733525	Rhizo_R2_752108	Rhizo_R2_752925	Rhizo_R2_757131	RootZone_R2_1019105	RootZone_R2_1038820
OTU1264	RootZone_R1_153723	RootZone_R3_583874	RootZone_R3_606069	RootZone_R2_1016039
OTU1265	Rhizo_R3_353393	Rhizo_R3_356898	Rhizo_R3_358544	Rhizo_R3_365309	Rhizo_R3_366477	Rhizo_R3_370309	Rhizo_R1_697011	Rhizo_R1_699529	Rhizo_R1_720975	Rhizo_R2_731864	Rhizo_R2_735750	Rhizo_R2_756945	Rhizo_R2_761797	RootZone_R2_1035640
OTU1266	RootZone_R1_136855	RootZone_R1_136923	RootZone_R1_148376	RootZone_R1_155621	RootZone_R1_160610	RootZone_R2_1022149
OTU1268	Rhizo_R3_355445	Rhizo_R3_356298	Rhizo_R3_358936	Rhizo_R3_367206	RootZone_R3_598458	Rhizo_R1_697040	Rhizo_R1_710256	Rhizo_R2_730354	Rhizo_R2_736237	Rhizo_R2_743207	Rhizo_R2_756170	Rhizo_R2_760444
OTU1269	RootZone_R1_139859	Rhizo_R3_360742	Rhizo_R3_367208	RootZone_R3_572710	RootZone_R3_584672	RootZone_R3_597572	Rhizo_R1_696852	Rhizo_R2_725213	Rhizo_R2_747942	RootZone_R2_1007764	RootZone_R2_1017930	RootZone_R2_1017989	RootZone_R2_1019202
OTU127	RootZone_R1_157779	RootZone_R1_160955	RootZone_R1_165757	RootZone_R3_591202	RootZone_R2_1018483	RootZone_R2_1032255
OTU1270	RootZone_R1_135929	RootZone_R3_581198	RootZone_R3_603358	RootZone_R3_603900	RootZone_R2_1006493	RootZone_R2_1030615	RootZone_R2_1036358
OTU1271	RootZone_R1_136163	RootZone_R1_137231	RootZone_R1_137539	RootZone_R1_139390	RootZone_R1_140592	RootZone_R1_141769	RootZone_R1_142912	RootZone_R1_142946	RootZone_R1_144915	RootZone_R1_147604	RootZone_R1_148063	RootZone_R1_150909	RootZone_R1_151277	RootZone_R1_153984	RootZone_R1_154399	RootZone_R1_154534	RootZone_R1_155430	RootZone_R1_160678	RootZone_R1_160904	RootZone_R1_164031	RootZone_R1_164180	RootZone_R1_164510	RootZone_R1_164659	RootZone_R1_165418	RootZone_R1_166122	RootZone_R1_166818	RootZone_R1_167099	RootZone_R3_572089	RootZone_R3_573120	RootZone_R3_578570	RootZone_R3_587003	RootZone_R3_592346	RootZone_R3_592794	RootZone_R3_593013	RootZone_R3_593079	RootZone_R3_593607	RootZone_R3_597365	RootZone_R3_601054	RootZone_R3_602336	RootZone_R3_608028	RootZone_R2_1006816	RootZone_R2_1012785	RootZone_R2_1013103	RootZone_R2_1016235	RootZone_R2_1017806	RootZone_R2_1020835	RootZone_R2_1022988	RootZone_R2_1024795	RootZone_R2_1025288	RootZone_R2_1027963	RootZone_R2_1029950	RootZone_R2_1031801	RootZone_R2_1039651	RootZone_R2_1041743	RootZone_R2_1041859
OTU1272	RootZone_R1_145392	Rhizo_R2_734386
OTU1273	RootZone_R1_139030	RootZone_R1_153304	RootZone_R1_158693	RootZone_R3_579823	RootZone_R3_588863	RootZone_R2_1028035	RootZone_R2_1029586
OTU1274	RootZone_R1_136173	RootZone_R1_137530	RootZone_R1_137949	RootZone_R1_138081	RootZone_R1_138132	RootZone_R1_140234	RootZone_R1_140439	RootZone_R1_141284	RootZone_R1_141615	RootZone_R1_142378	RootZone_R1_143644	RootZone_R1_143669	RootZone_R1_144422	RootZone_R1_144877	RootZone_R1_146186	RootZone_R1_147656	RootZone_R1_148078	RootZone_R1_149688	RootZone_R1_149786	RootZone_R1_151677	RootZone_R1_152917	RootZone_R1_155079	RootZone_R1_156339	RootZone_R1_156426	RootZone_R1_156795	RootZone_R1_158251	RootZone_R1_158870	RootZone_R1_159045	RootZone_R1_159194	RootZone_R1_159981	RootZone_R1_160912	RootZone_R1_161326	RootZone_R1_161703	RootZone_R1_161880	RootZone_R1_162483	RootZone_R1_162734	RootZone_R1_163391	RootZone_R1_163617	RootZone_R1_163681	RootZone_R1_163864	RootZone_R1_164871	RootZone_R1_165709	RootZone_R1_166135	R_Endo_R2_291021	R_Endo_R2_292407	R_Endo_R2_299146	R_Endo_R2_300203	R_Endo_R2_302676	R_Endo_R3_326824	R_Endo_R3_350423	Rhizo_R3_350637	Rhizo_R3_350640	Rhizo_R3_350658	Rhizo_R3_350655	Rhizo_R3_350607	Rhizo_R3_350674	Rhizo_R3_350719	Rhizo_R3_350732	Rhizo_R3_350700	Rhizo_R3_350689	Rhizo_R3_350690	Rhizo_R3_350827	Rhizo_R3_350901	Rhizo_R3_350925	Rhizo_R3_350948	Rhizo_R3_350954	Rhizo_R3_351005	Rhizo_R3_351032	Rhizo_R3_351089	Rhizo_R3_351129	Rhizo_R3_351135	Rhizo_R3_351149	Rhizo_R3_351155	Rhizo_R3_351136	Rhizo_R3_351111	Rhizo_R3_351187	Rhizo_R3_351192	Rhizo_R3_351198	Rhizo_R3_351265	Rhizo_R3_351246	Rhizo_R3_351307	Rhizo_R3_351373	Rhizo_R3_351427	Rhizo_R3_351430	Rhizo_R3_351451	Rhizo_R3_351456	Rhizo_R3_351455	Rhizo_R3_351475	Rhizo_R3_351574	Rhizo_R3_351538	Rhizo_R3_351691	Rhizo_R3_351701	Rhizo_R3_351758	Rhizo_R3_351844	Rhizo_R3_351801	Rhizo_R3_351859	Rhizo_R3_351893	Rhizo_R3_351939	Rhizo_R3_351943	Rhizo_R3_351970	Rhizo_R3_351973	Rhizo_R3_352025	Rhizo_R3_352079	Rhizo_R3_352120	Rhizo_R3_352130	Rhizo_R3_352174	Rhizo_R3_352218	Rhizo_R3_352250	Rhizo_R3_352383	Rhizo_R3_352408	Rhizo_R3_352385	Rhizo_R3_352438	Rhizo_R3_352458	Rhizo_R3_352482	Rhizo_R3_352544	Rhizo_R3_352459	Rhizo_R3_352513	Rhizo_R3_352609	Rhizo_R3_352599	Rhizo_R3_352581	Rhizo_R3_352693	Rhizo_R3_352669	Rhizo_R3_352701	Rhizo_R3_352675	Rhizo_R3_352753	Rhizo_R3_352775	Rhizo_R3_352762	Rhizo_R3_352836	Rhizo_R3_352860	Rhizo_R3_352866	Rhizo_R3_352871	Rhizo_R3_352840	Rhizo_R3_352901	Rhizo_R3_352903	Rhizo_R3_352905	Rhizo_R3_352941	Rhizo_R3_352973	Rhizo_R3_353005	Rhizo_R3_352936	Rhizo_R3_353018	Rhizo_R3_352989	Rhizo_R3_353059	Rhizo_R3_353088	Rhizo_R3_353095	Rhizo_R3_353168	Rhizo_R3_353216	Rhizo_R3_353322	Rhizo_R3_353323	Rhizo_R3_353326	Rhizo_R3_353287	Rhizo_R3_353379	Rhizo_R3_353446	Rhizo_R3_353482	Rhizo_R3_353486	Rhizo_R3_353571	Rhizo_R3_353572	Rhizo_R3_353596	Rhizo_R3_353603	Rhizo_R3_353635	Rhizo_R3_353644	Rhizo_R3_353673	Rhizo_R3_353692	Rhizo_R3_353758	Rhizo_R3_353715	Rhizo_R3_353782	Rhizo_R3_353786	Rhizo_R3_353806	Rhizo_R3_353820	Rhizo_R3_353849	Rhizo_R3_353863	Rhizo_R3_353889	Rhizo_R3_353974	Rhizo_R3_353992	Rhizo_R3_353999	Rhizo_R3_354029	Rhizo_R3_354045	Rhizo_R3_354067	Rhizo_R3_354055	Rhizo_R3_354185	Rhizo_R3_354194	Rhizo_R3_354261	Rhizo_R3_354231	Rhizo_R3_354280	Rhizo_R3_354307	Rhizo_R3_354305	Rhizo_R3_354352	Rhizo_R3_354256	Rhizo_R3_354384	Rhizo_R3_354407	Rhizo_R3_354409	Rhizo_R3_354430	Rhizo_R3_354477	Rhizo_R3_354565	Rhizo_R3_354551	Rhizo_R3_354584	Rhizo_R3_354564	Rhizo_R3_354559	Rhizo_R3_354616	Rhizo_R3_354664	Rhizo_R3_354659	Rhizo_R3_354672	Rhizo_R3_354692	Rhizo_R3_354710	Rhizo_R3_354709	Rhizo_R3_354759	Rhizo_R3_354773	Rhizo_R3_354727	Rhizo_R3_354798	Rhizo_R3_354803	Rhizo_R3_354870	Rhizo_R3_354927	Rhizo_R3_354970	Rhizo_R3_354954	Rhizo_R3_354999	Rhizo_R3_355109	Rhizo_R3_355152	Rhizo_R3_355160	Rhizo_R3_355188	Rhizo_R3_355197	Rhizo_R3_355039	Rhizo_R3_355220	Rhizo_R3_355246	Rhizo_R3_355252	Rhizo_R3_355289	Rhizo_R3_355303	Rhizo_R3_355318	Rhizo_R3_355390	Rhizo_R3_355407	Rhizo_R3_355428	Rhizo_R3_355374	Rhizo_R3_355449	Rhizo_R3_355455	Rhizo_R3_355465	Rhizo_R3_355509	Rhizo_R3_355494	Rhizo_R3_355495	Rhizo_R3_355580	Rhizo_R3_355616	Rhizo_R3_355629	Rhizo_R3_355652	Rhizo_R3_355687	Rhizo_R3_355691	Rhizo_R3_355692	Rhizo_R3_355721	Rhizo_R3_355719	Rhizo_R3_355814	Rhizo_R3_355916	Rhizo_R3_355979	Rhizo_R3_355980	Rhizo_R3_355977	Rhizo_R3_355995	Rhizo_R3_356000	Rhizo_R3_355994	Rhizo_R3_355973	Rhizo_R3_356020	Rhizo_R3_356070	Rhizo_R3_356063	Rhizo_R3_356078	Rhizo_R3_356120	Rhizo_R3_356121	Rhizo_R3_356166	Rhizo_R3_356170	Rhizo_R3_356203	Rhizo_R3_356232	Rhizo_R3_356259	Rhizo_R3_356283	Rhizo_R3_356279	Rhizo_R3_356301	Rhizo_R3_356305	Rhizo_R3_356338	Rhizo_R3_356341	Rhizo_R3_356281	Rhizo_R3_356373	Rhizo_R3_356478	Rhizo_R3_356487	Rhizo_R3_356492	Rhizo_R3_356369	Rhizo_R3_356575	Rhizo_R3_356678	Rhizo_R3_356710	Rhizo_R3_356706	Rhizo_R3_356767	Rhizo_R3_356810	Rhizo_R3_356814	Rhizo_R3_356870	Rhizo_R3_356855	Rhizo_R3_356893	Rhizo_R3_356903	Rhizo_R3_356915	Rhizo_R3_356918	Rhizo_R3_356923	Rhizo_R3_356989	Rhizo_R3_357069	Rhizo_R3_357073	Rhizo_R3_357086	Rhizo_R3_357269	Rhizo_R3_357188	Rhizo_R3_357310	Rhizo_R3_357291	Rhizo_R3_357444	Rhizo_R3_357484	Rhizo_R3_357466	Rhizo_R3_357527	Rhizo_R3_357546	Rhizo_R3_357501	Rhizo_R3_357610	Rhizo_R3_357579	Rhizo_R3_357686	Rhizo_R3_357713	Rhizo_R3_357731	Rhizo_R3_357798	Rhizo_R3_357823	Rhizo_R3_357915	Rhizo_R3_357919	Rhizo_R3_357973	Rhizo_R3_357977	Rhizo_R3_357991	Rhizo_R3_358038	Rhizo_R3_358073	Rhizo_R3_358159	Rhizo_R3_358165	Rhizo_R3_358183	Rhizo_R3_358182	Rhizo_R3_358197	Rhizo_R3_358219	Rhizo_R3_358208	Rhizo_R3_358236	Rhizo_R3_358222	Rhizo_R3_358253	Rhizo_R3_358264	Rhizo_R3_358345	Rhizo_R3_358367	Rhizo_R3_358382	Rhizo_R3_358308	Rhizo_R3_358462	Rhizo_R3_358478	Rhizo_R3_358483	Rhizo_R3_358573	Rhizo_R3_358631	Rhizo_R3_358675	Rhizo_R3_358684	Rhizo_R3_358690	Rhizo_R3_358799	Rhizo_R3_358792	Rhizo_R3_358808	Rhizo_R3_358854	Rhizo_R3_358871	Rhizo_R3_358876	Rhizo_R3_358923	Rhizo_R3_358934	Rhizo_R3_358918	Rhizo_R3_358972	Rhizo_R3_358987	Rhizo_R3_358966	Rhizo_R3_359032	Rhizo_R3_359033	Rhizo_R3_359048	Rhizo_R3_359058	Rhizo_R3_359091	Rhizo_R3_359123	Rhizo_R3_359139	Rhizo_R3_359188	Rhizo_R3_359174	Rhizo_R3_359239	Rhizo_R3_359280	Rhizo_R3_359293	Rhizo_R3_359309	Rhizo_R3_359312	Rhizo_R3_359267	Rhizo_R3_359342	Rhizo_R3_359372	Rhizo_R3_359396	Rhizo_R3_359403	Rhizo_R3_359425	Rhizo_R3_359447	Rhizo_R3_359491	Rhizo_R3_359509	Rhizo_R3_359514	Rhizo_R3_359518	Rhizo_R3_359535	Rhizo_R3_359528	Rhizo_R3_359568	Rhizo_R3_359625	Rhizo_R3_359662	Rhizo_R3_359668	Rhizo_R3_359669	Rhizo_R3_359674	Rhizo_R3_359705	Rhizo_R3_359755	Rhizo_R3_359795	Rhizo_R3_359769	Rhizo_R3_359814	Rhizo_R3_359828	Rhizo_R3_359825	Rhizo_R3_359846	Rhizo_R3_359872	Rhizo_R3_359886	Rhizo_R3_359966	Rhizo_R3_359945	Rhizo_R3_360005	Rhizo_R3_360025	Rhizo_R3_360036	Rhizo_R3_360031	Rhizo_R3_360044	Rhizo_R3_360073	Rhizo_R3_360104	Rhizo_R3_360148	Rhizo_R3_360165	Rhizo_R3_360190	Rhizo_R3_360198	Rhizo_R3_360213	Rhizo_R3_360197	Rhizo_R3_360241	Rhizo_R3_360312	Rhizo_R3_360300	Rhizo_R3_360295	Rhizo_R3_360369	Rhizo_R3_360367	Rhizo_R3_360487	Rhizo_R3_360544	Rhizo_R3_360562	Rhizo_R3_360526	Rhizo_R3_360524	Rhizo_R3_360595	Rhizo_R3_360638	Rhizo_R3_360692	Rhizo_R3_360729	Rhizo_R3_360796	Rhizo_R3_360804	Rhizo_R3_360785	Rhizo_R3_360858	Rhizo_R3_360857	Rhizo_R3_360901	Rhizo_R3_360811	Rhizo_R3_360946	Rhizo_R3_360994	Rhizo_R3_361007	Rhizo_R3_360931	Rhizo_R3_361083	Rhizo_R3_361137	Rhizo_R3_361135	Rhizo_R3_361014	Rhizo_R3_361152	Rhizo_R3_361148	Rhizo_R3_361163	Rhizo_R3_361174	Rhizo_R3_361199	Rhizo_R3_361200	Rhizo_R3_361204	Rhizo_R3_361239	Rhizo_R3_361271	Rhizo_R3_361297	Rhizo_R3_361317	Rhizo_R3_361330	Rhizo_R3_361282	Rhizo_R3_361410	Rhizo_R3_361415	Rhizo_R3_361524	Rhizo_R3_361566	Rhizo_R3_361539	Rhizo_R3_361614	Rhizo_R3_361622	Rhizo_R3_361656	Rhizo_R3_361659	Rhizo_R3_361660	Rhizo_R3_361734	Rhizo_R3_361759	Rhizo_R3_361760	Rhizo_R3_361753	Rhizo_R3_361827	Rhizo_R3_361884	Rhizo_R3_361847	Rhizo_R3_361940	Rhizo_R3_361942	Rhizo_R3_361968	Rhizo_R3_361960	Rhizo_R3_362017	Rhizo_R3_362014	Rhizo_R3_362020	Rhizo_R3_362026	Rhizo_R3_362037	Rhizo_R3_362057	Rhizo_R3_362120	Rhizo_R3_362124	Rhizo_R3_362132	Rhizo_R3_362150	Rhizo_R3_362213	Rhizo_R3_362214	Rhizo_R3_362242	Rhizo_R3_362325	Rhizo_R3_362343	Rhizo_R3_362308	Rhizo_R3_362365	Rhizo_R3_362405	Rhizo_R3_362507	Rhizo_R3_362517	Rhizo_R3_362546	Rhizo_R3_362568	Rhizo_R3_362573	Rhizo_R3_362619	Rhizo_R3_362631	Rhizo_R3_362677	Rhizo_R3_362672	Rhizo_R3_362770	Rhizo_R3_362731	Rhizo_R3_362730	Rhizo_R3_362837	Rhizo_R3_362888	Rhizo_R3_362930	Rhizo_R3_362985	Rhizo_R3_363012	Rhizo_R3_363058	Rhizo_R3_363141	Rhizo_R3_363144	Rhizo_R3_363192	Rhizo_R3_363196	Rhizo_R3_363276	Rhizo_R3_363284	Rhizo_R3_363304	Rhizo_R3_363355	Rhizo_R3_363394	Rhizo_R3_363407	Rhizo_R3_363400	Rhizo_R3_363391	Rhizo_R3_363448	Rhizo_R3_363456	Rhizo_R3_363465	Rhizo_R3_363564	Rhizo_R3_363573	Rhizo_R3_363569	Rhizo_R3_363598	Rhizo_R3_363600	Rhizo_R3_363662	Rhizo_R3_363625	Rhizo_R3_363700	Rhizo_R3_363721	Rhizo_R3_363786	Rhizo_R3_363807	Rhizo_R3_363810	Rhizo_R3_363836	Rhizo_R3_363854	Rhizo_R3_363867	Rhizo_R3_363895	Rhizo_R3_363907	Rhizo_R3_363993	Rhizo_R3_364025	Rhizo_R3_364086	Rhizo_R3_364111	Rhizo_R3_364141	Rhizo_R3_364148	Rhizo_R3_364188	Rhizo_R3_364168	Rhizo_R3_364206	Rhizo_R3_364221	Rhizo_R3_364228	Rhizo_R3_364214	Rhizo_R3_364208	Rhizo_R3_364277	Rhizo_R3_364345	Rhizo_R3_364325	Rhizo_R3_364429	Rhizo_R3_364466	Rhizo_R3_364481	Rhizo_R3_364480	Rhizo_R3_364518	Rhizo_R3_364526	Rhizo_R3_364532	Rhizo_R3_364509	Rhizo_R3_364588	Rhizo_R3_364576	Rhizo_R3_364633	Rhizo_R3_364678	Rhizo_R3_364684	Rhizo_R3_364677	Rhizo_R3_364706	Rhizo_R3_364756	Rhizo_R3_364748	Rhizo_R3_364778	Rhizo_R3_364784	Rhizo_R3_364788	Rhizo_R3_364786	Rhizo_R3_364812	Rhizo_R3_364804	Rhizo_R3_364816	Rhizo_R3_364811	Rhizo_R3_364862	Rhizo_R3_364846	Rhizo_R3_364900	Rhizo_R3_364930	Rhizo_R3_364924	Rhizo_R3_364961	Rhizo_R3_364912	Rhizo_R3_365037	Rhizo_R3_365052	Rhizo_R3_365120	Rhizo_R3_365125	Rhizo_R3_365154	Rhizo_R3_365180	Rhizo_R3_365169	Rhizo_R3_365204	Rhizo_R3_365237	Rhizo_R3_365188	Rhizo_R3_365269	Rhizo_R3_365240	Rhizo_R3_365390	Rhizo_R3_365405	Rhizo_R3_365413	Rhizo_R3_365448	Rhizo_R3_365445	Rhizo_R3_365469	Rhizo_R3_365473	Rhizo_R3_365490	Rhizo_R3_365500	Rhizo_R3_365503	Rhizo_R3_365471	Rhizo_R3_365461	Rhizo_R3_365558	Rhizo_R3_365579	Rhizo_R3_365632	Rhizo_R3_365648	Rhizo_R3_365659	Rhizo_R3_365756	Rhizo_R3_365788	Rhizo_R3_365803	Rhizo_R3_365804	Rhizo_R3_365825	Rhizo_R3_365906	Rhizo_R3_365914	Rhizo_R3_365917	Rhizo_R3_365870	Rhizo_R3_365920	Rhizo_R3_365941	Rhizo_R3_366004	Rhizo_R3_366041	Rhizo_R3_366130	Rhizo_R3_366146	Rhizo_R3_366206	Rhizo_R3_366239	Rhizo_R3_366241	Rhizo_R3_366252	Rhizo_R3_366345	Rhizo_R3_366368	Rhizo_R3_366382	Rhizo_R3_366393	Rhizo_R3_366412	Rhizo_R3_366441	Rhizo_R3_366448	Rhizo_R3_366397	Rhizo_R3_366460	Rhizo_R3_366366	Rhizo_R3_366475	Rhizo_R3_366462	Rhizo_R3_366521	Rhizo_R3_366534	Rhizo_R3_366547	Rhizo_R3_366488	Rhizo_R3_366600	Rhizo_R3_366609	Rhizo_R3_366614	Rhizo_R3_366619	Rhizo_R3_366625	Rhizo_R3_366646	Rhizo_R3_366542	Rhizo_R3_366704	Rhizo_R3_366740	Rhizo_R3_366723	Rhizo_R3_366802	Rhizo_R3_366854	Rhizo_R3_366870	Rhizo_R3_366911	Rhizo_R3_366907	Rhizo_R3_366969	Rhizo_R3_366995	Rhizo_R3_366958	Rhizo_R3_367043	Rhizo_R3_367053	Rhizo_R3_367089	Rhizo_R3_367133	Rhizo_R3_367165	Rhizo_R3_367170	Rhizo_R3_367191	Rhizo_R3_367216	Rhizo_R3_367227	Rhizo_R3_367252	Rhizo_R3_367349	Rhizo_R3_367285	Rhizo_R3_367370	Rhizo_R3_367381	Rhizo_R3_367389	Rhizo_R3_367413	Rhizo_R3_367418	Rhizo_R3_367482	Rhizo_R3_367484	Rhizo_R3_367459	Rhizo_R3_367462	Rhizo_R3_367524	Rhizo_R3_367526	Rhizo_R3_367528	Rhizo_R3_367557	Rhizo_R3_367567	Rhizo_R3_367643	Rhizo_R3_367622	Rhizo_R3_367659	Rhizo_R3_367661	Rhizo_R3_367742	Rhizo_R3_367762	Rhizo_R3_367929	Rhizo_R3_368040	Rhizo_R3_368092	Rhizo_R3_368109	Rhizo_R3_368098	Rhizo_R3_368124	Rhizo_R3_368187	Rhizo_R3_368190	Rhizo_R3_368224	Rhizo_R3_368260	Rhizo_R3_368208	Rhizo_R3_368267	Rhizo_R3_368268	Rhizo_R3_368304	Rhizo_R3_368315	Rhizo_R3_368363	Rhizo_R3_368368	Rhizo_R3_368382	Rhizo_R3_368407	Rhizo_R3_368483	Rhizo_R3_368535	Rhizo_R3_368597	Rhizo_R3_368610	Rhizo_R3_368615	Rhizo_R3_368657	Rhizo_R3_368659	Rhizo_R3_368660	Rhizo_R3_368670	Rhizo_R3_368754	Rhizo_R3_368781	Rhizo_R3_368822	Rhizo_R3_368887	Rhizo_R3_368914	Rhizo_R3_368925	Rhizo_R3_368935	Rhizo_R3_368948	Rhizo_R3_368981	Rhizo_R3_369013	Rhizo_R3_369031	Rhizo_R3_369046	Rhizo_R3_369056	Rhizo_R3_369057	Rhizo_R3_369079	Rhizo_R3_369099	Rhizo_R3_369207	Rhizo_R3_369235	Rhizo_R3_369265	Rhizo_R3_369285	Rhizo_R3_369304	Rhizo_R3_369309	Rhizo_R3_369313	Rhizo_R3_369320	Rhizo_R3_369363	Rhizo_R3_369335	Rhizo_R3_369405	Rhizo_R3_369357	Rhizo_R3_369458	Rhizo_R3_369468	Rhizo_R3_369522	Rhizo_R3_369583	Rhizo_R3_369507	Rhizo_R3_369601	Rhizo_R3_369693	Rhizo_R3_369709	Rhizo_R3_369652	Rhizo_R3_369712	Rhizo_R3_369655	Rhizo_R3_369650	Rhizo_R3_369727	Rhizo_R3_369730	Rhizo_R3_369773	Rhizo_R3_369789	Rhizo_R3_369864	Rhizo_R3_369898	Rhizo_R3_369923	Rhizo_R3_369928	Rhizo_R3_370035	Rhizo_R3_370053	Rhizo_R3_370061	Rhizo_R3_370076	Rhizo_R3_370103	Rhizo_R3_370250	Rhizo_R3_370286	Rhizo_R3_370298	Rhizo_R3_370322	Rhizo_R3_370347	Rhizo_R3_370425	Rhizo_R3_370446	Rhizo_R3_370475	Rhizo_R3_370486	Rhizo_R3_370536	Rhizo_R3_370468	Rhizo_R3_370483	Rhizo_R3_370584	Rhizo_R3_370611	Rhizo_R3_370612	Rhizo_R3_370656	Rhizo_R3_370629	Rhizo_R3_370683	Rhizo_R3_370692	Rhizo_R3_370698	Rhizo_R3_370739	Rhizo_R3_370755	Rhizo_R3_370833	Rhizo_R3_370869	Rhizo_R3_370934	Rhizo_R3_370937	Rhizo_R3_370964	Rhizo_R3_371021	Rhizo_R3_371048	Rhizo_R3_371052	Rhizo_R3_371077	Rhizo_R3_371083	Rhizo_R3_371135	Rhizo_R3_371134	Rhizo_R3_371140	Rhizo_R3_371156	Rhizo_R3_371111	Rhizo_R3_371188	Rhizo_R3_371110	Rhizo_R3_371197	Rhizo_R3_371253	Rhizo_R3_371290	Rhizo_R3_371305	Rhizo_R3_371332	Rhizo_R3_371355	Rhizo_R3_371366	Rhizo_R3_371363	Rhizo_R3_371382	Rhizo_R3_371410	Rhizo_R3_371368	Rhizo_R3_371370	Rhizo_R3_371468	Rhizo_R3_371473	Rhizo_R3_371490	Rhizo_R3_371577	Rhizo_R3_371586	Rhizo_R3_371618	Rhizo_R3_371631	Rhizo_R3_371632	Rhizo_R3_371616	Rhizo_R3_371658	Rhizo_R3_371926	Rhizo_R3_371925	Rhizo_R3_371930	Rhizo_R3_371973	Rhizo_R3_372006	Rhizo_R3_372010	Rhizo_R3_372011	Rhizo_R3_372033	Rhizo_R3_372039	Rhizo_R3_372155	Rhizo_R3_372165	Rhizo_R3_372169	Rhizo_R3_372153	Rhizo_R3_372168	Rhizo_R3_372229	Rhizo_R3_372241	Rhizo_R3_372254	Rhizo_R3_372261	Rhizo_R3_372270	Rhizo_R3_372277	Rhizo_R3_372297	Rhizo_R3_372362	Rhizo_R3_372430	Rhizo_R3_372454	Rhizo_R3_372473	Rhizo_R3_372468	Rhizo_R3_372524	Rhizo_R3_372593	Rhizo_R3_372600	Rhizo_R3_372609	Rhizo_R3_372608	Rhizo_R3_372614	Rhizo_R3_372682	Rhizo_R3_372743	Rhizo_R3_372738	Rhizo_R3_372756	Rhizo_R3_372754	Rhizo_R3_372775	Rhizo_R3_372795	Rhizo_R3_372826	Rhizo_R3_372864	Rhizo_R3_372913	Rhizo_R3_372963	Rhizo_R3_373002	Rhizo_R3_373147	Rhizo_R3_373193	Rhizo_R3_373242	Rhizo_R3_373325	Rhizo_R3_373401	Rhizo_R3_373449	Rhizo_R3_373483	Rhizo_R3_373489	Rhizo_R3_373518	Rhizo_R3_373552	Rhizo_R3_373548	Rhizo_R3_373584	Rhizo_R3_373649	Rhizo_R3_373730	Rhizo_R3_373741	Rhizo_R3_373732	Rhizo_R3_373877	Rhizo_R3_373860	Rhizo_R3_373903	Rhizo_R3_373970	Rhizo_R3_374006	Rhizo_R3_374103	Rhizo_R3_374101	Rhizo_R3_374111	Rhizo_R3_374158	Rhizo_R3_374240	Rhizo_R3_374291	Rhizo_R3_374301	Rhizo_R3_374364	Rhizo_R3_374358	Rhizo_R3_374423	Rhizo_R3_374500	Rhizo_R3_374528	Rhizo_R3_374526	Rhizo_R3_374560	Rhizo_R3_374605	Rhizo_R3_374615	Rhizo_R3_374642	Rhizo_R3_374650	Rhizo_R3_374696	Rhizo_R3_374742	Rhizo_R3_374753	Rhizo_R3_374794	Rhizo_R3_374870	Rhizo_R3_374887	Rhizo_R3_374901	Rhizo_R3_374865	Rhizo_R3_374939	Rhizo_R3_374963	Rhizo_R3_374981	Rhizo_R3_375011	Rhizo_R3_374986	Rhizo_R3_375029	Rhizo_R3_375025	Rhizo_R3_375040	Rhizo_R3_375004	Rhizo_R3_375104	Rhizo_R3_375200	Rhizo_R3_375205	Rhizo_R3_375289	Rhizo_R3_375251	Rhizo_R3_375537	Rhizo_R3_375531	Rhizo_R3_375569	Rhizo_R3_375596	Rhizo_R3_375726	Rhizo_R3_375741	Rhizo_R3_375732	Rhizo_R3_375752	Rhizo_R3_375775	Rhizo_R3_375711	Rhizo_R3_375784	Rhizo_R3_375828	Rhizo_R3_375860	Rhizo_R3_375911	Rhizo_R3_375908	Rhizo_R3_375932	Rhizo_R3_375972	Rhizo_R3_376074	Rhizo_R3_376099	Rhizo_R3_376081	Rhizo_R3_376140	Rhizo_R3_376173	Rhizo_R3_376190	Rhizo_R3_376255	Rhizo_R3_376277	Rhizo_R3_376281	Rhizo_R3_376299	Rhizo_R3_376323	Rhizo_R3_376346	Rhizo_R3_376385	Rhizo_R3_376375	Rhizo_R3_376427	Rhizo_R3_376447	Rhizo_R3_376463	Rhizo_R3_376474	Rhizo_R3_376482	Rhizo_R3_376483	Rhizo_R3_376484	Rhizo_R3_376494	Rhizo_R3_376615	Rhizo_R3_376622	Rhizo_R3_376645	Rhizo_R3_376596	Rhizo_R3_376694	Rhizo_R3_376769	Rhizo_R3_376777	Rhizo_R3_376881	Rhizo_R3_376903	Rhizo_R3_376918	Rhizo_R3_376947	Rhizo_R3_376986	Rhizo_R3_377013	Rhizo_R3_377005	Rhizo_R3_377036	Rhizo_R3_377017	Rhizo_R3_377084	Rhizo_R3_377117	Rhizo_R3_377148	Rhizo_R3_377172	Rhizo_R3_377174	Rhizo_R3_377200	Rhizo_R3_377217	Rhizo_R3_377320	Rhizo_R3_377370	Rhizo_R3_377391	Rhizo_R3_377486	Rhizo_R3_377492	Rhizo_R3_377501	Rhizo_R3_377452	Rhizo_R3_377540	Rhizo_R3_377565	Rhizo_R3_377573	Rhizo_R3_377588	Rhizo_R3_377603	Rhizo_R3_377672	Rhizo_R3_377667	Rhizo_R3_377696	Rhizo_R3_377880	Rhizo_R3_377920	Rhizo_R3_377981	Rhizo_R3_377990	Rhizo_R3_378034	Rhizo_R3_378081	Rhizo_R3_378085	Rhizo_R3_378125	Rhizo_R3_378107	Rhizo_R3_378239	Rhizo_R3_378262	Rhizo_R3_378295	Rhizo_R3_378322	Rhizo_R3_378363	Rhizo_R3_378420	Rhizo_R3_378429	Rhizo_R3_378370	Rhizo_R3_378403	Rhizo_R3_378470	Rhizo_R3_378481	Rhizo_R3_378575	Rhizo_R3_378592	Rhizo_R3_378564	Rhizo_R3_378565	Rhizo_R3_378615	Rhizo_R3_378664	Rhizo_R3_378561	Rhizo_R3_378696	Rhizo_R3_378697	Rhizo_R3_378816	Rhizo_R3_378822	Rhizo_R3_378851	Rhizo_R3_378990	Rhizo_R3_378971	Rhizo_R3_378992	Rhizo_R3_379042	Rhizo_R3_379032	Rhizo_R3_379123	Rhizo_R3_379117	Rhizo_R3_379168	Rhizo_R3_379150	Rhizo_R3_379244	Rhizo_R3_379319	Rhizo_R3_379362	Rhizo_R3_379373	Rhizo_R3_379376	Rhizo_R3_379437	Rhizo_R3_379449	Rhizo_R3_379511	Rhizo_R3_379538	Rhizo_R3_379546	Rhizo_R3_379597	Rhizo_R3_379541	Rhizo_R3_379600	Rhizo_R3_379639	Rhizo_R3_379734	Rhizo_R3_379746	Rhizo_R3_379750	Rhizo_R3_379763	Rhizo_R3_379805	Rhizo_R3_379843	Rhizo_R3_379856	Rhizo_R3_379865	Rhizo_R3_379878	Rhizo_R3_379898	Rhizo_R3_379916	Rhizo_R3_380011	Rhizo_R3_380058	Rhizo_R3_380048	Rhizo_R3_380061	Rhizo_R3_380096	Rhizo_R3_380173	Rhizo_R3_380206	Rhizo_R3_380189	Rhizo_R3_380227	Rhizo_R3_380213	Rhizo_R3_380285	Rhizo_R3_380359	Rhizo_R3_380367	Rhizo_R3_380383	Rhizo_R3_380389	Rhizo_R3_380378	Rhizo_R3_380393	Rhizo_R3_380320	Rhizo_R3_380453	Rhizo_R3_380503	Rhizo_R3_380501	Rhizo_R3_380536	Rhizo_R3_380559	Rhizo_R3_380511	Rhizo_R3_380591	Rhizo_R3_380652	Rhizo_R3_380688	Rhizo_R3_380702	Rhizo_R3_380829	Rhizo_R3_380797	Rhizo_R3_380873	Rhizo_R3_380874	Rhizo_R3_380887	Rhizo_R3_380892	Rhizo_R3_380870	Rhizo_R3_380936	Rhizo_R3_380941	Rhizo_R3_380944	Rhizo_R3_380957	Rhizo_R3_380969	Rhizo_R3_380982	Rhizo_R3_380998	Rhizo_R3_381042	Rhizo_R3_381050	Rhizo_R3_381051	Rhizo_R3_381068	Rhizo_R3_381058	Rhizo_R3_381118	Rhizo_R3_381153	Rhizo_R3_381172	Rhizo_R3_381174	Rhizo_R3_381177	Rhizo_R3_381233	Rhizo_R3_381229	Rhizo_R3_381270	Rhizo_R3_381311	Rhizo_R3_381303	Rhizo_R3_381330	Rhizo_R3_381400	Rhizo_R3_381422	Rhizo_R3_381452	Rhizo_R3_381506	Rhizo_R3_381514	Rhizo_R3_381612	Rhizo_R3_381655	Rhizo_R3_381751	Rhizo_R3_381772	Rhizo_R3_381774	Rhizo_R3_381829	Rhizo_R3_381879	Rhizo_R3_381949	Rhizo_R3_381986	Rhizo_R3_382001	Rhizo_R3_382016	Rhizo_R3_381966	Rhizo_R3_382078	Rhizo_R3_382095	Rhizo_R3_382092	Rhizo_R3_382135	Rhizo_R3_382083	Rhizo_R3_382157	Rhizo_R3_382206	Rhizo_R3_382198	Rhizo_R3_382204	Rhizo_R3_382265	Rhizo_R3_382246	Rhizo_R3_382284	Rhizo_R3_382329	Rhizo_R3_382343	Rhizo_R3_382365	Rhizo_R3_382441	Rhizo_R3_382450	Rhizo_R3_382524	Rhizo_R3_382584	Rhizo_R3_382598	Rhizo_R3_382613	Rhizo_R3_382616	Rhizo_R3_382642	Rhizo_R3_382699	Rhizo_R3_382691	Rhizo_R3_382713	Rhizo_R3_382734	Rhizo_R3_382725	Rhizo_R3_382809	Rhizo_R3_382939	Rhizo_R3_382968	Rhizo_R3_382986	Rhizo_R3_382980	Rhizo_R3_382992	Rhizo_R3_383000	Rhizo_R3_383026	Rhizo_R3_383045	Rhizo_R3_383132	Rhizo_R3_383146	Rhizo_R3_383192	Rhizo_R3_383220	Rhizo_R3_383352	Rhizo_R3_383362	Rhizo_R3_383374	Rhizo_R3_383433	Rhizo_R3_383478	Rhizo_R3_383508	Rhizo_R3_383449	Rhizo_R3_383596	Rhizo_R3_383598	Rhizo_R3_383600	Rhizo_R3_383599	Rhizo_R3_383580	Rhizo_R3_383621	Rhizo_R3_383646	Rhizo_R3_383682	Rhizo_R3_383743	Rhizo_R3_383775	Rhizo_R3_383831	Rhizo_R3_383838	Rhizo_R3_383802	Rhizo_R3_383892	Rhizo_R3_383940	Rhizo_R3_384014	Rhizo_R3_384094	Rhizo_R3_384096	Rhizo_R3_384159	Rhizo_R3_384155	Rhizo_R3_384185	Rhizo_R3_384201	Rhizo_R3_384242	Rhizo_R3_384244	Rhizo_R3_384245	Rhizo_R3_384220	Rhizo_R3_384184	Rhizo_R3_384307	Rhizo_R3_384300	Rhizo_R3_384384	Rhizo_R3_384430	Rhizo_R3_384453	Rhizo_R3_384495	Rhizo_R3_384458	Rhizo_R3_384504	Rhizo_R3_384545	Rhizo_R3_384550	Rhizo_R3_384613	Rhizo_R3_384623	Rhizo_R3_384634	Rhizo_R3_384680	Rhizo_R3_384648	Rhizo_R3_384655	Rhizo_R3_384847	Rhizo_R3_384893	Rhizo_R3_384842	Rhizo_R3_384896	Rhizo_R3_384916	Rhizo_R3_384933	Rhizo_R3_385004	Rhizo_R3_385074	Rhizo_R3_385087	Rhizo_R3_385117	Rhizo_R3_385235	Rhizo_R3_385246	Rhizo_R3_385297	Rhizo_R3_385324	Rhizo_R3_385351	Rhizo_R3_385368	Rhizo_R3_385364	Rhizo_R3_385361	Rhizo_R3_385395	Rhizo_R3_385437	Rhizo_R3_385450	Rhizo_R3_385516	Rhizo_R3_385521	Rhizo_R3_385518	Rhizo_R3_385566	Rhizo_R3_385588	Rhizo_R3_385667	Rhizo_R3_385683	Rhizo_R3_385699	Rhizo_R3_385717	Rhizo_R3_385768	Rhizo_R3_385818	Rhizo_R3_385837	Rhizo_R3_385864	Rhizo_R3_385898	Rhizo_R3_385948	Rhizo_R3_385960	Rhizo_R3_386004	Rhizo_R3_385999	Rhizo_R3_386101	Rhizo_R3_386077	Rhizo_R3_386081	Rhizo_R3_386194	Rhizo_R3_386229	Rhizo_R3_386255	Rhizo_R3_386168	Rhizo_R3_386285	Rhizo_R3_386298	Rhizo_R3_386313	Rhizo_R3_386430	Rhizo_R3_386536	Rhizo_R3_386529	Rhizo_R3_386548	Rhizo_R3_386572	Rhizo_R3_386613	Rhizo_R3_386594	Rhizo_R3_386702	Rhizo_R3_386689	Rhizo_R3_386731	Rhizo_R3_386740	Rhizo_R3_386748	Rhizo_R3_386812	Rhizo_R3_386821	Rhizo_R3_386896	Rhizo_R3_386902	Rhizo_R3_386956	Rhizo_R3_386962	Rhizo_R3_386959	Rhizo_R3_386964	Rhizo_R3_386998	Rhizo_R3_386999	Rhizo_R3_387044	Rhizo_R3_387031	Rhizo_R3_387109	Rhizo_R3_387209	Rhizo_R3_387183	Rhizo_R3_387231	Rhizo_R3_387280	Rhizo_R3_387213	Rhizo_R3_387260	Rhizo_R3_387317	Rhizo_R3_387367	Rhizo_R3_387392	Rhizo_R3_387351	Rhizo_R3_387432	Rhizo_R3_387449	Rhizo_R3_387489	Rhizo_R3_387473	Rhizo_R3_387668	Rhizo_R3_387689	Rhizo_R3_387714	Rhizo_R3_387734	Rhizo_R3_387737	Rhizo_R3_387740	Rhizo_R3_387805	Rhizo_R3_387820	Rhizo_R3_387826	Rhizo_R3_387858	Rhizo_R3_387870	Rhizo_R3_387924	Rhizo_R3_387936	Rhizo_R3_387930	Rhizo_R3_387954	Rhizo_R3_387955	Rhizo_R3_387965	Rhizo_R3_387990	Rhizo_R3_387948	Rhizo_R3_388033	Rhizo_R3_388028	Rhizo_R3_388092	Rhizo_R3_388127	Rhizo_R3_388160	Rhizo_R3_388201	Rhizo_R3_388208	Rhizo_R3_388199	Rhizo_R3_388239	Rhizo_R3_388262	Rhizo_R3_388266	Rhizo_R3_388331	Rhizo_R3_388290	Rhizo_R3_388385	Rhizo_R3_388380	Rhizo_R3_388443	Rhizo_R3_388432	Rhizo_R3_388431	Rhizo_R3_388484	Rhizo_R3_388481	RootZone_R3_574178	RootZone_R3_578812	RootZone_R3_578988	RootZone_R3_579143	RootZone_R3_584826	RootZone_R3_594676	RootZone_R3_599116	RootZone_R3_599777	RootZone_R3_603647	RootZone_R3_605160	Rhizo_R1_691707	Rhizo_R1_691738	Rhizo_R1_691753	Rhizo_R1_691759	Rhizo_R1_691822	Rhizo_R1_691831	Rhizo_R1_691814	Rhizo_R1_691897	Rhizo_R1_691888	Rhizo_R1_691856	Rhizo_R1_691862	Rhizo_R1_691909	Rhizo_R1_691928	Rhizo_R1_691907	Rhizo_R1_691955	Rhizo_R1_691981	Rhizo_R1_691968	Rhizo_R1_692005	Rhizo_R1_692036	Rhizo_R1_692026	Rhizo_R1_692023	Rhizo_R1_692049	Rhizo_R1_692046	Rhizo_R1_692068	Rhizo_R1_692084	Rhizo_R1_692131	Rhizo_R1_692099	Rhizo_R1_692160	Rhizo_R1_692168	Rhizo_R1_692203	Rhizo_R1_692202	Rhizo_R1_692218	Rhizo_R1_692270	Rhizo_R1_692310	Rhizo_R1_692334	Rhizo_R1_692331	Rhizo_R1_692404	Rhizo_R1_692391	Rhizo_R1_692426	Rhizo_R1_692432	Rhizo_R1_692434	Rhizo_R1_692464	Rhizo_R1_692474	Rhizo_R1_692468	Rhizo_R1_692496	Rhizo_R1_692518	Rhizo_R1_692520	Rhizo_R1_692539	Rhizo_R1_692599	Rhizo_R1_692631	Rhizo_R1_692637	Rhizo_R1_692629	Rhizo_R1_692581	Rhizo_R1_692644	Rhizo_R1_692688	Rhizo_R1_692849	Rhizo_R1_692794	Rhizo_R1_692895	Rhizo_R1_692900	Rhizo_R1_692914	Rhizo_R1_692888	Rhizo_R1_692956	Rhizo_R1_692968	Rhizo_R1_692978	Rhizo_R1_692996	Rhizo_R1_693137	Rhizo_R1_693155	Rhizo_R1_693156	Rhizo_R1_693173	Rhizo_R1_693215	Rhizo_R1_693227	Rhizo_R1_693224	Rhizo_R1_693220	Rhizo_R1_693221	Rhizo_R1_693282	Rhizo_R1_693300	Rhizo_R1_693305	Rhizo_R1_693306	Rhizo_R1_693326	Rhizo_R1_693376	Rhizo_R1_693387	Rhizo_R1_693402	Rhizo_R1_693398	Rhizo_R1_693441	Rhizo_R1_693510	Rhizo_R1_693505	Rhizo_R1_693535	Rhizo_R1_693561	Rhizo_R1_693647	Rhizo_R1_693653	Rhizo_R1_693654	Rhizo_R1_693636	Rhizo_R1_693742	Rhizo_R1_693745	Rhizo_R1_693790	Rhizo_R1_693956	Rhizo_R1_693948	Rhizo_R1_694010	Rhizo_R1_694020	Rhizo_R1_694008	Rhizo_R1_694002	Rhizo_R1_694084	Rhizo_R1_694109	Rhizo_R1_694231	Rhizo_R1_694232	Rhizo_R1_694248	Rhizo_R1_694301	Rhizo_R1_694309	Rhizo_R1_694310	Rhizo_R1_694324	Rhizo_R1_694346	Rhizo_R1_694361	Rhizo_R1_694377	Rhizo_R1_694320	Rhizo_R1_694365	Rhizo_R1_694392	Rhizo_R1_694500	Rhizo_R1_694510	Rhizo_R1_694554	Rhizo_R1_694565	Rhizo_R1_694583	Rhizo_R1_694623	Rhizo_R1_694629	Rhizo_R1_694680	Rhizo_R1_694697	Rhizo_R1_694670	Rhizo_R1_694655	Rhizo_R1_694736	Rhizo_R1_694759	Rhizo_R1_694711	Rhizo_R1_694770	Rhizo_R1_694830	Rhizo_R1_694848	Rhizo_R1_694896	Rhizo_R1_694893	Rhizo_R1_695103	Rhizo_R1_695127	Rhizo_R1_695135	Rhizo_R1_695147	Rhizo_R1_695155	Rhizo_R1_695175	Rhizo_R1_695169	Rhizo_R1_695177	Rhizo_R1_695205	Rhizo_R1_695224	Rhizo_R1_695236	Rhizo_R1_695271	Rhizo_R1_695307	Rhizo_R1_695304	Rhizo_R1_695311	Rhizo_R1_695322	Rhizo_R1_695363	Rhizo_R1_695361	Rhizo_R1_695403	Rhizo_R1_695417	Rhizo_R1_695410	Rhizo_R1_695431	Rhizo_R1_695420	Rhizo_R1_695458	Rhizo_R1_695442	Rhizo_R1_695482	Rhizo_R1_695493	Rhizo_R1_695505	Rhizo_R1_695521	Rhizo_R1_695554	Rhizo_R1_695593	Rhizo_R1_695596	Rhizo_R1_695608	Rhizo_R1_695644	Rhizo_R1_695680	Rhizo_R1_695658	Rhizo_R1_695775	Rhizo_R1_695777	Rhizo_R1_695789	Rhizo_R1_695830	Rhizo_R1_695850	Rhizo_R1_695856	Rhizo_R1_695858	Rhizo_R1_695887	Rhizo_R1_695882	Rhizo_R1_695914	Rhizo_R1_695947	Rhizo_R1_696008	Rhizo_R1_696022	Rhizo_R1_696020	Rhizo_R1_696021	Rhizo_R1_695983	Rhizo_R1_696096	Rhizo_R1_696099	Rhizo_R1_696107	Rhizo_R1_696156	Rhizo_R1_696144	Rhizo_R1_696186	Rhizo_R1_696214	Rhizo_R1_696215	Rhizo_R1_696225	Rhizo_R1_696251	Rhizo_R1_696259	Rhizo_R1_696240	Rhizo_R1_696288	Rhizo_R1_696302	Rhizo_R1_696416	Rhizo_R1_696417	Rhizo_R1_696423	Rhizo_R1_696433	Rhizo_R1_696451	Rhizo_R1_696426	Rhizo_R1_696485	Rhizo_R1_696504	Rhizo_R1_696517	Rhizo_R1_696571	Rhizo_R1_696575	Rhizo_R1_696579	Rhizo_R1_696660	Rhizo_R1_696610	Rhizo_R1_696672	Rhizo_R1_696748	Rhizo_R1_696743	Rhizo_R1_696761	Rhizo_R1_696779	Rhizo_R1_696787	Rhizo_R1_696783	Rhizo_R1_696896	Rhizo_R1_696863	Rhizo_R1_696885	Rhizo_R1_696907	Rhizo_R1_696909	Rhizo_R1_696918	Rhizo_R1_696949	Rhizo_R1_696980	Rhizo_R1_696986	Rhizo_R1_696990	Rhizo_R1_697015	Rhizo_R1_697024	Rhizo_R1_697021	Rhizo_R1_697036	Rhizo_R1_697076	Rhizo_R1_697080	Rhizo_R1_697060	Rhizo_R1_697116	Rhizo_R1_697041	Rhizo_R1_697154	Rhizo_R1_697176	Rhizo_R1_697196	Rhizo_R1_697188	Rhizo_R1_697216	Rhizo_R1_697249	Rhizo_R1_697235	Rhizo_R1_697270	Rhizo_R1_697280	Rhizo_R1_697281	Rhizo_R1_697314	Rhizo_R1_697330	Rhizo_R1_697440	Rhizo_R1_697461	Rhizo_R1_697483	Rhizo_R1_697468	Rhizo_R1_697494	Rhizo_R1_697564	Rhizo_R1_697606	Rhizo_R1_697584	Rhizo_R1_697595	Rhizo_R1_697640	Rhizo_R1_697651	Rhizo_R1_697652	Rhizo_R1_697684	Rhizo_R1_697686	Rhizo_R1_697690	Rhizo_R1_697710	Rhizo_R1_697694	Rhizo_R1_697715	Rhizo_R1_697827	Rhizo_R1_697867	Rhizo_R1_697870	Rhizo_R1_697885	Rhizo_R1_697944	Rhizo_R1_697951	Rhizo_R1_698007	Rhizo_R1_698067	Rhizo_R1_698111	Rhizo_R1_698136	Rhizo_R1_698172	Rhizo_R1_698201	Rhizo_R1_698198	Rhizo_R1_698195	Rhizo_R1_698268	Rhizo_R1_698277	Rhizo_R1_698365	Rhizo_R1_698333	Rhizo_R1_698395	Rhizo_R1_698432	Rhizo_R1_698446	Rhizo_R1_698454	Rhizo_R1_698453	Rhizo_R1_698462	Rhizo_R1_698516	Rhizo_R1_698532	Rhizo_R1_698578	Rhizo_R1_698608	Rhizo_R1_698643	Rhizo_R1_698656	Rhizo_R1_698705	Rhizo_R1_698718	Rhizo_R1_698714	Rhizo_R1_698736	Rhizo_R1_698739	Rhizo_R1_698753	Rhizo_R1_698755	Rhizo_R1_698835	Rhizo_R1_698840	Rhizo_R1_698873	Rhizo_R1_698886	Rhizo_R1_698891	Rhizo_R1_698897	Rhizo_R1_698927	Rhizo_R1_697373	Rhizo_R1_698922	Rhizo_R1_698934	Rhizo_R1_699017	Rhizo_R1_699101	Rhizo_R1_699166	Rhizo_R1_699242	Rhizo_R1_699306	Rhizo_R1_699307	Rhizo_R1_699328	Rhizo_R1_699366	Rhizo_R1_699386	Rhizo_R1_699422	Rhizo_R1_699434	Rhizo_R1_699453	Rhizo_R1_699413	Rhizo_R1_699470	Rhizo_R1_699457	Rhizo_R1_699544	Rhizo_R1_699559	Rhizo_R1_699568	Rhizo_R1_699582	Rhizo_R1_699581	Rhizo_R1_699611	Rhizo_R1_699603	Rhizo_R1_699595	Rhizo_R1_699587	Rhizo_R1_699596	Rhizo_R1_699660	Rhizo_R1_699691	Rhizo_R1_699697	Rhizo_R1_699731	Rhizo_R1_699763	Rhizo_R1_699781	Rhizo_R1_699789	Rhizo_R1_699831	Rhizo_R1_699861	Rhizo_R1_699916	Rhizo_R1_699958	Rhizo_R1_700012	Rhizo_R1_700029	Rhizo_R1_700093	Rhizo_R1_700095	Rhizo_R1_700110	Rhizo_R1_700138	Rhizo_R1_700157	Rhizo_R1_700195	Rhizo_R1_700159	Rhizo_R1_700251	Rhizo_R1_700240	Rhizo_R1_700228	Rhizo_R1_700300	Rhizo_R1_700378	Rhizo_R1_700372	Rhizo_R1_700384	Rhizo_R1_700394	Rhizo_R1_700433	Rhizo_R1_700437	Rhizo_R1_700452	Rhizo_R1_700458	Rhizo_R1_700474	Rhizo_R1_700489	Rhizo_R1_700480	Rhizo_R1_700528	Rhizo_R1_700539	Rhizo_R1_700549	Rhizo_R1_700560	Rhizo_R1_700705	Rhizo_R1_700736	Rhizo_R1_700741	Rhizo_R1_700772	Rhizo_R1_700797	Rhizo_R1_700804	Rhizo_R1_700799	Rhizo_R1_700850	Rhizo_R1_700913	Rhizo_R1_701072	Rhizo_R1_701123	Rhizo_R1_701134	Rhizo_R1_701141	Rhizo_R1_701160	Rhizo_R1_701248	Rhizo_R1_701310	Rhizo_R1_701319	Rhizo_R1_701364	Rhizo_R1_701363	Rhizo_R1_701395	Rhizo_R1_701414	Rhizo_R1_701431	Rhizo_R1_701446	Rhizo_R1_701449	Rhizo_R1_701477	Rhizo_R1_701541	Rhizo_R1_701559	Rhizo_R1_701582	Rhizo_R1_701632	Rhizo_R1_701617	Rhizo_R1_701686	Rhizo_R1_701688	Rhizo_R1_701765	Rhizo_R1_701818	Rhizo_R1_701825	Rhizo_R1_701840	Rhizo_R1_701858	Rhizo_R1_701873	Rhizo_R1_701911	Rhizo_R1_701939	Rhizo_R1_701938	Rhizo_R1_701941	Rhizo_R1_701962	Rhizo_R1_702016	Rhizo_R1_702087	Rhizo_R1_702115	Rhizo_R1_702150	Rhizo_R1_702165	Rhizo_R1_702199	Rhizo_R1_702239	Rhizo_R1_702278	Rhizo_R1_702295	Rhizo_R1_702388	Rhizo_R1_702397	Rhizo_R1_702395	Rhizo_R1_702523	Rhizo_R1_702541	Rhizo_R1_702556	Rhizo_R1_702577	Rhizo_R1_702590	Rhizo_R1_702631	Rhizo_R1_702673	Rhizo_R1_702677	Rhizo_R1_702685	Rhizo_R1_702709	Rhizo_R1_702705	Rhizo_R1_702718	Rhizo_R1_702795	Rhizo_R1_702790	Rhizo_R1_702832	Rhizo_R1_702833	Rhizo_R1_702843	Rhizo_R1_702861	Rhizo_R1_702954	Rhizo_R1_703046	Rhizo_R1_703066	Rhizo_R1_703104	Rhizo_R1_703146	Rhizo_R1_703153	Rhizo_R1_703233	Rhizo_R1_703262	Rhizo_R1_703295	Rhizo_R1_703258	Rhizo_R1_703333	Rhizo_R1_703332	Rhizo_R1_703412	Rhizo_R1_703416	Rhizo_R1_703487	Rhizo_R1_703496	Rhizo_R1_703529	Rhizo_R1_703536	Rhizo_R1_703523	Rhizo_R1_703575	Rhizo_R1_703606	Rhizo_R1_703619	Rhizo_R1_703628	Rhizo_R1_703589	Rhizo_R1_703633	Rhizo_R1_703654	Rhizo_R1_703677	Rhizo_R1_703659	Rhizo_R1_703681	Rhizo_R1_703729	Rhizo_R1_703744	Rhizo_R1_703760	Rhizo_R1_703780	Rhizo_R1_703800	Rhizo_R1_703858	Rhizo_R1_703857	Rhizo_R1_703884	Rhizo_R1_703907	Rhizo_R1_703893	Rhizo_R1_703946	Rhizo_R1_703943	Rhizo_R1_704053	Rhizo_R1_703948	Rhizo_R1_704086	Rhizo_R1_704099	Rhizo_R1_704117	Rhizo_R1_704140	Rhizo_R1_704139	Rhizo_R1_704143	Rhizo_R1_704147	Rhizo_R1_704170	Rhizo_R1_704210	Rhizo_R1_704224	Rhizo_R1_704236	Rhizo_R1_704272	Rhizo_R1_704264	Rhizo_R1_704304	Rhizo_R1_704298	Rhizo_R1_704338	Rhizo_R1_704271	Rhizo_R1_704354	Rhizo_R1_704407	Rhizo_R1_704426	Rhizo_R1_704438	Rhizo_R1_704495	Rhizo_R1_704498	Rhizo_R1_704502	Rhizo_R1_704538	Rhizo_R1_704552	Rhizo_R1_704585	Rhizo_R1_704583	Rhizo_R1_704608	Rhizo_R1_704611	Rhizo_R1_704613	Rhizo_R1_704655	Rhizo_R1_704652	Rhizo_R1_704694	Rhizo_R1_704710	Rhizo_R1_704815	Rhizo_R1_704825	Rhizo_R1_704785	Rhizo_R1_704845	Rhizo_R1_704790	Rhizo_R1_704843	Rhizo_R1_704926	Rhizo_R1_704946	Rhizo_R1_704943	Rhizo_R1_704979	Rhizo_R1_705011	Rhizo_R1_705029	Rhizo_R1_705057	Rhizo_R1_705065	Rhizo_R1_705075	Rhizo_R1_705131	Rhizo_R1_705139	Rhizo_R1_705181	Rhizo_R1_705265	Rhizo_R1_705272	Rhizo_R1_705276	Rhizo_R1_705339	Rhizo_R1_705351	Rhizo_R1_705331	Rhizo_R1_705393	Rhizo_R1_705426	Rhizo_R1_705506	Rhizo_R1_705514	Rhizo_R1_705548	Rhizo_R1_705546	Rhizo_R1_705565	Rhizo_R1_705604	Rhizo_R1_705630	Rhizo_R1_705634	Rhizo_R1_705612	Rhizo_R1_705674	Rhizo_R1_705752	Rhizo_R1_705765	Rhizo_R1_705764	Rhizo_R1_705740	Rhizo_R1_705739	Rhizo_R1_705772	Rhizo_R1_705853	Rhizo_R1_705863	Rhizo_R1_705889	Rhizo_R1_705917	Rhizo_R1_705964	Rhizo_R1_706046	Rhizo_R1_706058	Rhizo_R1_706076	Rhizo_R1_706163	Rhizo_R1_706186	Rhizo_R1_706175	Rhizo_R1_706216	Rhizo_R1_706225	Rhizo_R1_706248	Rhizo_R1_706253	Rhizo_R1_706277	Rhizo_R1_706299	Rhizo_R1_706284	Rhizo_R1_706408	Rhizo_R1_706424	Rhizo_R1_706410	Rhizo_R1_706388	Rhizo_R1_706522	Rhizo_R1_706515	Rhizo_R1_706535	Rhizo_R1_706614	Rhizo_R1_706706	Rhizo_R1_706737	Rhizo_R1_706726	Rhizo_R1_706772	Rhizo_R1_706801	Rhizo_R1_706814	Rhizo_R1_706778	Rhizo_R1_706882	Rhizo_R1_706906	Rhizo_R1_706902	Rhizo_R1_706934	Rhizo_R1_706961	Rhizo_R1_706958	Rhizo_R1_706977	Rhizo_R1_706983	Rhizo_R1_707081	Rhizo_R1_707079	Rhizo_R1_707077	Rhizo_R1_707113	Rhizo_R1_707110	Rhizo_R1_707143	Rhizo_R1_707228	Rhizo_R1_707299	Rhizo_R1_707298	Rhizo_R1_707292	Rhizo_R1_707320	Rhizo_R1_707330	Rhizo_R1_707368	Rhizo_R1_707424	Rhizo_R1_707434	Rhizo_R1_707420	Rhizo_R1_707419	Rhizo_R1_707447	Rhizo_R1_707443	Rhizo_R1_707485	Rhizo_R1_707496	Rhizo_R1_707502	Rhizo_R1_707530	Rhizo_R1_707529	Rhizo_R1_707550	Rhizo_R1_707587	Rhizo_R1_707682	Rhizo_R1_707691	Rhizo_R1_707714	Rhizo_R1_707722	Rhizo_R1_707750	Rhizo_R1_707817	Rhizo_R1_707818	Rhizo_R1_707839	Rhizo_R1_707836	Rhizo_R1_707869	Rhizo_R1_707828	Rhizo_R1_707831	Rhizo_R1_707849	Rhizo_R1_707912	Rhizo_R1_707927	Rhizo_R1_707949	Rhizo_R1_707957	Rhizo_R1_707959	Rhizo_R1_708001	Rhizo_R1_708010	Rhizo_R1_708037	Rhizo_R1_708047	Rhizo_R1_708056	Rhizo_R1_708084	Rhizo_R1_708095	Rhizo_R1_708109	Rhizo_R1_708105	Rhizo_R1_708178	Rhizo_R1_708156	Rhizo_R1_708228	Rhizo_R1_708247	Rhizo_R1_708266	Rhizo_R1_708336	Rhizo_R1_708370	Rhizo_R1_708375	Rhizo_R1_708365	Rhizo_R1_708449	Rhizo_R1_708541	Rhizo_R1_708571	Rhizo_R1_708591	Rhizo_R1_708607	Rhizo_R1_708615	Rhizo_R1_708637	Rhizo_R1_708642	Rhizo_R1_708670	Rhizo_R1_708704	Rhizo_R1_708723	Rhizo_R1_708779	Rhizo_R1_708721	Rhizo_R1_708813	Rhizo_R1_708807	Rhizo_R1_708792	Rhizo_R1_708784	Rhizo_R1_708881	Rhizo_R1_708911	Rhizo_R1_708916	Rhizo_R1_708933	Rhizo_R1_708963	Rhizo_R1_708960	Rhizo_R1_708941	Rhizo_R1_708979	Rhizo_R1_708983	Rhizo_R1_709015	Rhizo_R1_709026	Rhizo_R1_709118	Rhizo_R1_709161	Rhizo_R1_709240	Rhizo_R1_709289	Rhizo_R1_709458	Rhizo_R1_709476	Rhizo_R1_709539	Rhizo_R1_709642	Rhizo_R1_709659	Rhizo_R1_709678	Rhizo_R1_709690	Rhizo_R1_709694	Rhizo_R1_709715	Rhizo_R1_709713	Rhizo_R1_709736	Rhizo_R1_709773	Rhizo_R1_709791	Rhizo_R1_709786	Rhizo_R1_709739	Rhizo_R1_709811	Rhizo_R1_709835	Rhizo_R1_709850	Rhizo_R1_709897	Rhizo_R1_709927	Rhizo_R1_709942	Rhizo_R1_709960	Rhizo_R1_710100	Rhizo_R1_710109	Rhizo_R1_710122	Rhizo_R1_710110	Rhizo_R1_710165	Rhizo_R1_710208	Rhizo_R1_710261	Rhizo_R1_710257	Rhizo_R1_710332	Rhizo_R1_710351	Rhizo_R1_710367	Rhizo_R1_710418	Rhizo_R1_710431	Rhizo_R1_710430	Rhizo_R1_710459	Rhizo_R1_710460	Rhizo_R1_710453	Rhizo_R1_710452	Rhizo_R1_710437	Rhizo_R1_710538	Rhizo_R1_710536	Rhizo_R1_710583	Rhizo_R1_710641	Rhizo_R1_710597	Rhizo_R1_710661	Rhizo_R1_710698	Rhizo_R1_710717	Rhizo_R1_710734	Rhizo_R1_710743	Rhizo_R1_710761	Rhizo_R1_710795	Rhizo_R1_710793	Rhizo_R1_710822	Rhizo_R1_710834	Rhizo_R1_710840	Rhizo_R1_710869	Rhizo_R1_710873	Rhizo_R1_710901	Rhizo_R1_711050	Rhizo_R1_711060	Rhizo_R1_711086	Rhizo_R1_711115	Rhizo_R1_711111	Rhizo_R1_711128	Rhizo_R1_711145	Rhizo_R1_711131	Rhizo_R1_711160	Rhizo_R1_711191	Rhizo_R1_711199	Rhizo_R1_711217	Rhizo_R1_711210	Rhizo_R1_711244	Rhizo_R1_711326	Rhizo_R1_711332	Rhizo_R1_711277	Rhizo_R1_711434	Rhizo_R1_711499	Rhizo_R1_711533	Rhizo_R1_711599	Rhizo_R1_711627	Rhizo_R1_711626	Rhizo_R1_711634	Rhizo_R1_711601	Rhizo_R1_711644	Rhizo_R1_711643	Rhizo_R1_711769	Rhizo_R1_711756	Rhizo_R1_711872	Rhizo_R1_711973	Rhizo_R1_711951	Rhizo_R1_711913	Rhizo_R1_712017	Rhizo_R1_712029	Rhizo_R1_712041	Rhizo_R1_712001	Rhizo_R1_712140	Rhizo_R1_712168	Rhizo_R1_712260	Rhizo_R1_712272	Rhizo_R1_712274	Rhizo_R1_712266	Rhizo_R1_712301	Rhizo_R1_712302	Rhizo_R1_712277	Rhizo_R1_712281	Rhizo_R1_712380	Rhizo_R1_712405	Rhizo_R1_712430	Rhizo_R1_712442	Rhizo_R1_712454	Rhizo_R1_712463	Rhizo_R1_712455	Rhizo_R1_712466	Rhizo_R1_712473	Rhizo_R1_712513	Rhizo_R1_712519	Rhizo_R1_712544	Rhizo_R1_712582	Rhizo_R1_712574	Rhizo_R1_712603	Rhizo_R1_712649	Rhizo_R1_712645	Rhizo_R1_712635	Rhizo_R1_712698	Rhizo_R1_712703	Rhizo_R1_712702	Rhizo_R1_712715	Rhizo_R1_712746	Rhizo_R1_712743	Rhizo_R1_712733	Rhizo_R1_712842	Rhizo_R1_712861	Rhizo_R1_712866	Rhizo_R1_712828	Rhizo_R1_712914	Rhizo_R1_712930	Rhizo_R1_712982	Rhizo_R1_712996	Rhizo_R1_713001	Rhizo_R1_713031	Rhizo_R1_713044	Rhizo_R1_713082	Rhizo_R1_713142	Rhizo_R1_713138	Rhizo_R1_713173	Rhizo_R1_713177	Rhizo_R1_713228	Rhizo_R1_713235	Rhizo_R1_713308	Rhizo_R1_713317	Rhizo_R1_713334	Rhizo_R1_713338	Rhizo_R1_713365	Rhizo_R1_713426	Rhizo_R1_713417	Rhizo_R1_713444	Rhizo_R1_713505	Rhizo_R1_713521	Rhizo_R1_713507	Rhizo_R1_713535	Rhizo_R1_713548	Rhizo_R1_713578	Rhizo_R1_713632	Rhizo_R1_713637	Rhizo_R1_713593	Rhizo_R1_713700	Rhizo_R1_713777	Rhizo_R1_713801	Rhizo_R1_713829	Rhizo_R1_713929	Rhizo_R1_713948	Rhizo_R1_713959	Rhizo_R1_713979	Rhizo_R1_713973	Rhizo_R1_713967	Rhizo_R1_714065	Rhizo_R1_714071	Rhizo_R1_714115	Rhizo_R1_714163	Rhizo_R1_714184	Rhizo_R1_714204	Rhizo_R1_714231	Rhizo_R1_714194	Rhizo_R1_714244	Rhizo_R1_714256	Rhizo_R1_714301	Rhizo_R1_714310	Rhizo_R1_714330	Rhizo_R1_714344	Rhizo_R1_714354	Rhizo_R1_714473	Rhizo_R1_714478	Rhizo_R1_714495	Rhizo_R1_714512	Rhizo_R1_714493	Rhizo_R1_714545	Rhizo_R1_714562	Rhizo_R1_714557	Rhizo_R1_714571	Rhizo_R1_714558	Rhizo_R1_714554	Rhizo_R1_714604	Rhizo_R1_714624	Rhizo_R1_714665	Rhizo_R1_714676	Rhizo_R1_714713	Rhizo_R1_714560	Rhizo_R1_714661	Rhizo_R1_714744	Rhizo_R1_714776	Rhizo_R1_714785	Rhizo_R1_714803	Rhizo_R1_714824	Rhizo_R1_714836	Rhizo_R1_714907	Rhizo_R1_714835	Rhizo_R1_714934	Rhizo_R1_714959	Rhizo_R1_714963	Rhizo_R1_714981	Rhizo_R1_715052	Rhizo_R1_715061	Rhizo_R1_715143	Rhizo_R1_715081	Rhizo_R1_715167	Rhizo_R1_715206	Rhizo_R1_715214	Rhizo_R1_715225	Rhizo_R1_715278	Rhizo_R1_715310	Rhizo_R1_715391	Rhizo_R1_715430	Rhizo_R1_715462	Rhizo_R1_715485	Rhizo_R1_715549	Rhizo_R1_715520	Rhizo_R1_715615	Rhizo_R1_715635	Rhizo_R1_715703	Rhizo_R1_715712	Rhizo_R1_715737	Rhizo_R1_715838	Rhizo_R1_715889	Rhizo_R1_715905	Rhizo_R1_715911	Rhizo_R1_715928	Rhizo_R1_715964	Rhizo_R1_715981	Rhizo_R1_716003	Rhizo_R1_716036	Rhizo_R1_716064	Rhizo_R1_716081	Rhizo_R1_716143	Rhizo_R1_716144	Rhizo_R1_716109	Rhizo_R1_716164	Rhizo_R1_716167	Rhizo_R1_716141	Rhizo_R1_716181	Rhizo_R1_716239	Rhizo_R1_716243	Rhizo_R1_716374	Rhizo_R1_716411	Rhizo_R1_716421	Rhizo_R1_716436	Rhizo_R1_716391	Rhizo_R1_716497	Rhizo_R1_716519	Rhizo_R1_716548	Rhizo_R1_716590	Rhizo_R1_716619	Rhizo_R1_716671	Rhizo_R1_716692	Rhizo_R1_716715	Rhizo_R1_716749	Rhizo_R1_716800	Rhizo_R1_716796	Rhizo_R1_716811	Rhizo_R1_716843	Rhizo_R1_716911	Rhizo_R1_716919	Rhizo_R1_716926	Rhizo_R1_716957	Rhizo_R1_716971	Rhizo_R1_716984	Rhizo_R1_717036	Rhizo_R1_717072	Rhizo_R1_717043	Rhizo_R1_717103	Rhizo_R1_717145	Rhizo_R1_717121	Rhizo_R1_717158	Rhizo_R1_717176	Rhizo_R1_717192	Rhizo_R1_717245	Rhizo_R1_717252	Rhizo_R1_717236	Rhizo_R1_717258	Rhizo_R1_717273	Rhizo_R1_717312	Rhizo_R1_717321	Rhizo_R1_717354	Rhizo_R1_717391	Rhizo_R1_717360	Rhizo_R1_717451	Rhizo_R1_717474	Rhizo_R1_717584	Rhizo_R1_717608	Rhizo_R1_717652	Rhizo_R1_717668	Rhizo_R1_717672	Rhizo_R1_717808	Rhizo_R1_717845	Rhizo_R1_717838	Rhizo_R1_717901	Rhizo_R1_717847	Rhizo_R1_717849	Rhizo_R1_717934	Rhizo_R1_717935	Rhizo_R1_717972	Rhizo_R1_717970	Rhizo_R1_718055	Rhizo_R1_718073	Rhizo_R1_718081	Rhizo_R1_718101	Rhizo_R1_718142	Rhizo_R1_718152	Rhizo_R1_718149	Rhizo_R1_718136	Rhizo_R1_718167	Rhizo_R1_718221	Rhizo_R1_718265	Rhizo_R1_718277	Rhizo_R1_718302	Rhizo_R1_718327	Rhizo_R1_718400	Rhizo_R1_718417	Rhizo_R1_718467	Rhizo_R1_718492	Rhizo_R1_718514	Rhizo_R1_718516	Rhizo_R1_718513	Rhizo_R1_718637	Rhizo_R1_718643	Rhizo_R1_718665	Rhizo_R1_718686	Rhizo_R1_718747	Rhizo_R1_718762	Rhizo_R1_718847	Rhizo_R1_718896	Rhizo_R1_718963	Rhizo_R1_718970	Rhizo_R1_719101	Rhizo_R1_719134	Rhizo_R1_719150	Rhizo_R1_719218	Rhizo_R1_719237	Rhizo_R1_719254	Rhizo_R1_719340	Rhizo_R1_719361	Rhizo_R1_719370	Rhizo_R1_719473	Rhizo_R1_719483	Rhizo_R1_719490	Rhizo_R1_719503	Rhizo_R1_719516	Rhizo_R1_719529	Rhizo_R1_719531	Rhizo_R1_719576	Rhizo_R1_719603	Rhizo_R1_719650	Rhizo_R1_719666	Rhizo_R1_719691	Rhizo_R1_719674	Rhizo_R1_719710	Rhizo_R1_719721	Rhizo_R1_719726	Rhizo_R1_719747	Rhizo_R1_719771	Rhizo_R1_719817	Rhizo_R1_719839	Rhizo_R1_719829	Rhizo_R1_719849	Rhizo_R1_719850	Rhizo_R1_719935	Rhizo_R1_720029	Rhizo_R1_720065	Rhizo_R1_720095	Rhizo_R1_720051	Rhizo_R1_720103	Rhizo_R1_720151	Rhizo_R1_720166	Rhizo_R1_720155	Rhizo_R1_720187	Rhizo_R1_720237	Rhizo_R1_720258	Rhizo_R1_720271	Rhizo_R1_720365	Rhizo_R1_720428	Rhizo_R1_720443	Rhizo_R1_720457	Rhizo_R1_720487	Rhizo_R1_720494	Rhizo_R1_720518	Rhizo_R1_720530	Rhizo_R1_720583	Rhizo_R1_720565	Rhizo_R1_720602	Rhizo_R1_720616	Rhizo_R1_720646	Rhizo_R1_720689	Rhizo_R1_720691	Rhizo_R1_720704	Rhizo_R1_720700	Rhizo_R1_720678	Rhizo_R1_720845	Rhizo_R1_720853	Rhizo_R1_720914	Rhizo_R1_720950	Rhizo_R1_721069	Rhizo_R1_721090	Rhizo_R1_721099	Rhizo_R1_721114	Rhizo_R1_721120	Rhizo_R1_721109	Rhizo_R1_721147	Rhizo_R1_721191	Rhizo_R1_721128	Rhizo_R1_721231	Rhizo_R1_721242	Rhizo_R1_721249	Rhizo_R1_721260	Rhizo_R1_721277	Rhizo_R1_721222	Rhizo_R1_721267	Rhizo_R1_721353	Rhizo_R1_721425	Rhizo_R1_721448	Rhizo_R1_721457	Rhizo_R1_721475	Rhizo_R1_721470	Rhizo_R1_721477	Rhizo_R1_721567	Rhizo_R1_721598	Rhizo_R1_721627	Rhizo_R1_721640	Rhizo_R1_721695	Rhizo_R1_721727	Rhizo_R1_721728	Rhizo_R1_721771	Rhizo_R1_721821	Rhizo_R1_721818	Rhizo_R1_721862	Rhizo_R1_721867	Rhizo_R1_721873	Rhizo_R1_721923	Rhizo_R1_721978	Rhizo_R1_722016	Rhizo_R1_722029	Rhizo_R1_722045	Rhizo_R1_722063	Rhizo_R1_722081	Rhizo_R1_722123	Rhizo_R1_722133	Rhizo_R1_722148	Rhizo_R1_722156	Rhizo_R1_722157	Rhizo_R1_722165	Rhizo_R1_722217	Rhizo_R1_722232	Rhizo_R1_722280	Rhizo_R1_722208	Rhizo_R1_722281	Rhizo_R1_722298	Rhizo_R1_722299	Rhizo_R1_722347	Rhizo_R1_722363	Rhizo_R1_722369	Rhizo_R1_722365	Rhizo_R1_722386	Rhizo_R1_722416	Rhizo_R1_722451	Rhizo_R1_722456	Rhizo_R1_722491	Rhizo_R1_722493	Rhizo_R1_722497	Rhizo_R1_722500	Rhizo_R1_722442	Rhizo_R1_722530	Rhizo_R1_722582	Rhizo_R1_722588	Rhizo_R1_722616	Rhizo_R1_722647	Rhizo_R1_722650	Rhizo_R1_722683	Rhizo_R1_722709	Rhizo_R1_722721	Rhizo_R1_722725	Rhizo_R1_722745	Rhizo_R1_722744	Rhizo_R1_722765	Rhizo_R1_722770	Rhizo_R1_722775	Rhizo_R1_722777	Rhizo_R1_722797	Rhizo_R1_722803	Rhizo_R1_722795	Rhizo_R1_722831	Rhizo_R1_722879	Rhizo_R1_722923	Rhizo_R1_722971	Rhizo_R1_722980	Rhizo_R1_722984	Rhizo_R1_722999	Rhizo_R1_723037	Rhizo_R1_722990	Rhizo_R1_723098	Rhizo_R1_723115	Rhizo_R1_723210	Rhizo_R1_723355	Rhizo_R1_723279	Rhizo_R1_723426	Rhizo_R1_723464	Rhizo_R1_723529	Rhizo_R1_723532	Rhizo_R1_723536	Rhizo_R1_723563	Rhizo_R1_723567	Rhizo_R1_723574	Rhizo_R1_723592	Rhizo_R1_723613	Rhizo_R1_723604	Rhizo_R1_723645	Rhizo_R1_723650	Rhizo_R1_723696	Rhizo_R1_723672	Rhizo_R1_723717	Rhizo_R1_723765	Rhizo_R1_723817	Rhizo_R1_723752	Rhizo_R1_723849	Rhizo_R1_723865	Rhizo_R1_723892	Rhizo_R1_723898	Rhizo_R1_723900	Rhizo_R1_723885	Rhizo_R1_723956	Rhizo_R1_723939	Rhizo_R1_723937	Rhizo_R1_723988	Rhizo_R1_724004	Rhizo_R1_724021	Rhizo_R1_724051	Rhizo_R1_724082	Rhizo_R1_724069	Rhizo_R1_724130	Rhizo_R1_724163	Rhizo_R1_724211	Rhizo_R1_724303	Rhizo_R1_724334	Rhizo_R1_724388	Rhizo_R1_724408	Rhizo_R1_724420	Rhizo_R1_724439	Rhizo_R1_724480	Rhizo_R1_724518	Rhizo_R1_724549	Rhizo_R1_724551	Rhizo_R1_724586	Rhizo_R1_724592	Rhizo_R1_724572	Rhizo_R1_724605	Rhizo_R1_724664	Rhizo_R1_724677	Rhizo_R1_724626	Rhizo_R1_724692	Rhizo_R1_724700	Rhizo_R1_724711	Rhizo_R1_724730	Rhizo_R1_724775	Rhizo_R1_724798	Rhizo_R1_724796	Rhizo_R1_724797	Rhizo_R2_724827	Rhizo_R2_724868	Rhizo_R2_724866	Rhizo_R2_724954	Rhizo_R2_724967	Rhizo_R2_724989	Rhizo_R2_725018	Rhizo_R2_725041	Rhizo_R2_725048	Rhizo_R2_724980	Rhizo_R2_725095	Rhizo_R2_725125	Rhizo_R2_725080	Rhizo_R2_725066	Rhizo_R2_725171	Rhizo_R2_725194	Rhizo_R2_725200	Rhizo_R2_725198	Rhizo_R2_725162	Rhizo_R2_725255	Rhizo_R2_725263	Rhizo_R2_725291	Rhizo_R2_725298	Rhizo_R2_725321	Rhizo_R2_725355	Rhizo_R2_725374	Rhizo_R2_725375	Rhizo_R2_725385	Rhizo_R2_725456	Rhizo_R2_725356	Rhizo_R2_725486	Rhizo_R2_725499	Rhizo_R2_725618	Rhizo_R2_725619	Rhizo_R2_725601	Rhizo_R2_725655	Rhizo_R2_725674	Rhizo_R2_725685	Rhizo_R2_725639	Rhizo_R2_725701	Rhizo_R2_725775	Rhizo_R2_725788	Rhizo_R2_725829	Rhizo_R2_725869	Rhizo_R2_725876	Rhizo_R2_725834	Rhizo_R2_725915	Rhizo_R2_725928	Rhizo_R2_725988	Rhizo_R2_726038	Rhizo_R2_726065	Rhizo_R2_726092	Rhizo_R2_726101	Rhizo_R2_726117	Rhizo_R2_726148	Rhizo_R2_726147	Rhizo_R2_726169	Rhizo_R2_726160	Rhizo_R2_726186	Rhizo_R2_726199	Rhizo_R2_726236	Rhizo_R2_726272	Rhizo_R2_726052	Rhizo_R2_726374	Rhizo_R2_726397	Rhizo_R2_726400	Rhizo_R2_726417	Rhizo_R2_726503	Rhizo_R2_726523	Rhizo_R2_726544	Rhizo_R2_726583	Rhizo_R2_726589	Rhizo_R2_726625	Rhizo_R2_726619	Rhizo_R2_726676	Rhizo_R2_726728	Rhizo_R2_726765	Rhizo_R2_726723	Rhizo_R2_726799	Rhizo_R2_726906	Rhizo_R2_727010	Rhizo_R2_727055	Rhizo_R2_727051	Rhizo_R2_727067	Rhizo_R2_727072	Rhizo_R2_727071	Rhizo_R2_727152	Rhizo_R2_727160	Rhizo_R2_727390	Rhizo_R2_727383	Rhizo_R2_727423	Rhizo_R2_727514	Rhizo_R2_727516	Rhizo_R2_727497	Rhizo_R2_727561	Rhizo_R2_727593	Rhizo_R2_727602	Rhizo_R2_727625	Rhizo_R2_727679	Rhizo_R2_727677	Rhizo_R2_727690	Rhizo_R2_727654	Rhizo_R2_727713	Rhizo_R2_727715	Rhizo_R2_727729	Rhizo_R2_727745	Rhizo_R2_727783	Rhizo_R2_727809	Rhizo_R2_727973	Rhizo_R2_727997	Rhizo_R2_728043	Rhizo_R2_728075	Rhizo_R2_728201	Rhizo_R2_728214	Rhizo_R2_728232	Rhizo_R2_728231	Rhizo_R2_728283	Rhizo_R2_728321	Rhizo_R2_728396	Rhizo_R2_728436	Rhizo_R2_728541	Rhizo_R2_728583	Rhizo_R2_728480	Rhizo_R2_728479	Rhizo_R2_728684	Rhizo_R2_728729	Rhizo_R2_728772	Rhizo_R2_728804	Rhizo_R2_728905	Rhizo_R2_729027	Rhizo_R2_729026	Rhizo_R2_729070	Rhizo_R2_729087	Rhizo_R2_729121	Rhizo_R2_728991	Rhizo_R2_729142	Rhizo_R2_729166	Rhizo_R2_729180	Rhizo_R2_729168	Rhizo_R2_729241	Rhizo_R2_729258	Rhizo_R2_729266	Rhizo_R2_729272	Rhizo_R2_729366	Rhizo_R2_729377	Rhizo_R2_729385	Rhizo_R2_729339	Rhizo_R2_729425	Rhizo_R2_729335	Rhizo_R2_729439	Rhizo_R2_729550	Rhizo_R2_729635	Rhizo_R2_729733	Rhizo_R2_729740	Rhizo_R2_729786	Rhizo_R2_729853	Rhizo_R2_729860	Rhizo_R2_729862	Rhizo_R2_729916	Rhizo_R2_729912	Rhizo_R2_729929	Rhizo_R2_729972	Rhizo_R2_729922	Rhizo_R2_729989	Rhizo_R2_729984	Rhizo_R2_730017	Rhizo_R2_730000	Rhizo_R2_730045	Rhizo_R2_730062	Rhizo_R2_730093	Rhizo_R2_730106	Rhizo_R2_730122	Rhizo_R2_730043	Rhizo_R2_730081	Rhizo_R2_730173	Rhizo_R2_730208	Rhizo_R2_730215	Rhizo_R2_730197	Rhizo_R2_730243	Rhizo_R2_730400	Rhizo_R2_730557	Rhizo_R2_730629	Rhizo_R2_730697	Rhizo_R2_730709	Rhizo_R2_730802	Rhizo_R2_730783	Rhizo_R2_730821	Rhizo_R2_730791	Rhizo_R2_730889	Rhizo_R2_730893	Rhizo_R2_731065	Rhizo_R2_731047	Rhizo_R2_731110	Rhizo_R2_731164	Rhizo_R2_731178	Rhizo_R2_731204	Rhizo_R2_731197	Rhizo_R2_731222	Rhizo_R2_731265	Rhizo_R2_731381	Rhizo_R2_731408	Rhizo_R2_731490	Rhizo_R2_731472	Rhizo_R2_731539	Rhizo_R2_731533	Rhizo_R2_731583	Rhizo_R2_731602	Rhizo_R2_731656	Rhizo_R2_731701	Rhizo_R2_731754	Rhizo_R2_731772	Rhizo_R2_731801	Rhizo_R2_731892	Rhizo_R2_731910	Rhizo_R2_732111	Rhizo_R2_732120	Rhizo_R2_732191	Rhizo_R2_732175	Rhizo_R2_732268	Rhizo_R2_732295	Rhizo_R2_732204	Rhizo_R2_732392	Rhizo_R2_732420	Rhizo_R2_732458	Rhizo_R2_732486	Rhizo_R2_732548	Rhizo_R2_732594	Rhizo_R2_732515	Rhizo_R2_732633	Rhizo_R2_732601	Rhizo_R2_732659	Rhizo_R2_732714	Rhizo_R2_732691	Rhizo_R2_732731	Rhizo_R2_732797	Rhizo_R2_732855	Rhizo_R2_732920	Rhizo_R2_732942	Rhizo_R2_732976	Rhizo_R2_732964	Rhizo_R2_733019	Rhizo_R2_733049	Rhizo_R2_733075	Rhizo_R2_733113	Rhizo_R2_733146	Rhizo_R2_733178	Rhizo_R2_733184	Rhizo_R2_733264	Rhizo_R2_733242	Rhizo_R2_733306	Rhizo_R2_733304	Rhizo_R2_733337	Rhizo_R2_733398	Rhizo_R2_733411	Rhizo_R2_733427	Rhizo_R2_733451	Rhizo_R2_733456	Rhizo_R2_733493	Rhizo_R2_733533	Rhizo_R2_733471	Rhizo_R2_733640	Rhizo_R2_733653	Rhizo_R2_733555	Rhizo_R2_733787	Rhizo_R2_733690	Rhizo_R2_733917	Rhizo_R2_733971	Rhizo_R2_734043	Rhizo_R2_734045	Rhizo_R2_734044	Rhizo_R2_734096	Rhizo_R2_734153	Rhizo_R2_734161	Rhizo_R2_734198	Rhizo_R2_734222	Rhizo_R2_734264	Rhizo_R2_734312	Rhizo_R2_734506	Rhizo_R2_734514	Rhizo_R2_734549	Rhizo_R2_734553	Rhizo_R2_734582	Rhizo_R2_734691	Rhizo_R2_734696	Rhizo_R2_734641	Rhizo_R2_734777	Rhizo_R2_734734	Rhizo_R2_734934	Rhizo_R2_734985	Rhizo_R2_734991	Rhizo_R2_735098	Rhizo_R2_735125	Rhizo_R2_735082	Rhizo_R2_735162	Rhizo_R2_735187	Rhizo_R2_735155	Rhizo_R2_735264	Rhizo_R2_735302	Rhizo_R2_735422	Rhizo_R2_735438	Rhizo_R2_735457	Rhizo_R2_735496	Rhizo_R2_735534	Rhizo_R2_735560	Rhizo_R2_735646	Rhizo_R2_735730	Rhizo_R2_735768	Rhizo_R2_735828	Rhizo_R2_735830	Rhizo_R2_735958	Rhizo_R2_735975	Rhizo_R2_735968	Rhizo_R2_736015	Rhizo_R2_736028	Rhizo_R2_736059	Rhizo_R2_736161	Rhizo_R2_736166	Rhizo_R2_736234	Rhizo_R2_736242	Rhizo_R2_736296	Rhizo_R2_736291	Rhizo_R2_736344	Rhizo_R2_736370	Rhizo_R2_736351	Rhizo_R2_736399	Rhizo_R2_736416	Rhizo_R2_736421	Rhizo_R2_736424	Rhizo_R2_736478	Rhizo_R2_736530	Rhizo_R2_736593	Rhizo_R2_736633	Rhizo_R2_736642	Rhizo_R2_736657	Rhizo_R2_736680	Rhizo_R2_736758	Rhizo_R2_736857	Rhizo_R2_736867	Rhizo_R2_736837	Rhizo_R2_736918	Rhizo_R2_736934	Rhizo_R2_737019	Rhizo_R2_737058	Rhizo_R2_737076	Rhizo_R2_737108	Rhizo_R2_737119	Rhizo_R2_737027	Rhizo_R2_737150	Rhizo_R2_737160	Rhizo_R2_737173	Rhizo_R2_737175	Rhizo_R2_737180	Rhizo_R2_737328	Rhizo_R2_737430	Rhizo_R2_737495	Rhizo_R2_737533	Rhizo_R2_737582	Rhizo_R2_737605	Rhizo_R2_737610	Rhizo_R2_737611	Rhizo_R2_737650	Rhizo_R2_737688	Rhizo_R2_737693	Rhizo_R2_737649	Rhizo_R2_737792	Rhizo_R2_737815	Rhizo_R2_737950	Rhizo_R2_738126	Rhizo_R2_738130	Rhizo_R2_738122	Rhizo_R2_738159	Rhizo_R2_738158	Rhizo_R2_738209	Rhizo_R2_738247	Rhizo_R2_738300	Rhizo_R2_738321	Rhizo_R2_738356	Rhizo_R2_738396	Rhizo_R2_738408	Rhizo_R2_738443	Rhizo_R2_738550	Rhizo_R2_738526	Rhizo_R2_738602	Rhizo_R2_738640	Rhizo_R2_738619	Rhizo_R2_738741	Rhizo_R2_738770	Rhizo_R2_738765	Rhizo_R2_738802	Rhizo_R2_738850	Rhizo_R2_738953	Rhizo_R2_739019	Rhizo_R2_739048	Rhizo_R2_739061	Rhizo_R2_739128	Rhizo_R2_739143	Rhizo_R2_739148	Rhizo_R2_739159	Rhizo_R2_739165	Rhizo_R2_739217	Rhizo_R2_739286	Rhizo_R2_739315	Rhizo_R2_739371	Rhizo_R2_739434	Rhizo_R2_739521	Rhizo_R2_739530	Rhizo_R2_739643	Rhizo_R2_739690	Rhizo_R2_739740	Rhizo_R2_739758	Rhizo_R2_739763	Rhizo_R2_739777	Rhizo_R2_739802	Rhizo_R2_739825	Rhizo_R2_739908	Rhizo_R2_739951	Rhizo_R2_740004	Rhizo_R2_740063	Rhizo_R2_740088	Rhizo_R2_740047	Rhizo_R2_740154	Rhizo_R2_740309	Rhizo_R2_740324	Rhizo_R2_740340	Rhizo_R2_740329	Rhizo_R2_740399	Rhizo_R2_740469	Rhizo_R2_740504	Rhizo_R2_740462	Rhizo_R2_740565	Rhizo_R2_740544	Rhizo_R2_740641	Rhizo_R2_740881	Rhizo_R2_740951	Rhizo_R2_741009	Rhizo_R2_741091	Rhizo_R2_741112	Rhizo_R2_741125	Rhizo_R2_741197	Rhizo_R2_741217	Rhizo_R2_741254	Rhizo_R2_741281	Rhizo_R2_741321	Rhizo_R2_741395	Rhizo_R2_741367	Rhizo_R2_741416	Rhizo_R2_741431	Rhizo_R2_741433	Rhizo_R2_741469	Rhizo_R2_741485	Rhizo_R2_741500	Rhizo_R2_741539	Rhizo_R2_741622	Rhizo_R2_741639	Rhizo_R2_741721	Rhizo_R2_741772	Rhizo_R2_741907	Rhizo_R2_741930	Rhizo_R2_742023	Rhizo_R2_742133	Rhizo_R2_742120	Rhizo_R2_742198	Rhizo_R2_742267	Rhizo_R2_742345	Rhizo_R2_742370	Rhizo_R2_742603	Rhizo_R2_742637	Rhizo_R2_742565	Rhizo_R2_742663	Rhizo_R2_742716	Rhizo_R2_742830	Rhizo_R2_742872	Rhizo_R2_742903	Rhizo_R2_742890	Rhizo_R2_743099	Rhizo_R2_743079	Rhizo_R2_743131	Rhizo_R2_743137	Rhizo_R2_743211	Rhizo_R2_743212	Rhizo_R2_743255	Rhizo_R2_743216	Rhizo_R2_743380	Rhizo_R2_743420	Rhizo_R2_743322	Rhizo_R2_743448	Rhizo_R2_743459	Rhizo_R2_743547	Rhizo_R2_743773	Rhizo_R2_743911	Rhizo_R2_743961	Rhizo_R2_744012	Rhizo_R2_744000	Rhizo_R2_744099	Rhizo_R2_744182	Rhizo_R2_744290	Rhizo_R2_744341	Rhizo_R2_744366	Rhizo_R2_744438	Rhizo_R2_744451	Rhizo_R2_744449	Rhizo_R2_744455	Rhizo_R2_744609	Rhizo_R2_744635	Rhizo_R2_744649	Rhizo_R2_744770	Rhizo_R2_744792	Rhizo_R2_744790	Rhizo_R2_744900	Rhizo_R2_744904	Rhizo_R2_744947	Rhizo_R2_744974	Rhizo_R2_745001	Rhizo_R2_744951	Rhizo_R2_744946	Rhizo_R2_745136	Rhizo_R2_745143	Rhizo_R2_745146	Rhizo_R2_745185	Rhizo_R2_745188	Rhizo_R2_745206	Rhizo_R2_745212	Rhizo_R2_745236	Rhizo_R2_745217	Rhizo_R2_745321	Rhizo_R2_745443	Rhizo_R2_745460	Rhizo_R2_745580	Rhizo_R2_745628	Rhizo_R2_745687	Rhizo_R2_745702	Rhizo_R2_745723	Rhizo_R2_745790	Rhizo_R2_745791	Rhizo_R2_745821	Rhizo_R2_745942	Rhizo_R2_745983	Rhizo_R2_746001	Rhizo_R2_746012	Rhizo_R2_746046	Rhizo_R2_746027	Rhizo_R2_746135	Rhizo_R2_746022	Rhizo_R2_746175	Rhizo_R2_746152	Rhizo_R2_746251	Rhizo_R2_746258	Rhizo_R2_746401	Rhizo_R2_746376	Rhizo_R2_746433	Rhizo_R2_746516	Rhizo_R2_746527	Rhizo_R2_746666	Rhizo_R2_746687	Rhizo_R2_746698	Rhizo_R2_746787	Rhizo_R2_746792	Rhizo_R2_746799	Rhizo_R2_746852	Rhizo_R2_746838	Rhizo_R2_746915	Rhizo_R2_746910	Rhizo_R2_746967	Rhizo_R2_747031	Rhizo_R2_747069	Rhizo_R2_747099	Rhizo_R2_747110	Rhizo_R2_747180	Rhizo_R2_747186	Rhizo_R2_747209	Rhizo_R2_747334	Rhizo_R2_747348	Rhizo_R2_747314	Rhizo_R2_747380	Rhizo_R2_747449	Rhizo_R2_747461	Rhizo_R2_747472	Rhizo_R2_747506	Rhizo_R2_747530	Rhizo_R2_747539	Rhizo_R2_747561	Rhizo_R2_747595	Rhizo_R2_747594	Rhizo_R2_747695	Rhizo_R2_747707	Rhizo_R2_747735	Rhizo_R2_747742	Rhizo_R2_747783	Rhizo_R2_747803	Rhizo_R2_747969	Rhizo_R2_747982	Rhizo_R2_748096	Rhizo_R2_748103	Rhizo_R2_748170	Rhizo_R2_748211	Rhizo_R2_748227	Rhizo_R2_748345	Rhizo_R2_748351	Rhizo_R2_748330	Rhizo_R2_748391	Rhizo_R2_748467	Rhizo_R2_748498	Rhizo_R2_748646	Rhizo_R2_748666	Rhizo_R2_748657	Rhizo_R2_748699	Rhizo_R2_748722	Rhizo_R2_748714	Rhizo_R2_748743	Rhizo_R2_748776	Rhizo_R2_748794	Rhizo_R2_748802	Rhizo_R2_748836	Rhizo_R2_748710	Rhizo_R2_748869	Rhizo_R2_748954	Rhizo_R2_749081	Rhizo_R2_749179	Rhizo_R2_749320	Rhizo_R2_749363	Rhizo_R2_749403	Rhizo_R2_749406	Rhizo_R2_749424	Rhizo_R2_749429	Rhizo_R2_749437	Rhizo_R2_749378	Rhizo_R2_749545	Rhizo_R2_749553	Rhizo_R2_749605	Rhizo_R2_749714	Rhizo_R2_749781	Rhizo_R2_749766	Rhizo_R2_749802	Rhizo_R2_749793	Rhizo_R2_749826	Rhizo_R2_749896	Rhizo_R2_749988	Rhizo_R2_750035	Rhizo_R2_749998	Rhizo_R2_750086	Rhizo_R2_750117	Rhizo_R2_750174	Rhizo_R2_749997	Rhizo_R2_750185	Rhizo_R2_750213	Rhizo_R2_750327	Rhizo_R2_750314	Rhizo_R2_750363	Rhizo_R2_750359	Rhizo_R2_750382	Rhizo_R2_750462	Rhizo_R2_750467	Rhizo_R2_750589	Rhizo_R2_750682	Rhizo_R2_750787	Rhizo_R2_750807	Rhizo_R2_750813	Rhizo_R2_750898	Rhizo_R2_751135	Rhizo_R2_751144	Rhizo_R2_751168	Rhizo_R2_751213	Rhizo_R2_751297	Rhizo_R2_751352	Rhizo_R2_751377	Rhizo_R2_751378	Rhizo_R2_751403	Rhizo_R2_751416	Rhizo_R2_751463	Rhizo_R2_751530	Rhizo_R2_751539	Rhizo_R2_751534	Rhizo_R2_751593	Rhizo_R2_751600	Rhizo_R2_751663	Rhizo_R2_751669	Rhizo_R2_751684	Rhizo_R2_751683	Rhizo_R2_751703	Rhizo_R2_751563	Rhizo_R2_751724	Rhizo_R2_751696	Rhizo_R2_751803	Rhizo_R2_751816	Rhizo_R2_751753	Rhizo_R2_751855	Rhizo_R2_751860	Rhizo_R2_751868	Rhizo_R2_751996	Rhizo_R2_752042	Rhizo_R2_752040	Rhizo_R2_752149	Rhizo_R2_752247	Rhizo_R2_752245	Rhizo_R2_752243	Rhizo_R2_752283	Rhizo_R2_752335	Rhizo_R2_752389	Rhizo_R2_752371	Rhizo_R2_752392	Rhizo_R2_752352	Rhizo_R2_752469	Rhizo_R2_752489	Rhizo_R2_752555	Rhizo_R2_752645	Rhizo_R2_752719	Rhizo_R2_752711	Rhizo_R2_752721	Rhizo_R2_752781	Rhizo_R2_752806	Rhizo_R2_752785	Rhizo_R2_752917	Rhizo_R2_752967	Rhizo_R2_752974	Rhizo_R2_753045	Rhizo_R2_753057	Rhizo_R2_753062	Rhizo_R2_753023	Rhizo_R2_753092	Rhizo_R2_753102	Rhizo_R2_753114	Rhizo_R2_753125	Rhizo_R2_753127	Rhizo_R2_753108	Rhizo_R2_753194	Rhizo_R2_753258	Rhizo_R2_753284	Rhizo_R2_753306	Rhizo_R2_753346	Rhizo_R2_753365	Rhizo_R2_753337	Rhizo_R2_753488	Rhizo_R2_753489	Rhizo_R2_753480	Rhizo_R2_753571	Rhizo_R2_753667	Rhizo_R2_753704	Rhizo_R2_753710	Rhizo_R2_753760	Rhizo_R2_753822	Rhizo_R2_753861	Rhizo_R2_753935	Rhizo_R2_753950	Rhizo_R2_753990	Rhizo_R2_754017	Rhizo_R2_754029	Rhizo_R2_754108	Rhizo_R2_754146	Rhizo_R2_754184	Rhizo_R2_754203	Rhizo_R2_754198	Rhizo_R2_754220	Rhizo_R2_754231	Rhizo_R2_754241	Rhizo_R2_754305	Rhizo_R2_754335	Rhizo_R2_754330	Rhizo_R2_754535	Rhizo_R2_754540	Rhizo_R2_754689	Rhizo_R2_754718	Rhizo_R2_754823	Rhizo_R2_754837	Rhizo_R2_754908	Rhizo_R2_754923	Rhizo_R2_754960	Rhizo_R2_754931	Rhizo_R2_755024	Rhizo_R2_755042	Rhizo_R2_755047	Rhizo_R2_755098	Rhizo_R2_755129	Rhizo_R2_755232	Rhizo_R2_755257	Rhizo_R2_755279	Rhizo_R2_755396	Rhizo_R2_755378	Rhizo_R2_755435	Rhizo_R2_755470	Rhizo_R2_755405	Rhizo_R2_755456	Rhizo_R2_755528	Rhizo_R2_755624	Rhizo_R2_755672	Rhizo_R2_755699	Rhizo_R2_755781	Rhizo_R2_755799	Rhizo_R2_755825	Rhizo_R2_755870	Rhizo_R2_755896	Rhizo_R2_755898	Rhizo_R2_755925	Rhizo_R2_755933	Rhizo_R2_755955	Rhizo_R2_755990	Rhizo_R2_756013	Rhizo_R2_756053	Rhizo_R2_756069	Rhizo_R2_756061	Rhizo_R2_756134	Rhizo_R2_756155	Rhizo_R2_756209	Rhizo_R2_756244	Rhizo_R2_756207	Rhizo_R2_756280	Rhizo_R2_756335	Rhizo_R2_756438	Rhizo_R2_756459	Rhizo_R2_756469	Rhizo_R2_756543	Rhizo_R2_756598	Rhizo_R2_756650	Rhizo_R2_756701	Rhizo_R2_756733	Rhizo_R2_756712	Rhizo_R2_756754	Rhizo_R2_756703	Rhizo_R2_756704	Rhizo_R2_756799	Rhizo_R2_756802	Rhizo_R2_756815	Rhizo_R2_756829	Rhizo_R2_756846	Rhizo_R2_757033	Rhizo_R2_757060	Rhizo_R2_757087	Rhizo_R2_757262	Rhizo_R2_757291	Rhizo_R2_757292	Rhizo_R2_757372	Rhizo_R2_757449	Rhizo_R2_757460	Rhizo_R2_757466	Rhizo_R2_757469	Rhizo_R2_757521	Rhizo_R2_757522	Rhizo_R2_757540	Rhizo_R2_757602	Rhizo_R2_757759	Rhizo_R2_757833	Rhizo_R2_757864	Rhizo_R2_757843	Rhizo_R2_757874	Rhizo_R2_757898	Rhizo_R2_757951	Rhizo_R2_757939	Rhizo_R2_758001	Rhizo_R2_758216	Rhizo_R2_758235	Rhizo_R2_758300	Rhizo_R2_758321	Rhizo_R2_758336	Rhizo_R2_758405	Rhizo_R2_758401	Rhizo_R2_758386	Rhizo_R2_758478	Rhizo_R2_758535	Rhizo_R2_758540	Rhizo_R2_758563	Rhizo_R2_758572	Rhizo_R2_758614	Rhizo_R2_758678	Rhizo_R2_758623	Rhizo_R2_758799	Rhizo_R2_758847	Rhizo_R2_758873	Rhizo_R2_758929	Rhizo_R2_759032	Rhizo_R2_759063	Rhizo_R2_759208	Rhizo_R2_759249	Rhizo_R2_759312	Rhizo_R2_759292	Rhizo_R2_759324	Rhizo_R2_759320	Rhizo_R2_759367	Rhizo_R2_759409	Rhizo_R2_759482	Rhizo_R2_759450	Rhizo_R2_759507	Rhizo_R2_759487	Rhizo_R2_759491	Rhizo_R2_759544	Rhizo_R2_759613	Rhizo_R2_759631	Rhizo_R2_759705	Rhizo_R2_759721	Rhizo_R2_759730	Rhizo_R2_759777	Rhizo_R2_759811	Rhizo_R2_759817	Rhizo_R2_759877	Rhizo_R2_760015	Rhizo_R2_760030	Rhizo_R2_760059	Rhizo_R2_760075	Rhizo_R2_760087	Rhizo_R2_760128	Rhizo_R2_760143	Rhizo_R2_760151	Rhizo_R2_760175	Rhizo_R2_760185	Rhizo_R2_760234	Rhizo_R2_760277	Rhizo_R2_760322	Rhizo_R2_760295	Rhizo_R2_760177	Rhizo_R2_760324	Rhizo_R2_760412	Rhizo_R2_760409	Rhizo_R2_760460	Rhizo_R2_760506	Rhizo_R2_760535	Rhizo_R2_760555	Rhizo_R2_760564	Rhizo_R2_760582	Rhizo_R2_760627	Rhizo_R2_760667	Rhizo_R2_760694	Rhizo_R2_760709	Rhizo_R2_760710	Rhizo_R2_760821	Rhizo_R2_760803	Rhizo_R2_760791	Rhizo_R2_760866	Rhizo_R2_760842	Rhizo_R2_760859	Rhizo_R2_760938	Rhizo_R2_760962	Rhizo_R2_760972	Rhizo_R2_760924	Rhizo_R2_761044	Rhizo_R2_761039	Rhizo_R2_761042	Rhizo_R2_761173	Rhizo_R2_761189	Rhizo_R2_761219	Rhizo_R2_761242	Rhizo_R2_761177	Rhizo_R2_761316	Rhizo_R2_761303	Rhizo_R2_761400	Rhizo_R2_761412	Rhizo_R2_761420	Rhizo_R2_761432	Rhizo_R2_761443	Rhizo_R2_761386	Rhizo_R2_761527	Rhizo_R2_761677	Rhizo_R2_761706	Rhizo_R2_761711	Rhizo_R2_761723	Rhizo_R2_761784	Rhizo_R2_761796	Rhizo_R2_761842	Rhizo_R2_761896	Rhizo_R2_762038	Rhizo_R2_762147	Rhizo_R2_762174	Rhizo_R2_762194	Rhizo_R2_762200	Rhizo_R2_762209	Rhizo_R2_762375	Rhizo_R2_762398	Rhizo_R2_762419	Rhizo_R2_762484	Rhizo_R2_762480	Rhizo_R2_762658	Rhizo_R2_762659	Rhizo_R2_762745	Rhizo_R2_762839	Rhizo_R2_762895	Rhizo_R2_762907	Rhizo_R2_762921	Rhizo_R2_762947	Rhizo_R2_763006	Rhizo_R2_763023	RootZone_R2_1006419	RootZone_R2_1006475	RootZone_R2_1009660	RootZone_R2_1010569	RootZone_R2_1011078	RootZone_R2_1011784	RootZone_R2_1012509	RootZone_R2_1014076	RootZone_R2_1014419	RootZone_R2_1016075	RootZone_R2_1016231	RootZone_R2_1016454	RootZone_R2_1017428	RootZone_R2_1021817	RootZone_R2_1022580	RootZone_R2_1022785	RootZone_R2_1023554	RootZone_R2_1024490	RootZone_R2_1025612	RootZone_R2_1026589	RootZone_R2_1026771	RootZone_R2_1027354	RootZone_R2_1027527	RootZone_R2_1029722	RootZone_R2_1030013	RootZone_R2_1030859	RootZone_R2_1030931	RootZone_R2_1031663	RootZone_R2_1032103	RootZone_R2_1033473	RootZone_R2_1034054	RootZone_R2_1034596	RootZone_R2_1035117	RootZone_R2_1035670	RootZone_R2_1035704	RootZone_R2_1036609	RootZone_R2_1037625	RootZone_R2_1038523	RootZone_R2_1039711	RootZone_R2_1040519	RootZone_R2_1042468
OTU1275	RootZone_R1_137481	RootZone_R1_146896	RootZone_R1_148248	RootZone_R1_150613	RootZone_R1_159424	RootZone_R1_159668	RootZone_R1_161281	RootZone_R1_161431	RootZone_R3_571192	RootZone_R2_1014238	RootZone_R2_1018161	RootZone_R2_1019081	RootZone_R2_1024140	RootZone_R2_1028481
OTU1276	RootZone_R1_137597	RootZone_R1_143147	RootZone_R1_145780	RootZone_R1_152242	RootZone_R1_152307	RootZone_R1_156854	RootZone_R1_157234	RootZone_R1_158837	RootZone_R1_160823	RootZone_R1_164192	RootZone_R1_166246	RootZone_R3_568988	RootZone_R3_575692	RootZone_R3_579689	RootZone_R3_580798	RootZone_R3_580938	RootZone_R3_596108	RootZone_R3_602233	RootZone_R3_605804	RootZone_R3_606021	Rhizo_R2_734072	RootZone_R2_1010161	RootZone_R2_1019238	RootZone_R2_1019620	RootZone_R2_1023720	RootZone_R2_1023798	RootZone_R2_1028686	RootZone_R2_1034350	RootZone_R2_1040880
OTU1277	RootZone_R1_163569	RootZone_R3_571210	RootZone_R3_606102	RootZone_R2_1018720	RootZone_R2_1021341
OTU1278	RootZone_R1_156744	RootZone_R1_165785	RootZone_R3_572377	RootZone_R3_576068	RootZone_R2_1008769	RootZone_R2_1012877	RootZone_R2_1021545	RootZone_R2_1027642	RootZone_R2_1027957	RootZone_R2_1034666	RootZone_R2_1042082
OTU1279	RootZone_R1_158307	RootZone_R1_161350	RootZone_R1_163600	RootZone_R3_570704	RootZone_R3_571797	RootZone_R3_572826	RootZone_R3_577047	RootZone_R3_580176	RootZone_R3_580236	RootZone_R3_584839	RootZone_R3_586312	RootZone_R3_587466	RootZone_R3_588273	RootZone_R3_590173	RootZone_R3_591275	RootZone_R3_592948	RootZone_R3_593145	RootZone_R3_595606	RootZone_R3_596731	RootZone_R3_600001	RootZone_R3_600240	RootZone_R3_600393	RootZone_R3_604185	RootZone_R3_605736	RootZone_R3_606026
OTU128	RootZone_R1_141144	RootZone_R1_166290	RootZone_R3_578741	RootZone_R3_585090	RootZone_R2_1012427	RootZone_R2_1029348	RootZone_R2_1042761
OTU1280	L_Endo_R1_32929	Sd_Endo_R3_71859	Sd_Endo_R3_77720	Sd_Endo_R3_80075	Sd_Endo_R3_83166	St_Epi_R3_101213	St_Epi_R3_112086	St_Epi_R3_114106	St_Epi_R3_123665	RootZone_R1_136577	RootZone_R1_153736	RootZone_R1_161526	Pe_R1_211275	Rhizo_R3_364192	Rhizo_R3_367427	Rhizo_R3_378873	Rhizo_R3_379797	Rhizo_R3_383708	Rhizo_R3_383947	Rhizo_R3_384787	Rhizo_R3_384841	L_Endo_R2_506920	L_Endo_R2_507563	L_Endo_R2_515415	L_Endo_R2_521592	St_Endo_R3_797059	St_Endo_R3_799279	St_Endo_R3_804849	St_Endo_R3_813714	St_Endo_R3_814039	St_Endo_R3_816621	St_Endo_R3_817306	L_Epi_R1_830317	L_Epi_R1_851519	Pe_R3_877346	Pe_R3_882601	Pe_R3_885795	Pe_R3_886280	Pe_R3_888765	Pe_R3_890571	Pe_R3_902032	L_Epi_R3_939308	L_Epi_R3_955415	L_Epi_R3_955888	L_Epi_R3_963230	Sd_Endo_R1_980610	Sd_Endo_R1_1004320	RootZone_R2_1042941	Sd_Epi_R3_1117631	Sd_Epi_R3_1120232	Sd_Epi_R3_1148293
OTU1281	RootZone_R1_146348	RootZone_R1_147972	RootZone_R3_584126	RootZone_R3_586260	RootZone_R3_587538	RootZone_R3_596658	RootZone_R3_601013	RootZone_R2_1019441	RootZone_R2_1024376
OTU1282	RootZone_R1_147667	RootZone_R1_152181	RootZone_R1_158157	Rhizo_R3_376831	RootZone_R3_581791	RootZone_R3_587636	RootZone_R3_604669	Rhizo_R1_693210	Rhizo_R1_693541	Rhizo_R1_710971	Rhizo_R2_728135	Rhizo_R2_733846	Rhizo_R2_737082	Rhizo_R2_746196	Rhizo_R2_762806	RootZone_R2_1015894	RootZone_R2_1042131	RootZone_R2_1042520
OTU1283	RootZone_R1_150379	RootZone_R1_162202	RootZone_R1_164815	RootZone_R3_582727	RootZone_R3_587190	RootZone_R3_590633	RootZone_R2_1008489	RootZone_R2_1028362	RootZone_R2_1031712	RootZone_R2_1033354	RootZone_R2_1033867	RootZone_R2_1034776	RootZone_R2_1039805
OTU1284	RootZone_R1_136089	RootZone_R1_146079	RootZone_R1_147038	RootZone_R1_153515	RootZone_R1_162350	RootZone_R1_167149	RootZone_R3_571976	RootZone_R3_572904	RootZone_R3_575377	RootZone_R3_584934	RootZone_R3_589060	RootZone_R3_608449	RootZone_R3_608633	Rhizo_R1_709279	Rhizo_R1_718290	RootZone_R2_1028924	RootZone_R2_1034624	RootZone_R2_1040664	RootZone_R2_1042346
OTU1285	RootZone_R1_138094	RootZone_R1_153264	RootZone_R1_155327	Rhizo_R3_355832	RootZone_R3_599863	RootZone_R2_1024461	RootZone_R2_1026917
OTU1286	RootZone_R1_140319	RootZone_R1_144231	RootZone_R1_156386	RootZone_R1_160780	RootZone_R1_165460	RootZone_R3_571294	RootZone_R3_572980	RootZone_R3_580922	RootZone_R3_585680	RootZone_R3_594932	RootZone_R3_601509	RootZone_R2_1010886	RootZone_R2_1014836	RootZone_R2_1042342
OTU1287	RootZone_R1_136133	RootZone_R1_138675	RootZone_R1_139751	RootZone_R1_139758	RootZone_R1_140005	RootZone_R1_140160	RootZone_R1_140350	RootZone_R1_144229	RootZone_R1_145393	RootZone_R1_145810	RootZone_R1_146076	RootZone_R1_146377	RootZone_R1_147845	RootZone_R1_152459	RootZone_R1_154151	RootZone_R1_154715	RootZone_R1_156044	RootZone_R1_156496	RootZone_R1_159539	RootZone_R1_161892	RootZone_R1_162398	RootZone_R1_162948	RootZone_R1_163222	RootZone_R1_163282	Rhizo_R3_352407	Rhizo_R3_355294	Rhizo_R3_355708	RootZone_R3_574499	RootZone_R3_580461	RootZone_R3_581247	RootZone_R3_583483	RootZone_R3_585222	RootZone_R3_591150	RootZone_R3_608074	Rhizo_R1_710391	Rhizo_R2_744945	Rhizo_R2_756212	Rhizo_R2_759349	Rhizo_R2_762951	RootZone_R2_1008986	RootZone_R2_1009569	RootZone_R2_1015541	RootZone_R2_1017619	RootZone_R2_1024459	RootZone_R2_1025272	RootZone_R2_1025497	RootZone_R2_1030926	RootZone_R2_1031899	RootZone_R2_1035229	RootZone_R2_1037178
OTU1288	RootZone_R1_148300	RootZone_R1_150336	RootZone_R1_162049	Rhizo_R3_370316	RootZone_R3_583382	RootZone_R3_583794	RootZone_R3_584165	Rhizo_R1_703110	Rhizo_R1_723484	Rhizo_R2_726803	Rhizo_R2_729582	Rhizo_R2_738104	RootZone_R2_1009242	RootZone_R2_1026937	RootZone_R2_1038616	RootZone_R2_1040163
OTU1289	RootZone_R1_145815	RootZone_R1_151955	Rhizo_R3_368668	RootZone_R3_573147	RootZone_R3_591868	RootZone_R3_594126	Rhizo_R2_727868	Rhizo_R2_750947	RootZone_R2_1010557	RootZone_R2_1012342	RootZone_R2_1026998	RootZone_R2_1035515	RootZone_R2_1037945
OTU129	RootZone_R1_136606	RootZone_R1_138138	RootZone_R1_141488	RootZone_R1_147222	RootZone_R1_154600	RootZone_R1_161410	RootZone_R1_162932	RootZone_R1_163327	RootZone_R3_569961	RootZone_R3_570385	RootZone_R3_574172	RootZone_R3_578177	RootZone_R3_608983	RootZone_R2_1006945	RootZone_R2_1007498	RootZone_R2_1008343	RootZone_R2_1010636	RootZone_R2_1019302	RootZone_R2_1019762	RootZone_R2_1030958	RootZone_R2_1036775	RootZone_R2_1040327
OTU1290	RootZone_R1_135928	RootZone_R1_137794	RootZone_R1_141224	RootZone_R1_150920	RootZone_R1_151827	RootZone_R1_152102	RootZone_R1_162536	Rhizo_R3_356096	Rhizo_R3_359494	Rhizo_R3_367396	Rhizo_R3_375088	Rhizo_R3_381284	Rhizo_R3_381518	Rhizo_R3_382999	L_Epi_R2_391996	RootZone_R3_575843	RootZone_R3_581422	RootZone_R3_596271	Rhizo_R1_697237	Rhizo_R1_710031	Rhizo_R1_710277	Rhizo_R1_720920	Rhizo_R2_739296	Rhizo_R2_743572	Rhizo_R2_753986	Rhizo_R2_758074	St_Epi_R1_774176	RootZone_R2_1011940	RootZone_R2_1012528	RootZone_R2_1015793	RootZone_R2_1017959	RootZone_R2_1018547	RootZone_R2_1021967	RootZone_R2_1023277	RootZone_R2_1023744	RootZone_R2_1024076	RootZone_R2_1027505	RootZone_R2_1029018	RootZone_R2_1036827
OTU1291	RootZone_R1_141318	RootZone_R3_571445	RootZone_R3_586194	RootZone_R3_608276	RootZone_R2_1039432
OTU1292	RootZone_R1_136678	RootZone_R1_143489	RootZone_R1_143767	RootZone_R1_145367	RootZone_R1_156273	RootZone_R1_162219	RootZone_R1_165520	R_Endo_R2_306901	Rhizo_R3_363766	Rhizo_R3_385403	Rhizo_R3_386575	RootZone_R3_572717	RootZone_R3_575738	RootZone_R3_587467	RootZone_R3_594315	RootZone_R3_604776	RootZone_R3_605394	RootZone_R3_606504	R_Endo_R1_621523	Rhizo_R1_718999	Rhizo_R2_751177	Rhizo_R2_759420	RootZone_R2_1014744	RootZone_R2_1024426
OTU1293	RootZone_R1_140492	RootZone_R1_144138	RootZone_R1_145771	RootZone_R1_148056	RootZone_R1_148556	RootZone_R1_150902	RootZone_R1_151103	RootZone_R1_152700	RootZone_R1_165003	RootZone_R3_570894	RootZone_R3_576145	RootZone_R3_584017	RootZone_R3_584634	RootZone_R3_589663	Rhizo_R2_729020	RootZone_R2_1009694	RootZone_R2_1010762	RootZone_R2_1019102	RootZone_R2_1019638	RootZone_R2_1028492	RootZone_R2_1030579	RootZone_R2_1033762	RootZone_R2_1040780
OTU1294	RootZone_R1_141260	RootZone_R1_146607	RootZone_R1_147007	RootZone_R1_149271	RootZone_R1_153970	RootZone_R1_157963	RootZone_R1_159765	RootZone_R1_163999	Rhizo_R3_362627	Rhizo_R3_374883	RootZone_R3_593075	RootZone_R3_599896	RootZone_R3_606077	Rhizo_R2_725446	RootZone_R2_1006362	RootZone_R2_1009009	RootZone_R2_1015148	RootZone_R2_1022245	RootZone_R2_1031095	RootZone_R2_1031286	RootZone_R2_1031529	RootZone_R2_1032878	RootZone_R2_1034280	RootZone_R2_1042359	RootZone_R2_1042615
[truncated: 8,854,447 more chars]
